# Supplementary material for: Comprehensive metagenomic and lipidomic analysis showed that baicalin could improve depressive behaviour in atherosclerotic mice by inhibiting nerve cell ferroptosis
Source: Front Immunol. 2025 Sep 5;16:1599570. doi: 10.3389/fimmu.2025.1599570 (PMC12446369; doi:10.3389/fimmu.2025.1599570)
Supplement: Supplementary file 1 [file DataSheet1.zip]

Archive with 157 entries (109 files):
- ╘¡╩╝╩2╛▌╔╧┤1⁄2/1 behavior data/
- ╘¡╩╝╩2╛▌╔╧┤1⁄2/2 Indicators of atherosclerosis/
- ╘¡╩╝╩2╛▌╔╧┤1⁄2/3 Metagenomics/
- ╘¡╩╝╩2╛▌╔╧┤1⁄2/4 Lipidomics/
- ╘¡╩╝╩2╛▌╔╧┤1⁄2/5 Correlation analysis/
- ╘¡╩╝╩2╛▌╔╧┤1⁄2/6 Cell experiments/
- ╘¡╩╝╩2╛▌╔╧┤1⁄2/2 Indicators of atherosclerosis/A Blood lipid levels/
- ╘¡╩╝╩2╛▌╔╧┤1⁄2/2 Indicators of atherosclerosis/BC HE/
- ╘¡╩╝╩2╛▌╔╧┤1⁄2/2 Indicators of atherosclerosis/DE Oil Red O/
- ╘¡╩╝╩2╛▌╔╧┤1⁄2/3 Metagenomics/A Gene Alpha diversity/
- ╘¡╩╝╩2╛▌╔╧┤1⁄2/3 Metagenomics/B Gene Beta diversity/
- ╘¡╩╝╩2╛▌╔╧┤1⁄2/3 Metagenomics/C Species Alpha diversity boxplot/
- ╘¡╩╝╩2╛▌╔╧┤1⁄2/3 Metagenomics/D Species Beta diversity boxplot/
- ╘¡╩╝╩2╛▌╔╧┤1⁄2/3 Metagenomics/E Species ANOSIM analysis/
- ╘¡╩╝╩2╛▌╔╧┤1⁄2/3 Metagenomics/F Species NMDS analysis/
- ╘¡╩╝╩2╛▌╔╧┤1⁄2/3 Metagenomics/G Functional PLS-DA analysis/
- ╘¡╩╝╩2╛▌╔╧┤1⁄2/3 Metagenomics/H Differential species boxplot/
- ╘¡╩╝╩2╛▌╔╧┤1⁄2/3 Metagenomics/I Species difference abundance heatmap/
- ╘¡╩╝╩2╛▌╔╧┤1⁄2/3 Metagenomics/J 9 species significantly affected by baicalin/
- ╘¡╩╝╩2╛▌╔╧┤1⁄2/4 Lipidomics/Hippocampus/
- ╘¡╩╝╩2╛▌╔╧┤1⁄2/4 Lipidomics/Prefrontal cortex/
- ╘¡╩╝╩2╛▌╔╧┤1⁄2/4 Lipidomics/Hippocampus/A VolcanoPlot/
- ╘¡╩╝╩2╛▌╔╧┤1⁄2/4 Lipidomics/Hippocampus/B Content analysis-bubble diagram/
- ╘¡╩╝╩2╛▌╔╧┤1⁄2/4 Lipidomics/Hippocampus/C ROC/
- ╘¡╩╝╩2╛▌╔╧┤1⁄2/4 Lipidomics/Hippocampus/D Enrichment analysis-bubble diagram/
- ╘¡╩╝╩2╛▌╔╧┤1⁄2/4 Lipidomics/Hippocampus/B Content analysis-bubble diagram/BAHvsHFH/
- ╘¡╩╝╩2╛▌╔╧┤1⁄2/4 Lipidomics/Hippocampus/B Content analysis-bubble diagram/HFHvsNCH/
- ╘¡╩╝╩2╛▌╔╧┤1⁄2/4 Lipidomics/Prefrontal cortex/A VolcanoPlot/
- ╘¡╩╝╩2╛▌╔╧┤1⁄2/4 Lipidomics/Prefrontal cortex/B Content analysis-bubble diagram/
- ╘¡╩╝╩2╛▌╔╧┤1⁄2/4 Lipidomics/Prefrontal cortex/C ROC/
- ╘¡╩╝╩2╛▌╔╧┤1⁄2/4 Lipidomics/Prefrontal cortex/D Enrichment analysis-bubble diagram/
- ╘¡╩╝╩2╛▌╔╧┤1⁄2/4 Lipidomics/Prefrontal cortex/B Content analysis-bubble diagram/BAPvsHFP/
- ╘¡╩╝╩2╛▌╔╧┤1⁄2/4 Lipidomics/Prefrontal cortex/B Content analysis-bubble diagram/HFPvsNCP/
- ╘¡╩╝╩2╛▌╔╧┤1⁄2/5 Correlation analysis/A Hippocampus/
- ╘¡╩╝╩2╛▌╔╧┤1⁄2/5 Correlation analysis/B Prefrontal cortex/
- ╘¡╩╝╩2╛▌╔╧┤1⁄2/5 Correlation analysis/A Hippocampus/BAvsHF/
- ╘¡╩╝╩2╛▌╔╧┤1⁄2/5 Correlation analysis/A Hippocampus/HFvsNC/
- ╘¡╩╝╩2╛▌╔╧┤1⁄2/5 Correlation analysis/B Prefrontal cortex/BAvsHF/
- ╘¡╩╝╩2╛▌╔╧┤1⁄2/5 Correlation analysis/B Prefrontal cortex/HFvsNC/
- ╘¡╩╝╩2╛▌╔╧┤1⁄2/6 Cell experiments/A cck8/
- ╘¡╩╝╩2╛▌╔╧┤1⁄2/6 Cell experiments/B ROS/
- ╘¡╩╝╩2╛▌╔╧┤1⁄2/6 Cell experiments/C GSH/
- ╘¡╩╝╩2╛▌╔╧┤1⁄2/6 Cell experiments/DEF WB/
- ╘¡╩╝╩2╛▌╔╧┤1⁄2/6 Cell experiments/B ROS/BAH/
- ╘¡╩╝╩2╛▌╔╧┤1⁄2/6 Cell experiments/B ROS/BAL/
- ╘¡╩╝╩2╛▌╔╧┤1⁄2/6 Cell experiments/B ROS/BAM/
- ╘¡╩╝╩2╛▌╔╧┤1⁄2/6 Cell experiments/B ROS/Cnotrol/
- ╘¡╩╝╩2╛▌╔╧┤1⁄2/6 Cell experiments/B ROS/Erastin/
- ╘¡╩╝╩2╛▌╔╧┤1⁄2/raw data.docx
- ╘¡╩╝╩2╛▌╔╧┤1⁄2/1 behavior data/behavior data.xlsx
- ╘¡╩╝╩2╛▌╔╧┤1⁄2/1 behavior data/Body Weight.pdf
- ╘¡╩╝╩2╛▌╔╧┤1⁄2/1 behavior data/Open field test 2.pdf
- ╘¡╩╝╩2╛▌╔╧┤1⁄2/1 behavior data/Open field test.pdf
- ╘¡╩╝╩2╛▌╔╧┤1⁄2/1 behavior data/Sucrose preference test.pdf
- ╘¡╩╝╩2╛▌╔╧┤1⁄2/1 behavior data/Tail suspension experiment.pdf
- ╘¡╩╝╩2╛▌╔╧┤1⁄2/2 Indicators of atherosclerosis/A Blood lipid levels/Blood lipid levels.xlsx
- ╘¡╩╝╩2╛▌╔╧┤1⁄2/2 Indicators of atherosclerosis/A Blood lipid levels/HDL-C.pdf
- ╘¡╩╝╩2╛▌╔╧┤1⁄2/2 Indicators of atherosclerosis/A Blood lipid levels/LDL-C.pdf
- ╘¡╩╝╩2╛▌╔╧┤1⁄2/2 Indicators of atherosclerosis/A Blood lipid levels/TC.pdf
- ╘¡╩╝╩2╛▌╔╧┤1⁄2/2 Indicators of atherosclerosis/A Blood lipid levels/TG.pdf
- ╘¡╩╝╩2╛▌╔╧┤1⁄2/2 Indicators of atherosclerosis/BC HE/HE.pdf
- ╘¡╩╝╩2╛▌╔╧┤1⁄2/2 Indicators of atherosclerosis/BC HE/HE.xlsx
- ╘¡╩╝╩2╛▌╔╧┤1⁄2/2 Indicators of atherosclerosis/DE Oil Red O/Oil Red O.pdf
- ╘¡╩╝╩2╛▌╔╧┤1⁄2/2 Indicators of atherosclerosis/DE Oil Red O/Oil Red O.xlsx
- ╘¡╩╝╩2╛▌╔╧┤1⁄2/3 Metagenomics/A Gene Alpha diversity/Gene Alpha diversity.xls
- ╘¡╩╝╩2╛▌╔╧┤1⁄2/3 Metagenomics/A Gene Alpha diversity/Gene Alpha diversity_202504021935.pdf
- ╘¡╩╝╩2╛▌╔╧┤1⁄2/3 Metagenomics/B Gene Beta diversity/Gene Beta diversity.pdf
- ╘¡╩╝╩2╛▌╔╧┤1⁄2/3 Metagenomics/B Gene Beta diversity/Gene Beta diversity.xls
- ╘¡╩╝╩2╛▌╔╧┤1⁄2/3 Metagenomics/B Gene Beta diversity/Gene Beta diversity.xlsx
- ╘¡╩╝╩2╛▌╔╧┤1⁄2/3 Metagenomics/C Species Alpha diversity boxplot/Species Alpha diversity boxplot.pdf
- ╘¡╩╝╩2╛▌╔╧┤1⁄2/3 Metagenomics/C Species Alpha diversity boxplot/Species Alpha diversity boxplot.xlsx
- ╘¡╩╝╩2╛▌╔╧┤1⁄2/3 Metagenomics/C Species Alpha diversity boxplot/Species+Alpha+diversity+boxplot_2141b12757001.xls
- ╘¡╩╝╩2╛▌╔╧┤1⁄2/3 Metagenomics/D Species Beta diversity boxplot/Species Beta diversity boxplot.xlsx
- ╘¡╩╝╩2╛▌╔╧┤1⁄2/3 Metagenomics/D Species Beta diversity boxplot/Species Beta diversity boxplot_202504021957.pdf
- ╘¡╩╝╩2╛▌╔╧┤1⁄2/3 Metagenomics/D Species Beta diversity boxplot/Species+Beta+diversity+boxplot_2141b5764e001.xls
- ╘¡╩╝╩2╛▌╔╧┤1⁄2/3 Metagenomics/E Species ANOSIM analysis/Species ANOSIM analysis.xlsx
- ╘¡╩╝╩2╛▌╔╧┤1⁄2/3 Metagenomics/E Species ANOSIM analysis/Species ANOSIM analysis_202504022005.pdf
- ╘¡╩╝╩2╛▌╔╧┤1⁄2/3 Metagenomics/E Species ANOSIM analysis/Species+ANOSIM+analysis_2141bcbba3001.xls
- ╘¡╩╝╩2╛▌╔╧┤1⁄2/3 Metagenomics/F Species NMDS analysis/Species NMDS analysis.xlsx
- ╘¡╩╝╩2╛▌╔╧┤1⁄2/3 Metagenomics/F Species NMDS analysis/Species NMDS analysis_202504022009.pdf
- ╘¡╩╝╩2╛▌╔╧┤1⁄2/3 Metagenomics/F Species NMDS analysis/Species+NMDS+analysis_2141c01947001.xls
- ╘¡╩╝╩2╛▌╔╧┤1⁄2/3 Metagenomics/G Functional PLS-DA analysis/Functional PLS-DA analysis.xlsx
- ╘¡╩╝╩2╛▌╔╧┤1⁄2/3 Metagenomics/G Functional PLS-DA analysis/Functional PLS-DA analysis_202504022012.pdf
- ╘¡╩╝╩2╛▌╔╧┤1⁄2/3 Metagenomics/G Functional PLS-DA analysis/Functional+PLS-DA+analysis_2141c292ab001.xls
- ╘¡╩╝╩2╛▌╔╧┤1⁄2/3 Metagenomics/H Differential species boxplot/Differential species boxplot.pdf
- ╘¡╩╝╩2╛▌╔╧┤1⁄2/3 Metagenomics/H Differential species boxplot/Differential species boxplot.xls
- ╘¡╩╝╩2╛▌╔╧┤1⁄2/3 Metagenomics/H Differential species boxplot/Differential species boxplot.xlsx
- ╘¡╩╝╩2╛▌╔╧┤1⁄2/3 Metagenomics/I Species difference abundance heatmap/Species difference abundance heatmap.pdf
- ╘¡╩╝╩2╛▌╔╧┤1⁄2/3 Metagenomics/I Species difference abundance heatmap/Species difference abundance heatmap.xlsx
- ╘¡╩╝╩2╛▌╔╧┤1⁄2/3 Metagenomics/I Species difference abundance heatmap/Species+difference+abundance+heatmap_2141dc9b1a001.xls
- ╘¡╩╝╩2╛▌╔╧┤1⁄2/3 Metagenomics/J 9 species significantly affected by baicalin/Barplot.pdf
- ╘¡╩╝╩2╛▌╔╧┤1⁄2/3 Metagenomics/J 9 species significantly affected by baicalin/Barplot.xlsx
- ╘¡╩╝╩2╛▌╔╧┤1⁄2/4 Lipidomics/Hippocampus/A VolcanoPlot/BAvsHF.pdf
- ╘¡╩╝╩2╛▌╔╧┤1⁄2/4 Lipidomics/Hippocampus/A VolcanoPlot/HFvsNC.pdf
- ╘¡╩╝╩2╛▌╔╧┤1⁄2/4 Lipidomics/Hippocampus/A VolcanoPlot/Summary of data.xlsx
- ╘¡╩╝╩2╛▌╔╧┤1⁄2/4 Lipidomics/Hippocampus/B Content analysis-bubble diagram/BAHvsHFH/Content analysis bubble diagram.pdf
- ╘¡╩╝╩2╛▌╔╧┤1⁄2/4 Lipidomics/Hippocampus/B Content analysis-bubble diagram/BAHvsHFH/Content analysis bubble diagram.xls
- ╘¡╩╝╩2╛▌╔╧┤1⁄2/4 Lipidomics/Hippocampus/B Content analysis-bubble diagram/HFHvsNCH/Content analysis bubble diagram.pdf
- ╘¡╩╝╩2╛▌╔╧┤1⁄2/4 Lipidomics/Hippocampus/B Content analysis-bubble diagram/HFHvsNCH/Content analysis bubble diagram.xls
- ╘¡╩╝╩2╛▌╔╧┤1⁄2/4 Lipidomics/Hippocampus/C ROC/All PEs in the hippocampal organization.xlsx
- ╘¡╩╝╩2╛▌╔╧┤1⁄2/4 Lipidomics/Hippocampus/C ROC/ROC.xlsx
- ╘¡╩╝╩2╛▌╔╧┤1⁄2/4 Lipidomics/Hippocampus/D Enrichment analysis-bubble diagram/content.xls
- ╘¡╩╝╩2╛▌╔╧┤1⁄2/4 Lipidomics/Hippocampus/D Enrichment analysis-bubble diagram/Enrichment analysis-bubble diagram_202504031008.pdf
- ╘¡╩╝╩2╛▌╔╧┤1⁄2/4 Lipidomics/Hippocampus/D Enrichment analysis-bubble diagram/Enrichment+analysis-bubble+diagram_2144c1b8db001.xls
- ╘¡╩╝╩2╛▌╔╧┤1⁄2/4 Lipidomics/Prefrontal cortex/A VolcanoPlot/BAPvsHFH.pdf
- ╘¡╩╝╩2╛▌╔╧┤1⁄2/4 Lipidomics/Prefrontal cortex/A VolcanoPlot/HFHvsNCH.pdf
- ╘¡╩╝╩2╛▌╔╧┤1⁄2/4 Lipidomics/Prefrontal cortex/A VolcanoPlot/Summary of data.xls
- ╘¡╩╝╩2╛▌╔╧┤1⁄2/4 Lipidomics/Prefrontal cortex/A VolcanoPlot/~$VolcanoPlot.xlsx
- ╘¡╩╝╩2╛▌╔╧┤1⁄2/4 Lipidomics/Prefrontal cortex/B Content analysis-bubble diagram/BAPvsHFP/Content analysis bubble diagram.pdf
- ╘¡╩╝╩2╛▌╔╧┤1⁄2/4 Lipidomics/Prefrontal cortex/B Content analysis-bubble diagram/BAPvsHFP/Content analysis bubble diagram.xls
- ╘¡╩╝╩2╛▌╔╧┤1⁄2/4 Lipidomics/Prefrontal cortex/B Content analysis-bubble diagram/HFPvsNCP/Content analysis bubble diagram.pdf
- ╘¡╩╝╩2╛▌╔╧┤1⁄2/4 Lipidomics/Prefrontal cortex/B Content analysis-bubble diagram/HFPvsNCP/Content analysis bubble diagram.xls
- ╘¡╩╝╩2╛▌╔╧┤1⁄2/4 Lipidomics/Prefrontal cortex/C ROC/All PE in the prefrontal cortex.xlsx
- ╘¡╩╝╩2╛▌╔╧┤1⁄2/4 Lipidomics/Prefrontal cortex/C ROC/ROC.xlsx
- ╘¡╩╝╩2╛▌╔╧┤1⁄2/4 Lipidomics/Prefrontal cortex/D Enrichment analysis-bubble diagram/BubbleDiagram.pdf
- ╘¡╩╝╩2╛▌╔╧┤1⁄2/4 Lipidomics/Prefrontal cortex/D Enrichment analysis-bubble diagram/Bubbleplot_data.xls
- ╘¡╩╝╩2╛▌╔╧┤1⁄2/4 Lipidomics/Prefrontal cortex/D Enrichment analysis-bubble diagram/content.xls
- ╘¡╩╝╩2╛▌╔╧┤1⁄2/5 Correlation analysis/A Hippocampus/BAvsHF/metabo-BA-HF.xlsx
- ╘¡╩╝╩2╛▌╔╧┤1⁄2/5 Correlation analysis/A Hippocampus/BAvsHF/other-BA-HF.xlsx
- ╘¡╩╝╩2╛▌╔╧┤1⁄2/5 Correlation analysis/A Hippocampus/BAvsHF/spearman_correlation_filter.xlsx
- ╘¡╩╝╩2╛▌╔╧┤1⁄2/5 Correlation analysis/A Hippocampus/HFvsNC/metabo-HF-NC.xlsx
- ╘¡╩╝╩2╛▌╔╧┤1⁄2/5 Correlation analysis/A Hippocampus/HFvsNC/other-HF-NC.xlsx
- ╘¡╩╝╩2╛▌╔╧┤1⁄2/5 Correlation analysis/A Hippocampus/HFvsNC/spearman_correlation_filter.xlsx
- ╘¡╩╝╩2╛▌╔╧┤1⁄2/5 Correlation analysis/B Prefrontal cortex/BAvsHF/metabo-BA-HFB.xlsx
- ╘¡╩╝╩2╛▌╔╧┤1⁄2/5 Correlation analysis/B Prefrontal cortex/BAvsHF/other-BA-HFB.xlsx
- ╘¡╩╝╩2╛▌╔╧┤1⁄2/5 Correlation analysis/B Prefrontal cortex/BAvsHF/spearman_correlation_filter.xlsx
- ╘¡╩╝╩2╛▌╔╧┤1⁄2/5 Correlation analysis/B Prefrontal cortex/HFvsNC/metabo-HF-NC.xlsx
- ╘¡╩╝╩2╛▌╔╧┤1⁄2/5 Correlation analysis/B Prefrontal cortex/HFvsNC/other-HF-NC.xlsx
- ╘¡╩╝╩2╛▌╔╧┤1⁄2/5 Correlation analysis/B Prefrontal cortex/HFvsNC/spearman_correlation_filter.xlsx
- ╘¡╩╝╩2╛▌╔╧┤1⁄2/6 Cell experiments/A cck8/CCK8.pdf
- ╘¡╩╝╩2╛▌╔╧┤1⁄2/6 Cell experiments/A cck8/cck8.xlsx
- ╘¡╩╝╩2╛▌╔╧┤1⁄2/6 Cell experiments/B ROS/ROS(1).pdf
- ╘¡╩╝╩2╛▌╔╧┤1⁄2/6 Cell experiments/B ROS/ROS(2).pdf
- ╘¡╩╝╩2╛▌╔╧┤1⁄2/6 Cell experiments/B ROS/ROS.xlsx
- ╘¡╩╝╩2╛▌╔╧┤1⁄2/6 Cell experiments/B ROS/╥⌡.fcs
- ╘¡╩╝╩2╛▌╔╧┤1⁄2/6 Cell experiments/B ROS/BAH/BAH-1.fcs
- ╘¡╩╝╩2╛▌╔╧┤1⁄2/6 Cell experiments/B ROS/BAH/BAH-2.fcs
- ╘¡╩╝╩2╛▌╔╧┤1⁄2/6 Cell experiments/B ROS/BAH/BAH-3.fcs
- ╘¡╩╝╩2╛▌╔╧┤1⁄2/6 Cell experiments/B ROS/BAL/BAL-1.fcs
- ╘¡╩╝╩2╛▌╔╧┤1⁄2/6 Cell experiments/B ROS/BAL/BAL-2.fcs
- ╘¡╩╝╩2╛▌╔╧┤1⁄2/6 Cell experiments/B ROS/BAL/BAL-3.fcs
- ╘¡╩╝╩2╛▌╔╧┤1⁄2/6 Cell experiments/B ROS/BAM/BAM-1.fcs
- ╘¡╩╝╩2╛▌╔╧┤1⁄2/6 Cell experiments/B ROS/BAM/BAM-2.fcs
- ╘¡╩╝╩2╛▌╔╧┤1⁄2/6 Cell experiments/B ROS/BAM/BAM-3.fcs
- ╘¡╩╝╩2╛▌╔╧┤1⁄2/6 Cell experiments/B ROS/Cnotrol/control-1.fcs
- ╘¡╩╝╩2╛▌╔╧┤1⁄2/6 Cell experiments/B ROS/Cnotrol/control-2.fcs
- ╘¡╩╝╩2╛▌╔╧┤1⁄2/6 Cell experiments/B ROS/Cnotrol/control-3.fcs
- ╘¡╩╝╩2╛▌╔╧┤1⁄2/6 Cell experiments/B ROS/Erastin/Erastin-1.fcs
- ╘¡╩╝╩2╛▌╔╧┤1⁄2/6 Cell experiments/B ROS/Erastin/Erastin-2.fcs
- ╘¡╩╝╩2╛▌╔╧┤1⁄2/6 Cell experiments/B ROS/Erastin/Erastin-3.fcs
- ╘¡╩╝╩2╛▌╔╧┤1⁄2/6 Cell experiments/C GSH/GSH.pdf
- ╘¡╩╝╩2╛▌╔╧┤1⁄2/6 Cell experiments/C GSH/GSH.xlsx
- ╘¡╩╝╩2╛▌╔╧┤1⁄2/6 Cell experiments/DEF WB/ACSL4.pdf
- ╘¡╩╝╩2╛▌╔╧┤1⁄2/6 Cell experiments/DEF WB/GPX4.pdf
- ╘¡╩╝╩2╛▌╔╧┤1⁄2/6 Cell experiments/DEF WB/Original Images.docx
- ╘¡╩╝╩2╛▌╔╧┤1⁄2/6 Cell experiments/DEF WB/SLCA11.pdf
- ╘¡╩╝╩2╛▌╔╧┤1⁄2/6 Cell experiments/DEF WB/WB.xlsx
