# Supplementary material for: Comprehensive metagenomic and lipidomic analysis showed that baicalin could improve depressive behaviour in atherosclerotic mice by inhibiting nerve cell ferroptosis
Source: Front Immunol. 2025 Sep 5;16:1599570. doi: 10.3389/fimmu.2025.1599570 (PMC12446369; doi:10.3389/fimmu.2025.1599570)
Supplement: Supplementary file 1 [file DataSheet1.zip › ╘¡╩╝╩2╛▌╔╧┤1⁄2/1 behavior data/behavior data.xlsx]

## Sheet: weight measurement
	NC																HF																BAL																BAH
0week	20.5	21.1	23.4	20.8	23	23	22.6	24.8	24	20.6	19.8	22.6	23.3	23.5	22.4	23.4	20.7	19.8	20	20.7	21.9	21	21.4	21.5	22.8	23.6	21.9	25.3	23.2	22.9	22.8	23.2	20.5	19.4	21.3	19.6	21.5	20.9	21.2	21.6	22	22.6	22.3	22.3	22.8	24.3	24.6	23.3	20
2week	26.5	22.8	25.9	23.9	26	24	27.1	24.4	27.8	29.4	25.7	23.9	25.3	26.5	23.6	26	20.3	21.4	22.2	21	22.1	21.5	23.8	24	22.8	23.3	24.5	26.9	23.7	23.1	23.8	25.2	23.4	21.5	21.4	21.5	22.2	22.1	21.9	22.3	23	22.7	23.7	23.6	23.4	24.4	24.9	24	21.6
4week	24	24.8	28.8	27.2	28.5	26.1	30.4	31.6	26	32.8	27.4	27.7	27.4	29	25.6	25.4	22.5	22.6	20.9	22.5	22.8	22.4	25.3	24.9	24	24	25.8	24.1	27	24.8	24.4	25.7	25	21.9	22.1	22.3	23.3	23.3	23	24	24.1	24.3	25	25.6	23.8	26	26.9	25	22.2
6week	31	29.2	25.1	26.7	27.2	33.7	27.2	30.7	32.8	34.8	27.6	29	29.4	30.5	27.6	26.7	23.9	25.2	24.3	21.8	23.3	26	26.5	23.3	27	26.9	29.3	27.6	25.2	25.3	26.5	27.8	26.8	22.8	23.4	23.3	24.8	24.4	23.2	24.7	24.7	25.6	26.8	26.8	25.3	27.5	28	26.3	24.3
8week	31.4	30	27.2	28.1	35.3	28.9	34.8	31.3	27.9	36.5	30.1	28.8	29.8	32.4	31.9	29.6	23	27.1	25.6	25.6	24.3	25.2	23.7	25.4	26.1	28.3	27.2	26.1	28.7	26.8	27.8	27.7	27.4	24	24.6	25.5	25.5	25.4	24.7	25.3	25.2	26.3	27	27.3	25.4	27.6	28	26.4	25.4
10week	29.2	34.4	32.3	28	37.8	30.4	31.4	38.3	33.5	31.9	39.3	30.8	29	35.4	31.5	30.4	26.6	23.6	25.2	26.8	23.9	24.8	28.7	26.6	26.7	27.5	28.7	28.4	28.5	26.6	29.7	29.4	29.8	26.6	26.5	26.1	26.7	26.5	25.9	26.4	26.7	27.1	29	28.2	26.7	29.3	29.2	27.1	26.6
12week	30.3	32.4	34.6	28.3	30.8	31.9	38.3	39.8	34.6	32.6	30.3	35.8	40	32	36	30.3	29	25.5	24.3	27.3	25.7	24.4	29.1	26.7	29.4	28.8	28	28.9	30.7	29.1	28.8	26.7	30.4	26.3	27.3	25.2	27.8	27.2	26.4	28	27.2	28.1	29.6	28.3	27.1	29.9	29.3	28.5	25.8
14week	36.6	33.1	29.7	28.8	33.1	34.9	40.9	31	39	32.3	40.3	30.3	37.6	37.2	40	31.7	25	26.9	25.8	27.7	24.9	29.7	30	26	31.8	29.7	28.3	28.88	29	28.4	30.7	27.5	30.4	29.3	28.3	26.7	28.8	27.4	26.7	28.3	26.8	28.3	29.2	28.6	27.5	30	29.8	29.9	26.7
16week	34.2	36.4	29.1	30	33	35.6	39.6	40.8	31.7	30.5	38.8	40	35	37.8	31.9	34.2	28.9	26.7	28.6	25.2	38.7	24.5	26.1	27	29.4	29.9	28.5	28.2	28.8	29.5	30.7	27.9	24.6	31.7	29.5	26	29	28.7	27.7	29.6	26.2	29.9	30.6	29.8	27.4	29.7	29.6	30.6	27.8
[truncated: 15 more columns]

## Sheet: sucrose preference test
	NC																HF																BAL																BAH
0week	0.75	0.76	0.67	0.67	0.72	0.73	0.72	0.76	0.7	0.74	0.65	0.68	0.72	0.72	0.77	0.64	0.77	0.76	0.7	0.61	0.75	0.75	0.7	0.76	0.7	0.79	0.73	0.79	0.76	0.7	0.65	0.76	0.64	0.76	0.69	0.7	0.69	0.66	0.75	0.64	0.68	0.64	0.63	0.69	0.76	0.75	0.69	0.79	0.78
16week	0.86	0.85	0.82	0.82	0.84	0.88	0.87	0.78	0.82	0.83	0.79	0.8	0.84	0.86	0.87	0.87	0.75	0.72	0.65	0.66	0.69	0.64	0.7	0.76	0.77	0.65	0.61	0.71	0.69	0.66	0.73	0.73	0.82	0.81	0.86	0.84	0.8	0.82	0.88	0.83	0.86	0.83	0.82	0.82	0.87	0.85	0.81	0.8	0.8
[truncated: 15 more columns]

## Sheet: The total distance traveled
NC	HF	BAL	BAH
1245.4	726.484	805	1369.75
797.477	516.808	966.118	810
1175.07	649.326	728.916	696.822
722.11	577.767	562.24	629.314
651.284	628.504	796.235	542.33
772.102	535.182	989.547	780.415
1264	570.099	465.635	222.988
623.558	533.921	816.208	707.25
814.301	532.355	1019.33	1325.92
1170.1	498.29	324.876	625.272
531.924	609.284	994.242	611.914
769.644	653.958	689.694	922.482
664.194	625.618	472.534	839.399
537.322	609.721	861.767	1031.99
362.242	741.395	680.434	818.954
1008.92	681.746	608.19	1099.09

## Sheet: Total time in the central area
NC	HF	BAL	BAH
62.08	13	35.1	142.28
23.08	4.64	69.88	45.3
123	6.92	12.76	6.68
30.6	54	39.96	82.84
78.16	44.08	28.04	144.8
76.4	6.92	57.6	12.52
79.48	73.52	33.16	61.44
92.88	13.96	46.64	128.8
89.88	151.16	21.6	36.2
90.3	1.44	82.12	10.84
140.32	13.52	85.04	66
130	5.84	45.04	12.44
74.6	1.68	97.52	136.24
80.6	2.16	32.92	111.04
70.96	6.24	29	48.16
27.92	51.6	13.96	43.36

## Sheet: Tail suspension test
NC	HF	BAL	BAH
0.44	84.64	80.04	27.04
48.32	100.32	100.36	58.28
1.4	119	109.28	26.04
0	67.84	36.6	0.12
6.36	162.84	98.76	28.12
22.8	103.84	26.52	50
0	57.12	82.56	91.32
1.64	35.08	87.64	56.04
23.84	130.76	26.88	85.44
0	65.04	31.96	69.04
6.12	29.4	67.28	62.64
16.32	38	6.72	23.88
113.6	124.32	107.28	11.88
27.72	91.6	97.4	71.08
60.52	19.52	116.2	9.6
21.32	17.4	76.12	2
