# Supplementary material for: Comprehensive metagenomic and lipidomic analysis showed that baicalin could improve depressive behaviour in atherosclerotic mice by inhibiting nerve cell ferroptosis
Source: Front Immunol. 2025 Sep 5;16:1599570. doi: 10.3389/fimmu.2025.1599570 (PMC12446369; doi:10.3389/fimmu.2025.1599570)
Supplement: Supplementary file 1 [file DataSheet1.zip › ╘¡╩╝╩2╛▌╔╧┤1⁄2/2 Indicators of atherosclerosis/A Blood lipid levels/Blood lipid levels.xlsx]

## Sheet: TC
NC	HFB	BAL	BAH
2.8499	8.1266	5.1131	4.2669
2.9018	7.8492	5.4683	4.1411
2.6863	8.1685	5.4264	3.9316
2.5965	9.378	5.149	4.0114
2.5725	9.0706	5.2388	4.5463
2.9437	8.3761	5.2228	4.3407

## Sheet: TG
NC	HFB	BAL	BAH
0.4787	2.3826	1.6501	1.1303
0.6963	2.1046	1.6476	1.2499
0.4993	2.0079	1.8846	1.1786
0.5222	2.2025	1.5147	1.2548
0.6068	2.3173	1.7601	1.1738
0.683	2.4503	1.4639	1.308

## Sheet: HDL-C
NC	HFB	BAL	BAH
1.1489	8.2203	5.5082	2.8616
1.3902	7.9659	6.1875	3.0662
1.4741	7.7954	4.96	4.7161
1.3613	9.3115	6.198	2.5731
1.0256	8.1731	5.962	2.7541
1.6341	9.0492	5.2485	4.3777

## Sheet: LDL-C
NC	HFB	BAL	BAH
5.1808	0.4317	1.1873	3.8496
6.368	0.3238	1.4031	3.238
6.5839	0.4677	1.2952	3.9935
6.6199	0.1439	1.9788	3.6697
7.0156	0.4317	1.9428	3.6697
6.512	0.6476	1.6909	4.7131
