# Supplementary material for: Comprehensive metagenomic and lipidomic analysis showed that baicalin could improve depressive behaviour in atherosclerotic mice by inhibiting nerve cell ferroptosis
Source: Front Immunol. 2025 Sep 5;16:1599570. doi: 10.3389/fimmu.2025.1599570 (PMC12446369; doi:10.3389/fimmu.2025.1599570)
Supplement: Supplementary file 1 [file DataSheet1.zip › ╘¡╩╝╩2╛▌╔╧┤1⁄2/2 Indicators of atherosclerosis/BC HE/HE.xlsx]

## Sheet: Sheet1
NC	HF	BAL	BAH
0.319635	0.629808	0.411392	0.373171
0.232911	0.757812	0.365672	0.420455
0.342222	0.57037	0.315	0.358974
0.295455	0.994286	0.6875	0.455556
0.334802	0.557325	1.13333	0.407975
0.476821	1.14444	0.431034	0.550152
