# Supplementary material for: Comprehensive metagenomic and lipidomic analysis showed that baicalin could improve depressive behaviour in atherosclerotic mice by inhibiting nerve cell ferroptosis
Source: Front Immunol. 2025 Sep 5;16:1599570. doi: 10.3389/fimmu.2025.1599570 (PMC12446369; doi:10.3389/fimmu.2025.1599570)
Supplement: Supplementary file 1 [file DataSheet1.zip › ╘¡╩╝╩2╛▌╔╧┤1⁄2/2 Indicators of atherosclerosis/DE Oil Red O/Oil Red O.xlsx]

## Sheet: Sheet1
NC	HF	BAL	BAH
0.00202732	0.15019	0.322745	0.121593
0.00952381	0.269976	0.139605	0.133144
0.000677632	0.225434	0.13242	0.0704762
0.00157053	0.252669	0.127095	0.176623
0.00815217	0.373494	0.0708117	0.13125
0.0051458	0.227687	0.000540097	0.15078
