# Supplementary material for: Comprehensive metagenomic and lipidomic analysis showed that baicalin could improve depressive behaviour in atherosclerotic mice by inhibiting nerve cell ferroptosis
Source: Front Immunol. 2025 Sep 5;16:1599570. doi: 10.3389/fimmu.2025.1599570 (PMC12446369; doi:10.3389/fimmu.2025.1599570)
Supplement: Supplementary file 1 [file DataSheet1.zip › ╘¡╩╝╩2╛▌╔╧┤1⁄2/3 Metagenomics/A Gene Alpha diversity/Gene Alpha diversity.xls]

Sample Name	Shannon	Simpson	Chao1
BA_1	16.43470064	0.99997345	259851.2806
BA_2	14.95641069	0.999867159	179233.1453
BA_3	15.19464932	0.999843132	237330.5639
BA_4	15.6449398	0.999938798	248414.8199
BA_5	16.58901586	0.999976628	262631.308
BA_6	16.32580535	0.999969031	267129.3468
HF_1	16.5583259	0.999971083	320158.0113
HF_2	16.57725087	0.999971297	322645.6118
HF_3	16.32036382	0.999966545	310515.6432
HF_4	15.31743668	0.999920719	234384.4038
HF_5	16.07917398	0.999961985	268347.9929
HF_6	16.35017873	0.999968379	297556.2688
NC_1	15.52463174	0.999943278	161873.5806
NC_2	13.81888305	0.999388094	74216.11635
NC_3	14.73707916	0.999777714	97097.00498
NC_4	16.53763982	0.999976751	294945.7448
NC_5	16.29994879	0.999968865	269851.7264
NC_6	16.10693335	0.999965172	245825.8307
