# Supplementary material for: Comprehensive metagenomic and lipidomic analysis showed that baicalin could improve depressive behaviour in atherosclerotic mice by inhibiting nerve cell ferroptosis
Source: Front Immunol. 2025 Sep 5;16:1599570. doi: 10.3389/fimmu.2025.1599570 (PMC12446369; doi:10.3389/fimmu.2025.1599570)
Supplement: Supplementary file 1 [file DataSheet1.zip › ╘¡╩╝╩2╛▌╔╧┤1⁄2/3 Metagenomics/B Gene Beta diversity/Gene Beta diversity.xls]

Sample Name	BA_1	BA_2	BA_3	BA_4	BA_5	BA_6	HFB_1	HFB_2	HFB_3	HFB_4	HFB_5	HFB_6	NC_1	NC_2	NC_3	NC_4	NC_5	NC_6
BA_1	0.0	0.7371136272742522	0.6467976261559452	0.6723430226424965	0.6338515772574306	0.5967307669337046	0.6523536373182262	0.62175955717857	0.6536140386624719	0.7441944745487377	0.6525045333111751	0.6796866886802185	0.8252792470993063	0.9189038774581894	0.8909988648293556	0.7021589917407455	0.7343963392669324	0.7419622178150804
BA_2	0.7371136272742522	0.0	0.4728012937161634	0.5149216428539196	0.692218323160103	0.7590834870288993	0.7714914940741692	0.8218847904356322	0.7558268271206668	0.5783142474874299	0.7841780902949895	0.7935693349617774	0.7465583798942753	0.8305166354442113	0.8166775841149138	0.825585297082965	0.7325724820447979	0.7381594630745273
BA_3	0.6467976261559452	0.4728012937161634	0.0	0.4437924962719354	0.6644005155497521	0.6905778010564332	0.7063810322520607	0.7074045993542541	0.7237304617991049	0.5009943905018861	0.6951595666941709	0.7156451634952247	0.8193323850526859	0.9169229221092602	0.9068318877034832	0.7984156228455345	0.6711147789117453	0.6942425011047882
BA_4	0.6723430226424965	0.5149216428539196	0.4437924962719354	0.0	0.6644714710503806	0.6782342805016011	0.7071729501617485	0.7267881982880827	0.6716628983769152	0.5307069776908898	0.7196196370510152	0.7364744092230691	0.8154995429179631	0.9369533078482843	0.9150671723985416	0.7583722786260951	0.6484887757720044	0.6816523396541291
BA_5	0.6338515772574306	0.692218323160103	0.6644005155497521	0.6644714710503806	0.0	0.573457304240753	0.6203610844088223	0.6518927841841946	0.6396685875106982	0.7383654207846676	0.6159691808575684	0.6187307403271686	0.7906068216278799	0.9061415329828768	0.8836047874739938	0.7515551447610581	0.7013466060612883	0.7039769417418532
BA_6	0.5967307669337046	0.7590834870288993	0.6905778010564332	0.6782342805016011	0.573457304240753	0.0	0.653111661283374	0.6762590792844851	0.6494008882868907	0.7782253895550909	0.6522470908450266	0.7037190519877643	0.8282416519992417	0.9081231498022502	0.8823204971994517	0.7232610875245815	0.7497873578204	0.7509385658444571
HFB_1	0.6523536373182262	0.7714914940741692	0.7063810322520607	0.7071729501617485	0.6203610844088223	0.653111661283374	0.0	0.4172864505441909	0.4060813931302026	0.5227860608633877	0.5197859528673233	0.4078055136258371	0.8298642399307876	0.936404256070368	0.913364895303064	0.7411548163716313	0.7247816241825752	0.7182248555379463
HFB_2	0.62175955717857	0.8218847904356322	0.7074045993542541	0.7267881982880827	0.6518927841841946	0.6762590792844851	0.4172864505441909	0.0	0.5130900457356299	0.5550825321320009	0.4843725708857943	0.4241279879392592	0.8749320733245868	0.955145199282434	0.9351757823692392	0.7509540716349181	0.7238094737755244	0.731311154969819
HFB_3	0.6536140386624719	0.7558268271206668	0.7237304617991049	0.6716628983769152	0.6396685875106982	0.6494008882868907	0.4060813931302026	0.5130900457356299	0.0	0.572206056676089	0.5909994593617507	0.4797287130676581	0.810007960659801	0.9297318054630171	0.9002773943193982	0.7204122241939825	0.7495455553445157	0.7574314365447012
HFB_4	0.7441944745487377	0.5783142474874299	0.5009943905018861	0.5307069776908898	0.7383654207846676	0.7782253895550909	0.5227860608633877	0.5550825321320009	0.572206056676089	0.0	0.6026645623412951	0.5461353534841041	0.8339553068775781	0.931650537419615	0.924823334725244	0.8305365652705385	0.6807387179203873	0.6868536770290748
HFB_5	0.6525045333111751	0.7841780902949895	0.6951595666941709	0.7196196370510152	0.6159691808575684	0.6522470908450266	0.5197859528673233	0.4843725708857943	0.5909994593617507	0.6026645623412951	0.0	0.481666434485223	0.8610186276893984	0.9356987703528916	0.9136429887802606	0.790120044647617	0.6900483274410355	0.666381776704867
HFB_6	0.6796866886802185	0.7935693349617774	0.7156451634952247	0.7364744092230691	0.6187307403271686	0.7037190519877643	0.4078055136258371	0.4241279879392592	0.4797287130676581	0.5461353534841041	0.481666434485223	0.0	0.870856439474706	0.9532726384698262	0.9324606618474932	0.7799628595592119	0.7240595892582395	0.7250101241324681
NC_1	0.8252792470993063	0.7465583798942753	0.8193323850526859	0.8154995429179631	0.7906068216278799	0.8282416519992417	0.8298642399307876	0.8749320733245868	0.810007960659801	0.8339553068775781	0.8610186276893984	0.870856439474706	0.0	0.7244641018187317	0.7009707663834065	0.7171891008875411	0.6593763836464983	0.639312259997555
NC_2	0.9189038774581894	0.8305166354442113	0.9169229221092602	0.9369533078482843	0.9061415329828768	0.9081231498022502	0.936404256070368	0.955145199282434	0.9297318054630171	0.931650537419615	0.9356987703528916	0.9532726384698262	0.7244641018187317	0.0	0.5192416748326044	0.9144721877482486	0.911801917970061	0.9009691814105558
NC_3	0.8909988648293556	0.8166775841149138	0.9068318877034832	0.9150671723985416	0.8836047874739938	0.8823204971994517	0.913364895303064	0.9351757823692392	0.9002773943193982	0.924823334725244	0.9136429887802606	0.9324606618474932	0.7009707663834065	0.5192416748326044	0.0	0.8004043921745919	0.8978223656837805	0.8898278664280609
NC_4	0.7021589917407455	0.825585297082965	0.7984156228455345	0.7583722786260951	0.7515551447610581	0.7232610875245815	0.7411548163716313	0.7509540716349181	0.7204122241939825	0.8305365652705385	0.790120044647617	0.7799628595592119	0.7171891008875411	0.9144721877482486	0.8004043921745919	0.0	0.6936196669157966	0.714526392305345
NC_5	0.7343963392669324	0.7325724820447979	0.6711147789117453	0.6484887757720044	0.7013466060612883	0.7497873578204	0.7247816241825752	0.7238094737755244	0.7495455553445157	0.6807387179203873	0.6900483274410355	0.7240595892582395	0.6593763836464983	0.911801917970061	0.8978223656837805	0.6936196669157966	0.0	0.3017679203958976
NC_6	0.7419622178150804	0.7381594630745273	0.6942425011047882	0.6816523396541291	0.7039769417418532	0.7509385658444571	0.7182248555379463	0.731311154969819	0.7574314365447012	0.6868536770290748	0.666381776704867	0.7250101241324681	0.639312259997555	0.9009691814105558	0.8898278664280609	0.714526392305345	0.3017679203958976	0.0
BA_1	0.0	16791.75	11866.6865234375	9488.7373046875	7150.10986328125	6847.73779296875	11395.4716796875	12150.0986328125	10452.7216796875	12128.7578125	8344.19921875	10964.6162109375	21175.447265625	88323.5546875	60507.3203125	8257.8447265625	8574.435546875	8190.47412109375
BA_2	16791.75	0.0	14635.015625	17161.044921875	15570.65234375	15697.0166015625	20808.4921875	22007.82421875	20579.576171875	18717.90625	18969.32421875	21299.919921875	16081.2568359375	78586.203125	50937.515625	19922.416015625	19402.259765625	18167.349609375
BA_3	11866.6865234375	14635.015625	0.0	9228.0478515625	11596.3095703125	12255.34375	14893.67578125	15577.0224609375	14336.3515625	11649.7802734375	12712.5166015625	14569.970703125	22581.3203125	88729.2265625	61309.73828125	12785.494140625	11585.8544921875	11565.9521484375
BA_4	9488.7373046875	17161.044921875	9228.0478515625	0.0	9294.7666015625	10049.7392578125	12067.2822265625	12839.1923828125	11297.33203125	8738.5458984375	9849.8544921875	11819.1728515625	23639.5234375	91334.9140625	63559.140625	8685.580078125	7176.53759765625	7883.05078125
BA_5	7150.10986328125	15570.65234375	11596.3095703125	9294.7666015625	0.0	6028.21142578125	11213.7158203125	12512.7236328125	10759.8076171875	11725.396484375	8510.904296875	11173.978515625	19549.900390625	86761.640625	59187.8203125	8571.9140625	8518.294921875	7861.48486328125
BA_6	6847.73779296875	15697.0166015625	12255.34375	10049.7392578125	6028.21142578125	0.0	11703.4580078125	12867.6708984375	11113.1259765625	12483.3564453125	9023.669921875	11862.078125	19392.482421875	86197.671875	58756.1015625	9147.2265625	9435.0986328125	8672.875
HFB_1	11395.4716796875	20808.4921875	14893.67578125	12067.2822265625	11213.7158203125	11703.4580078125	0.0	4758.09814453125	4798.00830078125	8581.40625	7436.5634765625	4984.30517578125	24355.25	91083.2421875	63636.0625	10750.51953125	10608.498046875	10695.8525390625
HFB_2	12150.0986328125	22007.82421875	15577.0224609375	12839.1923828125	12512.7236328125	12867.6708984375	4758.09814453125	0.0	6174.63037109375	9162.6640625	7872.2822265625	5415.0380859375	25680.044921875	92146.1015625	64660.73828125	11595.81640625	11480.8271484375	11793.6953125
HFB_3	10452.7216796875	20579.576171875	14336.3515625	11297.33203125	10759.8076171875	11113.1259765625	4798.00830078125	6174.63037109375	0.0	8836.2021484375	7436.53515625	5368.3818359375	24287.2734375	91350.5859375	63727.33984375	9795.0087890625	9949.5380859375	10189.2978515625
HFB_4	12128.7578125	18717.90625	11649.7802734375	8738.5458984375	11725.396484375	12483.3564453125	8581.40625	9162.6640625	8836.2021484375	0.0	9371.9892578125	8996.5556640625	24288.771484375	91029.609375	63639.7109375	11522.4521484375	9999.375	10418.4658203125
HFB_5	8344.19921875	18969.32421875	12712.5166015625	9849.8544921875	8510.904296875	9023.669921875	7436.5634765625	7872.2822265625	7436.53515625	9371.9892578125	0.0	6991.89697265625	23051.025390625	90207.5625	62360.1015625	8678.5263671875	8183.564453125	8118.93212890625
HFB_6	10964.6162109375	21299.919921875	14569.970703125	11819.1728515625	11173.978515625	11862.078125	4984.30517578125	5415.0380859375	5368.3818359375	8996.5556640625	6991.89697265625	0.0	25062.208984375	91895.8046875	64529.34375	10461.1552734375	10279.51953125	10600.9189453125
NC_1	21175.447265625	16081.2568359375	22581.3203125	23639.5234375	19549.900390625	19392.482421875	24355.25	25680.044921875	24287.2734375	24288.771484375	23051.025390625	25062.208984375	0.0	71616.5546875	47100.51953125	23492.775390625	23623.822265625	22144.138671875
NC_2	88323.5546875	78586.203125	88729.2265625	91334.9140625	86761.640625	86197.671875	91083.2421875	92146.1015625	91350.5859375	91029.609375	90207.5625	91895.8046875	71616.5546875	0.0	46083.9296875	91915.953125	92114.5078125	90500.6171875
NC_3	60507.3203125	50937.515625	61309.73828125	63559.140625	59187.8203125	58756.1015625	63636.0625	64660.73828125	63727.33984375	63639.7109375	62360.1015625	64529.34375	47100.51953125	46083.9296875	0.0	64013.40234375	64368.5546875	62668.7265625
NC_4	8257.8447265625	19922.416015625	12785.494140625	8685.580078125	8571.9140625	9147.2265625	10750.51953125	11595.81640625	9795.0087890625	11522.4521484375	8678.5263671875	10461.1552734375	23492.775390625	91915.953125	64013.40234375	0.0	6201.486328125	6885.34375
NC_5	8574.435546875	19402.259765625	11585.8544921875	7176.53759765625	8518.294921875	9435.0986328125	10608.498046875	11480.8271484375	9949.5380859375	9999.375	8183.564453125	10279.51953125	23623.822265625	92114.5078125	64368.5546875	6201.486328125	0.0	3858.403076171875
NC_6	8190.47412109375	18167.349609375	11565.9521484375	7883.05078125	7861.48486328125	8672.875	10695.8525390625	11793.6953125	10189.2978515625	10418.4658203125	8118.93212890625	10600.9189453125	22144.138671875	90500.6171875	62668.7265625	6885.34375	3858.403076171875	0.0
BA_1	0.0	0.6544544998014249	0.6045127458419769	0.6142438392687304	0.588412892479924	0.5712927141643442	0.5988466960418668	0.583347087652539	0.5975211994448487	0.6636692902512985	0.6058418109052289	0.6214470248504782	0.7083117444357414	0.759109763145956	0.7416620904445554	0.63197049295679	0.653748057200242	0.6613167939226504
BA_2	0.6544544998014249	0.0	0.4829563161236131	0.5149146301843333	0.6245309022964987	0.6696497862321126	0.6797994324169163	0.7093777996797812	0.6672074290387983	0.5694199985849753	0.685736170877884	0.6909810714751399	0.6641199423685171	0.695910914221174	0.6937590400862871	0.7167942972162862	0.6415834003357118	0.6442512597636828
BA_3	0.6045127458419769	0.4829563161236131	0.0	0.4630298163790926	0.6074335765631453	0.6255322335946282	0.6411241587103227	0.644335722887108	0.6520840476238332	0.5191145064397676	0.6310836582269475	0.649354768498472	0.6960917189169215	0.7561550301434263	0.751389408601059	0.7002404276892578	0.5960050724408935	0.6113238837244298
BA_4	0.6142438392687304	0.5149146301843333	0.4630298163790926	0.0	0.6025160873212273	0.6147139028009314	0.6408084048601027	0.6545796708413887	0.6180794463618112	0.5405567302486354	0.6478240546940979	0.6626520324299372	0.6939334051311496	0.7763681471716749	0.7628288591717771	0.6752171008341092	0.5925709160081463	0.6125183706058793
BA_5	0.588412892479924	0.6245309022964987	0.6074335765631453	0.6025160873212273	0.0	0.5481876151794027	0.578514174331402	0.5945555091750879	0.598271869417515	0.6529305839475366	0.5691390834098888	0.5713485556378831	0.6911301142254446	0.7492997556298322	0.7362813757669686	0.664463909225366	0.6286602131342761	0.6321272966849705
BA_6	0.5712927141643442	0.6696497862321126	0.6255322335946282	0.6147139028009314	0.5481876151794027	0.0	0.5955599753560201	0.6141516953157106	0.5973582553324696	0.679977442844095	0.5962981707229973	0.6291690301113916	0.7143804998177774	0.7492854767840171	0.7356484106547202	0.6498390126772233	0.6621715325180669	0.6640086881488557
HFB_1	0.5988466960418668	0.6797994324169163	0.6411241587103227	0.6408084048601027	0.578514174331402	0.5955599753560201	0.0	0.4269940662909791	0.4274094972123836	0.5297722740189253	0.4977636092723795	0.4238782404790074	0.7133519600355537	0.7738231121518998	0.7598151654172164	0.6651002292820213	0.652781334037653	0.6541159308453799
HFB_2	0.583347087652539	0.7093777996797812	0.644335722887108	0.6545796708413887	0.5945555091750879	0.6141516953157106	0.4269940662909791	0.0	0.4892969172948374	0.5420385942266709	0.4712549038335909	0.4394283711561221	0.7387730408639992	0.7889414779464885	0.7758122218039403	0.6729476926479326	0.6514347390258451	0.6608051970249796
HFB_3	0.5975211994448487	0.6672074290387983	0.6520840476238332	0.6180794463618112	0.598271869417515	0.5973582553324696	0.4274094972123836	0.4892969172948374	0.0	0.5539923058984298	0.548878297514839	0.4707072404230425	0.6978998371960917	0.7694615753698242	0.7505320410296429	0.6507336052973782	0.6667415656295435	0.6735287429705566
HFB_4	0.6636692902512985	0.5694199985849753	0.5191145064397676	0.5405567302486354	0.6529305839475366	0.679977442844095	0.5297722740189253	0.5420385942266709	0.5539923058984298	0.0	0.5756258430019174	0.5401047292453212	0.7042123651818132	0.7680295437007963	0.766230518908634	0.72137581050274	0.6116412156273093	0.620391688829333
HFB_5	0.6058418109052289	0.685736170877884	0.6310836582269475	0.6478240546940979	0.5691390834098888	0.5962981707229973	0.4977636092723795	0.4712549038335909	0.548878297514839	0.5756258430019174	0.0	0.4698411956301571	0.7332012454919803	0.7714200536255131	0.7568379063734471	0.6913721539554838	0.6306582859657253	0.6304804369518032
HFB_6	0.6214470248504782	0.6909810714751399	0.649354768498472	0.6626520324299372	0.5713485556378831	0.6291690301113916	0.4238782404790074	0.4394283711561221	0.4707072404230425	0.5401047292453212	0.4698411956301571	0.0	0.7377643693269806	0.788336580449918	0.7764474887225344	0.6884153081821025	0.6553000431941539	0.6579915507507487
NC_1	0.7083117444357414	0.6641199423685171	0.6960917189169215	0.6939334051311496	0.6911301142254446	0.7143804998177774	0.7133519600355537	0.7387730408639992	0.6978998371960917	0.7042123651818132	0.7332012454919803	0.7377643693269806	0.0	0.6192316415596516	0.6178724857783113	0.6356635682324392	0.5972900764844217	0.5897111048823204
NC_2	0.759109763145956	0.695910914221174	0.7561550301434263	0.7763681471716749	0.7492997556298322	0.7492854767840171	0.7738231121518998	0.7889414779464885	0.7694615753698242	0.7680295437007963	0.7714200536255131	0.788336580449918	0.6192316415596516	0.0	0.516763759022002	0.7664576304222451	0.7657212566668954	0.7524577243627213
NC_3	0.7416620904445554	0.6937590400862871	0.751389408601059	0.7628288591717771	0.7362813757669686	0.7356484106547202	0.7598151654172164	0.7758122218039403	0.7505320410296429	0.766230518908634	0.7568379063734471	0.7764474887225344	0.6178724857783113	0.516763759022002	0.0	0.6952891185129572	0.7554760337880837	0.7439969942944837
NC_4	0.63197049295679	0.7167942972162862	0.7002404276892578	0.6752171008341092	0.664463909225366	0.6498390126772233	0.6651002292820213	0.6729476926479326	0.6507336052973782	0.72137581050274	0.6913721539554838	0.6884153081821025	0.6356635682324392	0.7664576304222451	0.6952891185129572	0.0	0.6256133884263182	0.6397166208516238
NC_5	0.653748057200242	0.6415834003357118	0.5960050724408935	0.5925709160081463	0.6286602131342761	0.6621715325180669	0.652781334037653	0.6514347390258451	0.6667415656295435	0.6116412156273093	0.6306582859657253	0.6553000431941539	0.5972900764844217	0.7657212566668954	0.7554760337880837	0.6256133884263182	0.0	0.3259606048353348
NC_6	0.6613167939226504	0.6442512597636828	0.6113238837244298	0.6125183706058793	0.6321272966849705	0.6640086881488557	0.6541159308453799	0.6608051970249796	0.6735287429705566	0.620391688829333	0.6304804369518032	0.6579915507507487	0.5897111048823204	0.7524577243627213	0.7439969942944837	0.6397166208516238	0.3259606048353348	0.0
