# Supplementary material for: Comprehensive metagenomic and lipidomic analysis showed that baicalin could improve depressive behaviour in atherosclerotic mice by inhibiting nerve cell ferroptosis
Source: Front Immunol. 2025 Sep 5;16:1599570. doi: 10.3389/fimmu.2025.1599570 (PMC12446369; doi:10.3389/fimmu.2025.1599570)
Supplement: Supplementary file 1 [file DataSheet1.zip › ╘¡╩╝╩2╛▌╔╧┤1⁄2/3 Metagenomics/C Species Alpha diversity boxplot/Species Alpha diversity boxplot.xlsx]

## Sheet: Species Alpha diversity boxplot
Sample Name	Shannon	Simpson	Chao1
BA_1	6.58957	0.963999	2205
BA_2	5.36801	0.930039	511
BA_3	6.30045	0.958201	1693
BA_4	6.24514	0.954049	2791
BA_5	6.11459	0.958213	1610
BA_6	6.36178	0.961209	1738
HF_1	5.34994	0.889667	1943
HF_2	4.95431	0.809124	2555
HF_3	6.20339	0.964441	1949
HF_4	4.59887	0.817849	1210
HF_5	4.7353	0.808193	1638
HF_6	5.06532	0.853625	2283
NC_1	4.73721	0.904902	310
NC_2	5.53138	0.962594	118
NC_3	5.51889	0.950136	162
NC_4	6.32936	0.957536	3304
NC_5	5.28757	0.918727	2937
NC_6	4.94136	0.891668	2009
