# Supplementary material for: Comprehensive metagenomic and lipidomic analysis showed that baicalin could improve depressive behaviour in atherosclerotic mice by inhibiting nerve cell ferroptosis
Source: Front Immunol. 2025 Sep 5;16:1599570. doi: 10.3389/fimmu.2025.1599570 (PMC12446369; doi:10.3389/fimmu.2025.1599570)
Supplement: Supplementary file 1 [file DataSheet1.zip › ╘¡╩╝╩2╛▌╔╧┤1⁄2/3 Metagenomics/C Species Alpha diversity boxplot/Species+Alpha+diversity+boxplot_2141b12757001.xls]

Sample Name	Shannon	Simpson	Chao1
BA_1	6.58957442984041	0.9639994241297244	2205.0
BA_2	5.368007114194207	0.9300390481948853	511.0
BA_3	6.300445452377097	0.9582014717161657	1693.0
BA_4	6.245135143929015	0.9540488757193089	2791.0
BA_5	6.114594120548712	0.9582133628427982	1610.0
BA_6	6.361780657050206	0.9612087123095988	1738.0
HFB_1	5.349937928963958	0.8896666914224625	1943.0
HFB_2	4.954306631162041	0.8091240227222443	2555.0
HFB_3	6.203394266634008	0.9644406475126744	1949.0
HFB_4	4.598874214207495	0.8178492188453674	1210.0
HFB_5	4.735304955449245	0.8081925064325333	1638.0
HFB_6	5.0653200564327765	0.8536254465579987	2283.0
NC_1	4.737205019775978	0.9049020707607268	310.0
NC_2	5.531375154075298	0.962593749165535	118.0
NC_3	5.518886805865546	0.9501356035470964	162.0
NC_4	6.32936261529317	0.9575357176363468	3304.0
NC_5	5.287571516316276	0.9187272936105728	2937.0
NC_6	4.941357025482675	0.8916682675480843	2009.0
