# Supplementary material for: Comprehensive metagenomic and lipidomic analysis showed that baicalin could improve depressive behaviour in atherosclerotic mice by inhibiting nerve cell ferroptosis
Source: Front Immunol. 2025 Sep 5;16:1599570. doi: 10.3389/fimmu.2025.1599570 (PMC12446369; doi:10.3389/fimmu.2025.1599570)
Supplement: Supplementary file 1 [file DataSheet1.zip › ╘¡╩╝╩2╛▌╔╧┤1⁄2/3 Metagenomics/D Species Beta diversity boxplot/Species+Beta+diversity+boxplot_2141b5764e001.xls]

Sample Name	BA_1	BA_2	BA_3	BA_4	BA_5	BA_6	HF_1	HF_2	HF_3	HF_4	HF_5	HF_6	NC_1	NC_2	NC_3	NC_4	NC_5	NC_6
BA_1	0	0.444954293	0.377519977	0.42368939	0.322656131	0.323859521	0.542639482	0.505754959	0.457765821	0.576648287	0.526950577	0.52381348	0.594751589	0.661226644	0.641416624	0.370267688	0.515063711	0.557403741
BA_2	0.444954293	0	0.435367971	0.382530889	0.365915429	0.568566992	0.541395973	0.599539168	0.412092193	0.571422547	0.61789473	0.518608306	0.433336209	0.540775535	0.526083023	0.382562448	0.429377546	0.463996585
BA_3	0.377519977	0.435367971	0	0.346926173	0.242764574	0.331134171	0.371055171	0.371730157	0.453972767	0.423987217	0.41215283	0.351013145	0.588526755	0.664115154	0.636166396	0.422448239	0.394976368	0.430942628
BA_4	0.42368939	0.382530889	0.346926173	0	0.325726563	0.475322064	0.466751435	0.524868513	0.329762918	0.528715474	0.523688576	0.468138067	0.571375422	0.604151609	0.581235838	0.373113005	0.495509354	0.536433927
BA_5	0.322656131	0.365915429	0.242764574	0.325726563	0	0.303402482	0.354212668	0.381013602	0.326564256	0.438463711	0.406144516	0.354123353	0.487334282	0.566853375	0.553399732	0.290183345	0.332638439	0.367943769
BA_6	0.323859521	0.568566992	0.331134171	0.475322064	0.303402482	0	0.448381306	0.403661077	0.508629418	0.49342684	0.411857789	0.451750049	0.645347935	0.694592825	0.672815588	0.454630351	0.482571547	0.518503914
HF_1	0.542639482	0.541395973	0.371055171	0.466751435	0.354212668	0.448381306	0	0.223598068	0.391673305	0.25975621	0.224367419	0.144202553	0.572334077	0.612744294	0.597560421	0.476065949	0.334261708	0.275098699
HF_2	0.505754959	0.599539168	0.371730157	0.524868513	0.381013602	0.403661077	0.223598068	0	0.519456217	0.179962676	0.109539543	0.163274278	0.666629798	0.71007668	0.692418206	0.505728146	0.404720414	0.3523625
HF_3	0.457765821	0.412092193	0.453972767	0.329762918	0.326564256	0.508629418	0.391673305	0.519456217	0	0.494603251	0.501771877	0.414224627	0.425014429	0.493471387	0.468880978	0.253512771	0.389384921	0.409584806
HF_4	0.576648287	0.571422547	0.423987217	0.528715474	0.438463711	0.49342684	0.25975621	0.179962676	0.494603251	0	0.202511326	0.186018526	0.675358427	0.683970334	0.672682174	0.58503026	0.425891928	0.3681247
HF_5	0.526950577	0.61789473	0.41215283	0.523688576	0.406144516	0.411857789	0.224367419	0.109539543	0.501771877	0.202511326	0	0.173094843	0.663361786	0.704075455	0.686870389	0.530249444	0.406391537	0.354324968
HF_6	0.52381348	0.518608306	0.351013145	0.468138067	0.354123353	0.451750049	0.144202553	0.163274278	0.414224627	0.186018526	0.173094843	0	0.599912798	0.637143032	0.618672606	0.478973951	0.329506795	0.279333444
NC_1	0.594751589	0.433336209	0.588526755	0.571375422	0.487334282	0.645347935	0.572334077	0.666629798	0.425014429	0.675358427	0.663361786	0.599912798	0	0.487547468	0.489807389	0.355880401	0.338799888	0.398376244
NC_2	0.661226644	0.540775535	0.664115154	0.604151609	0.566853375	0.694592825	0.612744294	0.71007668	0.493471387	0.683970334	0.704075455	0.637143032	0.487547468	0	0.201871515	0.51322824	0.565644371	0.576396757
NC_3	0.641416624	0.526083023	0.636166396	0.581235838	0.553399732	0.672815588	0.597560421	0.692418206	0.468880978	0.672682174	0.686870389	0.618672606	0.489807389	0.201871515	0	0.474326509	0.5578058	0.577629267
NC_4	0.370267688	0.382562448	0.422448239	0.373113005	0.290183345	0.454630351	0.476065949	0.505728146	0.253512771	0.58503026	0.530249444	0.478973951	0.355880401	0.51322824	0.474326509	0	0.310963642	0.394348863
NC_5	0.515063711	0.429377546	0.394976368	0.495509354	0.332638439	0.482571547	0.334261708	0.404720414	0.389384921	0.425891928	0.406391537	0.329506795	0.338799888	0.565644371	0.5578058	0.310963642	0	0.13731663
NC_6	0.557403741	0.463996585	0.430942628	0.536433927	0.367943769	0.518503914	0.275098699	0.3523625	0.409584806	0.3681247	0.354324968	0.279333444	0.398376244	0.576396757	0.577629267	0.394348863	0.13731663	0
BA_1	0	0.219106331	0.193392515	0.217231095	0.172203794	0.159472436	0.335056573	0.438664019	0.178246066	0.433736265	0.440634102	0.384897292	0.269539803	0.21141392	0.240003332	0.167921573	0.266610593	0.319406658
BA_2	0.219106331	0	0.245599538	0.239749759	0.210711956	0.27052933	0.370469034	0.478762716	0.193332255	0.464400381	0.48273626	0.411083549	0.233372271	0.225378573	0.234062493	0.171080589	0.261045516	0.323512882
BA_3	0.193392515	0.245599538	0	0.185835212	0.094858393	0.134513214	0.196995005	0.297066033	0.193861008	0.288397133	0.301635027	0.24098061	0.295744479	0.22753711	0.249766737	0.198676497	0.175393015	0.198193789
BA_4	0.217231095	0.239749759	0.185835212	0	0.192994416	0.234253421	0.349254787	0.456302226	0.173212752	0.44476676	0.457998782	0.395708472	0.293393284	0.226619095	0.250401318	0.197969139	0.287543267	0.334568083
BA_5	0.172203794	0.210711956	0.094858393	0.192994416	0	0.125004426	0.208156526	0.318960398	0.148927778	0.314484835	0.322783887	0.257271081	0.254475892	0.20589669	0.233248085	0.156993166	0.155849531	0.190090984
BA_6	0.159472436	0.27052933	0.134513214	0.234253421	0.125004426	0	0.232216462	0.329402179	0.202014402	0.331129611	0.330726951	0.282036066	0.31052047	0.234599292	0.259109467	0.205341712	0.219576567	0.243499324
HF_1	0.335056573	0.370469034	0.196995005	0.349254787	0.208156526	0.232216462	0	0.130441621	0.314706892	0.129464567	0.127638847	0.06505429	0.391527027	0.346460342	0.36410439	0.329053283	0.187547356	0.124936484
HF_2	0.438664019	0.478762716	0.297066033	0.456302226	0.318960398	0.329402179	0.130441621	0	0.437058359	0.073008791	0.040618915	0.083585225	0.50391072	0.45804286	0.471054554	0.446247429	0.291944027	0.209156498
HF_3	0.178246066	0.193332255	0.193861008	0.173212752	0.148927778	0.202014402	0.314706892	0.437058359	0	0.421277732	0.435861766	0.367232949	0.205024779	0.162618101	0.19578889	0.093254201	0.219427258	0.286430568
HF_4	0.433736265	0.464400381	0.288397133	0.44476676	0.314484835	0.331129611	0.129464567	0.073008791	0.421277732	0	0.086195029	0.079376675	0.491198629	0.444492131	0.457911134	0.438497275	0.281176984	0.201892108
HF_5	0.440634102	0.48273626	0.301635027	0.457998782	0.322783887	0.330726951	0.127638847	0.040618915	0.435861766	0.086195029	0	0.085734963	0.505229771	0.456437647	0.469243556	0.447175205	0.293955833	0.212790102
HF_6	0.384897292	0.411083549	0.24098061	0.395708472	0.257271081	0.282036066	0.06505429	0.083585225	0.367232949	0.079376675	0.085734963	0	0.434506178	0.395868301	0.411303282	0.380300462	0.22246775	0.144337088
NC_1	0.269539803	0.233372271	0.295744479	0.293393284	0.254475892	0.31052047	0.391527027	0.50391072	0.205024779	0.491198629	0.505229771	0.434506178	0	0.230007976	0.268158585	0.169515714	0.218665928	0.307174951
NC_2	0.21141392	0.225378573	0.22753711	0.226619095	0.20589669	0.234599292	0.346460342	0.45804286	0.162618101	0.444492131	0.456437647	0.395868301	0.230007976	0	0.081516646	0.171538919	0.256139398	0.315827638
NC_3	0.240003332	0.234062493	0.249766737	0.250401318	0.233248085	0.259109467	0.36410439	0.471054554	0.19578889	0.457911134	0.469243556	0.411303282	0.268158585	0.081516646	0	0.200040683	0.284903228	0.340138763
NC_4	0.167921573	0.171080589	0.198676497	0.197969139	0.156993166	0.205341712	0.329053283	0.446247429	0.093254201	0.438497275	0.447175205	0.380300462	0.169515714	0.171538919	0.200040683	0	0.205510482	0.285936028
NC_5	0.266610593	0.261045516	0.175393015	0.287543267	0.155849531	0.219576567	0.187547356	0.291944027	0.219427258	0.281176984	0.293955833	0.22246775	0.218665928	0.256139398	0.284903228	0.205510482	0	0.09741877
NC_6	0.319406658	0.323512882	0.198193789	0.334568083	0.190090984	0.243499324	0.124936484	0.209156498	0.286430568	0.201892108	0.212790102	0.144337088	0.307174951	0.315827638	0.340138763	0.285936028	0.09741877	0
BA_1	0	0.39753625	0.384446801	0.407255981	0.344979288	0.341156441	0.481024676	0.475780878	0.40245288	0.51518835	0.490303825	0.470700687	0.499658557	0.5703293	0.546546538	0.348878384	0.447719128	0.483671878
BA_2	0.39753625	0	0.409876574	0.401656054	0.351850222	0.487530459	0.495478541	0.537177896	0.36371099	0.514596375	0.546681179	0.482355553	0.361460192	0.461166067	0.425258911	0.340671671	0.403095173	0.440142519
BA_3	0.384446801	0.409876574	0	0.339491036	0.269105077	0.338345415	0.349929439	0.334204584	0.407524165	0.347892831	0.357415246	0.32288816	0.502148423	0.567784389	0.541955235	0.398183031	0.355805081	0.370763049
BA_4	0.407255981	0.401656054	0.339491036	0	0.348748495	0.450787649	0.468872277	0.500746706	0.332724487	0.499136313	0.509883998	0.466616799	0.486788413	0.538537226	0.517477407	0.351703785	0.44249867	0.476855969
BA_5	0.344979288	0.351850222	0.269105077	0.348748495	0	0.310630859	0.308839833	0.323572883	0.320337457	0.363333729	0.339373263	0.295746541	0.424803144	0.514813304	0.491251009	0.302753792	0.275388596	0.29787495
BA_6	0.341156441	0.487530459	0.338345415	0.450787649	0.310630859	0	0.392152546	0.379785187	0.442559617	0.436474415	0.373461667	0.389657348	0.547766177	0.595256	0.573442882	0.430462433	0.423459046	0.431788147
HF_1	0.481024676	0.495478541	0.349929439	0.468872277	0.308839833	0.392152546	0	0.215107236	0.387601904	0.257126894	0.218595621	0.170070895	0.52047194	0.573136224	0.559863748	0.442687176	0.318649534	0.302778684
HF_2	0.475780878	0.537177896	0.334204584	0.500746706	0.323572883	0.379785187	0.215107236	0	0.464312017	0.21922326	0.167400831	0.171184529	0.57654319	0.61549694	0.60099404	0.482297596	0.345089924	0.31208527
HF_3	0.40245288	0.36371099	0.407524165	0.332724487	0.320337457	0.442559617	0.387601904	0.464312017	0	0.446815197	0.473018507	0.402151191	0.384789132	0.472037344	0.452104406	0.271454707	0.373076632	0.412670928
HF_4	0.51518835	0.514596375	0.347892831	0.499136313	0.363333729	0.436474415	0.257126894	0.21922326	0.446815197	0	0.253890639	0.194068111	0.575850549	0.601824022	0.590278339	0.515574568	0.366236124	0.336229995
HF_5	0.490303825	0.546681179	0.357415246	0.509883998	0.339373263	0.373461667	0.218595621	0.167400831	0.473018507	0.253890639	0	0.1901376	0.582186736	0.608291788	0.592822756	0.494573261	0.361692091	0.328319378
HF_6	0.470700687	0.482355553	0.32288816	0.466616799	0.295746541	0.389657348	0.170070895	0.171184529	0.402151191	0.194068111	0.1901376	0	0.526813551	0.583611998	0.569777564	0.447535471	0.297017239	0.274389178
NC_1	0.499658557	0.361460192	0.502148423	0.486788413	0.424803144	0.547766177	0.52047194	0.57654319	0.384789132	0.575850549	0.582186736	0.526813551	0	0.412271242	0.425068179	0.332830096	0.361617596	0.402387339
NC_2	0.5703293	0.461166067	0.567784389	0.538537226	0.514813304	0.595256	0.573136224	0.61549694	0.472037344	0.601824022	0.608291788	0.583611998	0.412271242	0	0.212979692	0.481726667	0.525849153	0.541035676
NC_3	0.546546538	0.425258911	0.541955235	0.517477407	0.491251009	0.573442882	0.559863748	0.60099404	0.452104406	0.590278339	0.592822756	0.569777564	0.425068179	0.212979692	0	0.453829842	0.519540772	0.539081352
NC_4	0.348878384	0.340671671	0.398183031	0.351703785	0.302753792	0.430462433	0.442687176	0.482297596	0.271454707	0.515574568	0.494573261	0.447535471	0.332830096	0.481726667	0.453829842	0	0.317781779	0.382611748
NC_5	0.447719128	0.403095173	0.355805081	0.44249867	0.275388596	0.423459046	0.318649534	0.345089924	0.373076632	0.366236124	0.361692091	0.297017239	0.361617596	0.525849153	0.519540772	0.317781779	0	0.132899761
NC_6	0.483671878	0.440142519	0.370763049	0.476855969	0.29787495	0.431788147	0.302778684	0.31208527	0.412670928	0.336229995	0.328319378	0.274389178	0.402387339	0.541035676	0.539081352	0.382611748	0.132899761	0
