# Supplementary material for: Comprehensive metagenomic and lipidomic analysis showed that baicalin could improve depressive behaviour in atherosclerotic mice by inhibiting nerve cell ferroptosis
Source: Front Immunol. 2025 Sep 5;16:1599570. doi: 10.3389/fimmu.2025.1599570 (PMC12446369; doi:10.3389/fimmu.2025.1599570)
Supplement: Supplementary file 1 [file DataSheet1.zip › ╘¡╩╝╩2╛▌╔╧┤1⁄2/3 Metagenomics/E Species ANOSIM analysis/Species ANOSIM analysis.xlsx]

## Sheet: Species+ANOSIM+analysis_2141bcb
Sample Name	BA_1	BA_2	BA_3	BA_4	BA_5	BA_6	HF_1	HF_2	HF_3	HF_4	HF_5	HF_6	NC_1	NC_2	NC_3	NC_4	NC_5	NC_6
BA_1	0	0.444954	0.37752	0.423689	0.322656	0.32386	0.542639	0.505755	0.457766	0.576648	0.526951	0.523813	0.594752	0.661227	0.641417	0.370268	0.515064	0.557404
BA_2	0.444954	0	0.435368	0.382531	0.365915	0.568567	0.541396	0.599539	0.412092	0.571423	0.617895	0.518608	0.433336	0.540776	0.526083	0.382562	0.429378	0.463997
BA_3	0.37752	0.435368	0	0.346926	0.242765	0.331134	0.371055	0.37173	0.453973	0.423987	0.412153	0.351013	0.588527	0.664115	0.636166	0.422448	0.394976	0.430943
BA_4	0.423689	0.382531	0.346926	0	0.325727	0.475322	0.466751	0.524869	0.329763	0.528715	0.523689	0.468138	0.571375	0.604152	0.581236	0.373113	0.495509	0.536434
BA_5	0.322656	0.365915	0.242765	0.325727	0	0.303402	0.354213	0.381014	0.326564	0.438464	0.406145	0.354123	0.487334	0.566853	0.5534	0.290183	0.332638	0.367944
BA_6	0.32386	0.568567	0.331134	0.475322	0.303402	0	0.448381	0.403661	0.508629	0.493427	0.411858	0.45175	0.645348	0.694593	0.672816	0.45463	0.482572	0.518504
HF_1	0.542639	0.541396	0.371055	0.466751	0.354213	0.448381	0	0.223598	0.391673	0.259756	0.224367	0.144203	0.572334	0.612744	0.59756	0.476066	0.334262	0.275099
HF_2	0.505755	0.599539	0.37173	0.524869	0.381014	0.403661	0.223598	0	0.519456	0.179963	0.10954	0.163274	0.66663	0.710077	0.692418	0.505728	0.40472	0.352362
HF_3	0.457766	0.412092	0.453973	0.329763	0.326564	0.508629	0.391673	0.519456	0	0.494603	0.501772	0.414225	0.425014	0.493471	0.468881	0.253513	0.389385	0.409585
HF_4	0.576648	0.571423	0.423987	0.528715	0.438464	0.493427	0.259756	0.179963	0.494603	0	0.202511	0.186019	0.675358	0.68397	0.672682	0.58503	0.425892	0.368125
HF_5	0.526951	0.617895	0.412153	0.523689	0.406145	0.411858	0.224367	0.10954	0.501772	0.202511	0	0.173095	0.663362	0.704075	0.68687	0.530249	0.406392	0.354325
HF_6	0.523813	0.518608	0.351013	0.468138	0.354123	0.45175	0.144203	0.163274	0.414225	0.186019	0.173095	0	0.599913	0.637143	0.618673	0.478974	0.329507	0.279333
NC_1	0.594752	0.433336	0.588527	0.571375	0.487334	0.645348	0.572334	0.66663	0.425014	0.675358	0.663362	0.599913	0	0.487547	0.489807	0.35588	0.3388	0.398376
NC_2	0.661227	0.540776	0.664115	0.604152	0.566853	0.694593	0.612744	0.710077	0.493471	0.68397	0.704075	0.637143	0.487547	0	0.201872	0.513228	0.565644	0.576397
NC_3	0.641417	0.526083	0.636166	0.581236	0.5534	0.672816	0.59756	0.692418	0.468881	0.672682	0.68687	0.618673	0.489807	0.201872	0	0.474327	0.557806	0.577629
NC_4	0.370268	0.382562	0.422448	0.373113	0.290183	0.45463	0.476066	0.505728	0.253513	0.58503	0.530249	0.478974	0.35588	0.513228	0.474327	0	0.310964	0.394349
NC_5	0.515064	0.429378	0.394976	0.495509	0.332638	0.482572	0.334262	0.40472	0.389385	0.425892	0.406392	0.329507	0.3388	0.565644	0.557806	0.310964	0	0.137317
NC_6	0.557404	0.463997	0.430943	0.536434	0.367944	0.518504	0.275099	0.352362	0.409585	0.368125	0.354325	0.279333	0.398376	0.576397	0.577629	0.394349	0.137317	0
BA_1	0	0.219106	0.193393	0.217231	0.172204	0.159472	0.335057	0.438664	0.178246	0.433736	0.440634	0.384897	0.26954	0.211414	0.240003	0.167922	0.266611	0.319407
BA_2	0.219106	0	0.2456	0.23975	0.210712	0.270529	0.370469	0.478763	0.193332	0.4644	0.482736	0.411084	0.233372	0.225379	0.234062	0.171081	0.261046	0.323513
BA_3	0.193393	0.2456	0	0.185835	0.0948584	0.134513	0.196995	0.297066	0.193861	0.288397	0.301635	0.240981	0.295744	0.227537	0.249767	0.198676	0.175393	0.198194
BA_4	0.217231	0.23975	0.185835	0	0.192994	0.234253	0.349255	0.456302	0.173213	0.444767	0.457999	0.395708	0.293393	0.226619	0.250401	0.197969	0.287543	0.334568
BA_5	0.172204	0.210712	0.0948584	0.192994	0	0.125004	0.208157	0.31896	0.148928	0.314485	0.322784	0.257271	0.254476	0.205897	0.233248	0.156993	0.15585	0.190091
BA_6	0.159472	0.270529	0.134513	0.234253	0.125004	0	0.232216	0.329402	0.202014	0.33113	0.330727	0.282036	0.31052	0.234599	0.259109	0.205342	0.219577	0.243499
HF_1	0.335057	0.370469	0.196995	0.349255	0.208157	0.232216	0	0.130442	0.314707	0.129465	0.127639	0.0650543	0.391527	0.34646	0.364104	0.329053	0.187547	0.124936
HF_2	0.438664	0.478763	0.297066	0.456302	0.31896	0.329402	0.130442	0	0.437058	0.0730088	0.0406189	0.0835852	0.503911	0.458043	0.471055	0.446247	0.291944	0.209156
HF_3	0.178246	0.193332	0.193861	0.173213	0.148928	0.202014	0.314707	0.437058	0	0.421278	0.435862	0.367233	0.205025	0.162618	0.195789	0.0932542	0.219427	0.286431
HF_4	0.433736	0.4644	0.288397	0.444767	0.314485	0.33113	0.129465	0.0730088	0.421278	0	0.086195	0.0793767	0.491199	0.444492	0.457911	0.438497	0.281177	0.201892
HF_5	0.440634	0.482736	0.301635	0.457999	0.322784	0.330727	0.127639	0.0406189	0.435862	0.086195	0	0.085735	0.50523	0.456438	0.469244	0.447175	0.293956	0.21279
HF_6	0.384897	0.411084	0.240981	0.395708	0.257271	0.282036	0.0650543	0.0835852	0.367233	0.0793767	0.085735	0	0.434506	0.395868	0.411303	0.3803	0.222468	0.144337
NC_1	0.26954	0.233372	0.295744	0.293393	0.254476	0.31052	0.391527	0.503911	0.205025	0.491199	0.50523	0.434506	0	0.230008	0.268159	0.169516	0.218666	0.307175
NC_2	0.211414	0.225379	0.227537	0.226619	0.205897	0.234599	0.34646	0.458043	0.162618	0.444492	0.456438	0.395868	0.230008	0	0.0815166	0.171539	0.256139	0.315828
NC_3	0.240003	0.234062	0.249767	0.250401	0.233248	0.259109	0.364104	0.471055	0.195789	0.457911	0.469244	0.411303	0.268159	0.0815166	0	0.200041	0.284903	0.340139
NC_4	0.167922	0.171081	0.198676	0.197969	0.156993	0.205342	0.329053	0.446247	0.0932542	0.438497	0.447175	0.3803	0.169516	0.171539	0.200041	0	0.20551	0.285936
NC_5	0.266611	0.261046	0.175393	0.287543	0.15585	0.219577	0.187547	0.291944	0.219427	0.281177	0.293956	0.222468	0.218666	0.256139	0.284903	0.20551	0	0.0974188
NC_6	0.319407	0.323513	0.198194	0.334568	0.190091	0.243499	0.124936	0.209156	0.286431	0.201892	0.21279	0.144337	0.307175	0.315828	0.340139	0.285936	0.0974188	0
BA_1	0	0.397536	0.384447	0.407256	0.344979	0.341156	0.481025	0.475781	0.402453	0.515188	0.490304	0.470701	0.499659	0.570329	0.546547	0.348878	0.447719	0.483672
BA_2	0.397536	0	0.409877	0.401656	0.35185	0.48753	0.495479	0.537178	0.363711	0.514596	0.546681	0.482356	0.36146	0.461166	0.425259	0.340672	0.403095	0.440143
BA_3	0.384447	0.409877	0	0.339491	0.269105	0.338345	0.349929	0.334205	0.407524	0.347893	0.357415	0.322888	0.502148	0.567784	0.541955	0.398183	0.355805	0.370763
BA_4	0.407256	0.401656	0.339491	0	0.348748	0.450788	0.468872	0.500747	0.332724	0.499136	0.509884	0.466617	0.486788	0.538537	0.517477	0.351704	0.442499	0.476856
BA_5	0.344979	0.35185	0.269105	0.348748	0	0.310631	0.30884	0.323573	0.320337	0.363334	0.339373	0.295747	0.424803	0.514813	0.491251	0.302754	0.275389	0.297875
BA_6	0.341156	0.48753	0.338345	0.450788	0.310631	0	0.392153	0.379785	0.44256	0.436474	0.373462	0.389657	0.547766	0.595256	0.573443	0.430462	0.423459	0.431788
HF_1	0.481025	0.495479	0.349929	0.468872	0.30884	0.392153	0	0.215107	0.387602	0.257127	0.218596	0.170071	0.520472	0.573136	0.559864	0.442687	0.31865	0.302779
HF_2	0.475781	0.537178	0.334205	0.500747	0.323573	0.379785	0.215107	0	0.464312	0.219223	0.167401	0.171185	0.576543	0.615497	0.600994	0.482298	0.34509	0.312085
HF_3	0.402453	0.363711	0.407524	0.332724	0.320337	0.44256	0.387602	0.464312	0	0.446815	0.473019	0.402151	0.384789	0.472037	0.452104	0.271455	0.373077	0.412671
HF_4	0.515188	0.514596	0.347893	0.499136	0.363334	0.436474	0.257127	0.219223	0.446815	0	0.253891	0.194068	0.575851	0.601824	0.590278	0.515575	0.366236	0.33623
HF_5	0.490304	0.546681	0.357415	0.509884	0.339373	0.373462	0.218596	0.167401	0.473019	0.253891	0	0.190138	0.582187	0.608292	0.592823	0.494573	0.361692	0.328319
HF_6	0.470701	0.482356	0.322888	0.466617	0.295747	0.389657	0.170071	0.171185	0.402151	0.194068	0.190138	0	0.526814	0.583612	0.569778	0.447535	0.297017	0.274389
NC_1	0.499659	0.36146	0.502148	0.486788	0.424803	0.547766	0.520472	0.576543	0.384789	0.575851	0.582187	0.526814	0	0.412271	0.425068	0.33283	0.361618	0.402387
NC_2	0.570329	0.461166	0.567784	0.538537	0.514813	0.595256	0.573136	0.615497	0.472037	0.601824	0.608292	0.583612	0.412271	0	0.21298	0.481727	0.525849	0.541036
NC_3	0.546547	0.425259	0.541955	0.517477	0.491251	0.573443	0.559864	0.600994	0.452104	0.590278	0.592823	0.569778	0.425068	0.21298	0	0.45383	0.519541	0.539081
NC_4	0.348878	0.340672	0.398183	0.351704	0.302754	0.430462	0.442687	0.482298	0.271455	0.515575	0.494573	0.447535	0.33283	0.481727	0.45383	0	0.317782	0.382612
NC_5	0.447719	0.403095	0.355805	0.442499	0.275389	0.423459	0.31865	0.34509	0.373077	0.366236	0.361692	0.297017	0.361618	0.525849	0.519541	0.317782	0	0.1329
NC_6	0.483672	0.440143	0.370763	0.476856	0.297875	0.431788	0.302779	0.312085	0.412671	0.33623	0.328319	0.274389	0.402387	0.541036	0.539081	0.382612	0.1329	0
