# Supplementary material for: Comprehensive metagenomic and lipidomic analysis showed that baicalin could improve depressive behaviour in atherosclerotic mice by inhibiting nerve cell ferroptosis
Source: Front Immunol. 2025 Sep 5;16:1599570. doi: 10.3389/fimmu.2025.1599570 (PMC12446369; doi:10.3389/fimmu.2025.1599570)
Supplement: Supplementary file 1 [file DataSheet1.zip › ╘¡╩╝╩2╛▌╔╧┤1⁄2/3 Metagenomics/E Species ANOSIM analysis/Species+ANOSIM+analysis_2141bcbba3001.xls]

Sample Name	BA_1	BA_2	BA_3	BA_4	BA_5	BA_6	HFB_1	HFB_2	HFB_3	HFB_4	HFB_5	HFB_6	NC_1	NC_2	NC_3	NC_4	NC_5	NC_6
BA_1	0.0	0.4449542929214279	0.377519976900061	0.4236893897769539	0.3226561310466142	0.3238595206157005	0.5426394820342342	0.5057549592791175	0.4577658205392715	0.5766482871879741	0.5269505771150196	0.5238134796475887	0.5947515891598346	0.6612266435947038	0.6414166237833115	0.3702676883070059	0.5150637109002005	0.5574037413414323
BA_2	0.4449542929214279	0.0	0.4353679707766538	0.3825308892689335	0.3659154290638129	0.5685669915986257	0.5413959726927527	0.5995391681896816	0.4120921931201174	0.5714225472268529	0.6178947302652403	0.5186083055747558	0.4333362093505302	0.5407755345876171	0.5260830230238068	0.3825624478112308	0.4293775462101314	0.4639965851986574
BA_3	0.377519976900061	0.4353679707766538	0.0	0.3469261733725572	0.2427645737202104	0.3311341710519913	0.3710551707269763	0.3717301574732495	0.4539727665128015	0.4239872166199465	0.412152830413874	0.3510131448115597	0.5885267548596852	0.6641151539648942	0.6361663960101555	0.4224482392368459	0.3949763684834858	0.430942627729604
BA_4	0.4236893897769539	0.3825308892689335	0.3469261733725572	0.0	0.3257265633277592	0.4753220641774194	0.4667514350211973	0.5248685132401871	0.3297629182805149	0.528715473888145	0.5236885761934418	0.4681380670801524	0.5713754223473987	0.6041516091499671	0.5812358378841574	0.3731130048113567	0.4955093536630974	0.5364339267015312
BA_5	0.3226561310466142	0.3659154290638129	0.2427645737202104	0.3257265633277592	0.0	0.3034024818786336	0.3542126679471541	0.3810136021426497	0.3265642555395192	0.4384637111293068	0.4061445155136342	0.3541233528860846	0.4873342821910441	0.566853374722037	0.5533997324229668	0.2901833451305062	0.3326384385884574	0.3679437690053475
BA_6	0.3238595206157005	0.5685669915986257	0.3311341710519913	0.4753220641774194	0.3034024818786336	0.0	0.4483813060635686	0.4036610772243075	0.5086294181654077	0.4934268399758866	0.4118577885095094	0.4517500494914924	0.6453479354899255	0.6945928249255177	0.6728155880941776	0.4546303513722471	0.4825715469766981	0.5185039137873665
HFB_1	0.5426394820342342	0.5413959726927527	0.3710551707269763	0.4667514350211973	0.3542126679471541	0.4483813060635686	0.0	0.2235980679827698	0.3916733046545579	0.2597562097773506	0.2243674190162855	0.1442025528397461	0.5723340768662135	0.6127442936422581	0.5975604211363159	0.4760659489219976	0.3342617078117278	0.2750986988849077
HFB_2	0.5057549592791175	0.5995391681896816	0.3717301574732495	0.5248685132401871	0.3810136021426497	0.4036610772243075	0.2235980679827698	0.0	0.519456216703021	0.1799626756720657	0.1095395432508504	0.1632742781186242	0.6666297980605947	0.7100766797246698	0.6924182056466446	0.5057281457850988	0.4047204135461402	0.3523624998573448
HFB_3	0.4577658205392715	0.4120921931201174	0.4539727665128015	0.3297629182805149	0.3265642555395192	0.5086294181654077	0.3916733046545579	0.519456216703021	0.0	0.4946032511260985	0.5017718770917977	0.4142246269605886	0.4250144288945299	0.4934713866451619	0.4688809775743737	0.2535127712236886	0.389384921266008	0.409584805686601
HFB_4	0.5766482871879741	0.5714225472268529	0.4239872166199465	0.528715473888145	0.4384637111293068	0.4934268399758866	0.2597562097773506	0.1799626756720657	0.4946032511260985	0.0	0.2025113255396561	0.1860185259423816	0.6753584266219417	0.6839703343399369	0.6726821737714305	0.5850302596558405	0.4258919276236002	0.3681246997813488
HFB_5	0.5269505771150196	0.6178947302652403	0.412152830413874	0.5236885761934418	0.4061445155136342	0.4118577885095094	0.2243674190162855	0.1095395432508504	0.5017718770917977	0.2025113255396561	0.0	0.1730948429750169	0.6633617861328714	0.7040754548199094	0.686870389113797	0.5302494442897329	0.4063915368452589	0.3543249678296371
HFB_6	0.5238134796475887	0.5186083055747558	0.3510131448115597	0.4681380670801524	0.3541233528860846	0.4517500494914924	0.1442025528397461	0.1632742781186242	0.4142246269605886	0.1860185259423816	0.1730948429750169	0.0	0.5999127975221031	0.637143032175323	0.6186726056211482	0.4789739506021868	0.3295067951894854	0.2793334439542022
NC_1	0.5947515891598346	0.4333362093505302	0.5885267548596852	0.5713754223473987	0.4873342821910441	0.6453479354899255	0.5723340768662135	0.6666297980605947	0.4250144288945299	0.6753584266219417	0.6633617861328714	0.5999127975221031	0.0	0.4875474676386006	0.48980738940118	0.3558804012202735	0.3387998883147218	0.3983762443378955
NC_2	0.6612266435947038	0.5407755345876171	0.6641151539648942	0.6041516091499671	0.566853374722037	0.6945928249255177	0.6127442936422581	0.7100766797246698	0.4934713866451619	0.6839703343399369	0.7040754548199094	0.637143032175323	0.4875474676386006	0.0	0.201871514626246	0.5132282404804248	0.5656443706816607	0.576396756518055
NC_3	0.6414166237833115	0.5260830230238068	0.6361663960101555	0.5812358378841574	0.5533997324229668	0.6728155880941776	0.5975604211363159	0.6924182056466446	0.4688809775743737	0.6726821737714305	0.686870389113797	0.6186726056211482	0.48980738940118	0.201871514626246	0.0	0.4743265089095528	0.5578058001843391	0.5776292668815527
NC_4	0.3702676883070059	0.3825624478112308	0.4224482392368459	0.3731130048113567	0.2901833451305062	0.4546303513722471	0.4760659489219976	0.5057281457850988	0.2535127712236886	0.5850302596558405	0.5302494442897329	0.4789739506021868	0.3558804012202735	0.5132282404804248	0.4743265089095528	0.0	0.3109636415098555	0.3943488626726178
NC_5	0.5150637109002005	0.4293775462101314	0.3949763684834858	0.4955093536630974	0.3326384385884574	0.4825715469766981	0.3342617078117278	0.4047204135461402	0.389384921266008	0.4258919276236002	0.4063915368452589	0.3295067951894854	0.3387998883147218	0.5656443706816607	0.5578058001843391	0.3109636415098555	0.0	0.1373166295158199
NC_6	0.5574037413414323	0.4639965851986574	0.430942627729604	0.5364339267015312	0.3679437690053475	0.5185039137873665	0.2750986988849077	0.3523624998573448	0.409584805686601	0.3681246997813488	0.3543249678296371	0.2793334439542022	0.3983762443378955	0.576396756518055	0.5776292668815527	0.3943488626726178	0.1373166295158199	0.0
BA_1	0.0	0.2191063314676284	0.1933925151824951	0.2172310948371887	0.1722037941217422	0.1594724357128143	0.3350565731525421	0.4386640191078186	0.1782460659742355	0.4337362647056579	0.4406341016292572	0.3848972916603088	0.2695398032665252	0.2114139199256897	0.2400033324956894	0.1679215729236602	0.2666105926036834	0.319406658411026
BA_2	0.2191063314676284	0.0	0.2455995380878448	0.2397497594356537	0.2107119560241699	0.2705293297767639	0.3704690337181091	0.4787627160549164	0.1933322548866272	0.4644003808498382	0.4827362596988678	0.4110835492610931	0.2333722710609436	0.2253785729408264	0.2340624928474426	0.1710805892944336	0.2610455155372619	0.3235128819942474
BA_3	0.1933925151824951	0.2455995380878448	0.0	0.1858352124691009	0.0948583930730819	0.1345132142305374	0.1969950050115585	0.2970660328865051	0.1938610076904297	0.2883971333503723	0.3016350269317627	0.2409806102514267	0.2957444787025451	0.2275371104478836	0.2497667372226715	0.1986764967441558	0.1753930151462555	0.1981937885284423
BA_4	0.2172310948371887	0.2397497594356537	0.1858352124691009	0.0	0.1929944157600402	0.2342534214258194	0.3492547869682312	0.4563022255897522	0.1732127517461776	0.4447667598724365	0.4579987823963165	0.3957084715366363	0.2933932840824127	0.2266190946102142	0.2504013180732727	0.1979691386222839	0.2875432670116424	0.3345680832862854
BA_5	0.1722037941217422	0.2107119560241699	0.0948583930730819	0.1929944157600402	0.0	0.1250044256448745	0.2081565260887146	0.3189603984355926	0.1489277780055999	0.3144848346710205	0.322783887386322	0.2572710812091827	0.2544758915901184	0.2058966904878616	0.233248084783554	0.1569931656122207	0.1558495312929153	0.1900909841060638
BA_6	0.1594724357128143	0.2705293297767639	0.1345132142305374	0.2342534214258194	0.1250044256448745	0.0	0.2322164624929428	0.3294021785259247	0.2020144015550613	0.3311296105384826	0.3307269513607025	0.2820360660552978	0.3105204701423645	0.2345992922782898	0.2591094672679901	0.2053417116403579	0.2195765674114227	0.2434993237257003
HFB_1	0.3350565731525421	0.3704690337181091	0.1969950050115585	0.3492547869682312	0.2081565260887146	0.2322164624929428	0.0	0.1304416209459304	0.3147068917751312	0.129464566707611	0.1276388466358184	0.0650542899966239	0.3915270268917084	0.3464603424072265	0.3641043901443481	0.3290532827377319	0.187547355890274	0.1249364838004112
HFB_2	0.4386640191078186	0.4787627160549164	0.2970660328865051	0.4563022255897522	0.3189603984355926	0.3294021785259247	0.1304416209459304	0.0	0.4370583593845367	0.0730087906122207	0.0406189151108264	0.083585225045681	0.5039107203483582	0.4580428600311279	0.4710545539855957	0.4462474286556244	0.2919440269470215	0.2091564983129501
HFB_3	0.1782460659742355	0.1933322548866272	0.1938610076904297	0.1732127517461776	0.1489277780055999	0.2020144015550613	0.3147068917751312	0.4370583593845367	0.0	0.4212777316570282	0.4358617663383484	0.3672329485416412	0.205024778842926	0.1626181006431579	0.1957888901233673	0.0932542011141777	0.2194272577762603	0.2864305675029754
HFB_4	0.4337362647056579	0.4644003808498382	0.2883971333503723	0.4447667598724365	0.3144848346710205	0.3311296105384826	0.129464566707611	0.0730087906122207	0.4212777316570282	0.0	0.0861950293183326	0.0793766751885414	0.4911986291408539	0.4444921314716339	0.4579111337661743	0.4384972751140594	0.2811769843101501	0.2018921077251434
HFB_5	0.4406341016292572	0.4827362596988678	0.3016350269317627	0.4579987823963165	0.322783887386322	0.3307269513607025	0.1276388466358184	0.0406189151108264	0.4358617663383484	0.0861950293183326	0.0	0.0857349634170532	0.5052297711372375	0.4564376473426819	0.4692435562610626	0.4471752047538757	0.2939558327198028	0.2127901017665863
HFB_6	0.3848972916603088	0.4110835492610931	0.2409806102514267	0.3957084715366363	0.2572710812091827	0.2820360660552978	0.0650542899966239	0.083585225045681	0.3672329485416412	0.0793766751885414	0.0857349634170532	0.0	0.4345061779022217	0.3958683013916015	0.4113032817840576	0.3803004622459411	0.2224677503108978	0.1443370878696441
NC_1	0.2695398032665252	0.2333722710609436	0.2957444787025451	0.2933932840824127	0.2544758915901184	0.3105204701423645	0.3915270268917084	0.5039107203483582	0.205024778842926	0.4911986291408539	0.5052297711372375	0.4345061779022217	0.0	0.2300079762935638	0.2681585848331451	0.1695157140493393	0.2186659276485443	0.307174950838089
NC_2	0.2114139199256897	0.2253785729408264	0.2275371104478836	0.2266190946102142	0.2058966904878616	0.2345992922782898	0.3464603424072265	0.4580428600311279	0.1626181006431579	0.4444921314716339	0.4564376473426819	0.3958683013916015	0.2300079762935638	0.0	0.081516645848751	0.1715389192104339	0.2561393976211548	0.3158276379108429
NC_3	0.2400033324956894	0.2340624928474426	0.2497667372226715	0.2504013180732727	0.233248084783554	0.2591094672679901	0.3641043901443481	0.4710545539855957	0.1957888901233673	0.4579111337661743	0.4692435562610626	0.4113032817840576	0.2681585848331451	0.081516645848751	0.0	0.2000406831502914	0.2849032282829284	0.3401387631893158
NC_4	0.1679215729236602	0.1710805892944336	0.1986764967441558	0.1979691386222839	0.1569931656122207	0.2053417116403579	0.3290532827377319	0.4462474286556244	0.0932542011141777	0.4384972751140594	0.4471752047538757	0.3803004622459411	0.1695157140493393	0.1715389192104339	0.2000406831502914	0.0	0.2055104821920395	0.285936027765274
NC_5	0.2666105926036834	0.2610455155372619	0.1753930151462555	0.2875432670116424	0.1558495312929153	0.2195765674114227	0.187547355890274	0.2919440269470215	0.2194272577762603	0.2811769843101501	0.2939558327198028	0.2224677503108978	0.2186659276485443	0.2561393976211548	0.2849032282829284	0.2055104821920395	0.0	0.0974187701940536
NC_6	0.319406658411026	0.3235128819942474	0.1981937885284423	0.3345680832862854	0.1900909841060638	0.2434993237257003	0.1249364838004112	0.2091564983129501	0.2864305675029754	0.2018921077251434	0.2127901017665863	0.1443370878696441	0.307174950838089	0.3158276379108429	0.3401387631893158	0.285936027765274	0.0974187701940536	0.0
BA_1	0.0	0.3975362495472027	0.3844468010930931	0.4072559812608847	0.3449792881118103	0.3411564412785184	0.4810246763729975	0.475780877925934	0.4024528799848984	0.5151883501691189	0.4903038249272552	0.4707006873863069	0.4996585574186574	0.5703293000973607	0.5465465376689399	0.3488783839672263	0.4477191275065637	0.4836718778097269
BA_2	0.3975362495472027	0.0	0.4098765736683764	0.4016560538295978	0.3518502223639838	0.4875304591615849	0.4954785414648234	0.537177896463721	0.363710990137984	0.5145963754687146	0.5466811790323303	0.482355553396402	0.3614601924896065	0.4611660665423853	0.4252589110304776	0.3406716708486367	0.4030951732867956	0.4401425188798374
BA_3	0.3844468010930931	0.4098765736683764	0.0	0.3394910363206448	0.2691050767606796	0.3383454145230439	0.3499294392951367	0.3342045844394557	0.4075241648056133	0.3478928307498247	0.3574152461203299	0.3228881602882001	0.5021484232560893	0.5677843888692717	0.5419552352268092	0.3981830307903249	0.3558050807230955	0.3707630490908809
BA_4	0.4072559812608847	0.4016560538295978	0.3394910363206448	0.0	0.3487484951055182	0.450787648993548	0.4688722768880939	0.5007467058619048	0.3327244870574503	0.4991363128986941	0.5098839984126887	0.4666167993241338	0.4867884131430631	0.5385372256373189	0.5174774071926266	0.3517037849513288	0.4424986698109089	0.4768559693555139
BA_5	0.3449792881118103	0.3518502223639838	0.2691050767606796	0.3487484951055182	0.0	0.3106308589589986	0.308839832646593	0.323572882822622	0.3203374573823845	0.363333729060567	0.3393732628856902	0.2957465408280903	0.4248031440794519	0.5148133044582175	0.4912510091465493	0.3027537924169118	0.2753885958982345	0.2978749500535546
BA_6	0.3411564412785184	0.4875304591615849	0.3383454145230439	0.450787648993548	0.3106308589589986	0.0	0.3921525460886861	0.3797851868538955	0.4425596174392164	0.4364744154608236	0.3734616674799085	0.3896573479190502	0.5477661773455134	0.595255999749975	0.5734428821279962	0.4304624332026817	0.4234590461570062	0.4317881474476524
HFB_1	0.4810246763729975	0.4954785414648234	0.3499294392951367	0.4688722768880939	0.308839832646593	0.3921525460886861	0.0	0.2151072360290065	0.3876019036215773	0.2571268935655404	0.2185956205842895	0.170070895259065	0.5204719402269284	0.5731362240024032	0.559863747557122	0.4426871762175549	0.3186495342124936	0.3027786837730988
HFB_2	0.475780877925934	0.537177896463721	0.3342045844394557	0.5007467058619048	0.323572882822622	0.3797851868538955	0.2151072360290065	0.0	0.4643120168739112	0.2192232598339109	0.1674008305220528	0.1711845292115274	0.5765431904854551	0.6154969396863728	0.6009940396836903	0.4822975956145229	0.345089923535168	0.312085269861278
HFB_3	0.4024528799848984	0.363710990137984	0.4075241648056133	0.3327244870574503	0.3203374573823845	0.4425596174392164	0.3876019036215773	0.4643120168739112	0.0	0.4468151972843087	0.473018507417954	0.4021511913351634	0.384789132111771	0.4720373436522787	0.4521044056752615	0.271454706560579	0.3730766324462636	0.412670928046934
HFB_4	0.5151883501691189	0.5145963754687146	0.3478928307498247	0.4991363128986941	0.363333729060567	0.4364744154608236	0.2571268935655404	0.2192232598339109	0.4468151972843087	0.0	0.2538906386051037	0.1940681107181436	0.575850549096411	0.6018240223941415	0.5902783390740611	0.5155745683918413	0.3662361238083798	0.3362299954302733
HFB_5	0.4903038249272552	0.5466811790323303	0.3574152461203299	0.5098839984126887	0.3393732628856902	0.3734616674799085	0.2185956205842895	0.1674008305220528	0.473018507417954	0.2538906386051037	0.0	0.1901376000272746	0.5821867357495749	0.608291788076056	0.5928227562788823	0.4945732605070974	0.3616920906277865	0.3283193784538203
HFB_6	0.4707006873863069	0.482355553396402	0.3228881602882001	0.4666167993241338	0.2957465408280903	0.3896573479190502	0.170070895259065	0.1711845292115274	0.4021511913351634	0.1940681107181436	0.1901376000272746	0.0	0.5268135513727829	0.5836119979599688	0.5697775644327426	0.4475354709099891	0.2970172390751215	0.2743891775991169
NC_1	0.4996585574186574	0.3614601924896065	0.5021484232560893	0.4867884131430631	0.4248031440794519	0.5477661773455134	0.5204719402269284	0.5765431904854551	0.384789132111771	0.575850549096411	0.5821867357495749	0.5268135513727829	0.0	0.4122712418558703	0.4250681794399503	0.3328300963930317	0.3616175961202967	0.4023873388881822
NC_2	0.5703293000973607	0.4611660665423853	0.5677843888692717	0.5385372256373189	0.5148133044582175	0.595255999749975	0.5731362240024032	0.6154969396863728	0.4720373436522787	0.6018240223941415	0.608291788076056	0.5836119979599688	0.4122712418558703	0.0	0.2129796917987946	0.4817266667371591	0.5258491528948099	0.5410356758891588
NC_3	0.5465465376689399	0.4252589110304776	0.5419552352268092	0.5174774071926266	0.4912510091465493	0.5734428821279962	0.559863747557122	0.6009940396836903	0.4521044056752615	0.5902783390740611	0.5928227562788823	0.5697775644327426	0.4250681794399503	0.2129796917987946	0.0	0.4538298419454323	0.5195407723149312	0.5390813520148127
NC_4	0.3488783839672263	0.3406716708486367	0.3981830307903249	0.3517037849513288	0.3027537924169118	0.4304624332026817	0.4426871762175549	0.4822975956145229	0.271454706560579	0.5155745683918413	0.4945732605070974	0.4475354709099891	0.3328300963930317	0.4817266667371591	0.4538298419454323	0.0	0.31778177861179	0.382611747574508
NC_5	0.4477191275065637	0.4030951732867956	0.3558050807230955	0.4424986698109089	0.2753885958982345	0.4234590461570062	0.3186495342124936	0.345089923535168	0.3730766324462636	0.3662361238083798	0.3616920906277865	0.2970172390751215	0.3616175961202967	0.5258491528948099	0.5195407723149312	0.31778177861179	0.0	0.132899760583184
NC_6	0.4836718778097269	0.4401425188798374	0.3707630490908809	0.4768559693555139	0.2978749500535546	0.4317881474476524	0.3027786837730988	0.312085269861278	0.412670928046934	0.3362299954302733	0.3283193784538203	0.2743891775991169	0.4023873388881822	0.5410356758891588	0.5390813520148127	0.382611747574508	0.132899760583184	0.0
