# Supplementary material for: Comprehensive metagenomic and lipidomic analysis showed that baicalin could improve depressive behaviour in atherosclerotic mice by inhibiting nerve cell ferroptosis
Source: Front Immunol. 2025 Sep 5;16:1599570. doi: 10.3389/fimmu.2025.1599570 (PMC12446369; doi:10.3389/fimmu.2025.1599570)
Supplement: Supplementary file 1 [file DataSheet1.zip › ╘¡╩╝╩2╛▌╔╧┤1⁄2/3 Metagenomics/F Species NMDS analysis/Species NMDS analysis.xlsx]

## Sheet: Species+NMDS+analysis_2141c0194
Sample Name	NMDS1	NMDS2	Group
NC_1	-1.14143	0.721215	NC
NC_2	-1.85033	-0.0537719	NC
NC_3	-1.73221	-0.339001	NC
NC_4	-0.481114	0.317764	NC
NC_5	0.0492325	0.317079	NC
NC_6	0.179006	0.258537	NC
HF_1	0.623705	-0.142402	HFB
HF_2	1.04758	-0.0423513	HFB
HF_3	-0.414808	-0.0520558	HFB
HF_4	1.16562	-0.454472	HFB
HF_5	1.06238	-0.0150575	HFB
HF_6	0.734237	-0.21421	HFB
BA_1	0.237001	0.943337	BA
BA_2	-0.749335	-0.469588	BA
BA_3	0.382898	-0.526615	BA
BA_4	-0.0404423	-0.801504	BA
BA_5	0.0234559	-0.153863	BA
BA_6	0.904553	0.706961	BA
