# Supplementary material for: Comprehensive metagenomic and lipidomic analysis showed that baicalin could improve depressive behaviour in atherosclerotic mice by inhibiting nerve cell ferroptosis
Source: Front Immunol. 2025 Sep 5;16:1599570. doi: 10.3389/fimmu.2025.1599570 (PMC12446369; doi:10.3389/fimmu.2025.1599570)
Supplement: Supplementary file 1 [file DataSheet1.zip › ╘¡╩╝╩2╛▌╔╧┤1⁄2/3 Metagenomics/F Species NMDS analysis/Species+NMDS+analysis_2141c01947001.xls]

Sample Name	NMDS1	NMDS2	Group
NC_1	-1.1414306394768	0.721215147681402	NC
NC_2	-1.85032645842739	-0.0537718971632804	NC
NC_3	-1.73220641931686	-0.339001474193286	NC
NC_4	-0.48111420537586	0.317763805715798	NC
NC_5	0.0492324893367563	0.317079021590114	NC
NC_6	0.179006282252897	0.25853689311086	NC
HFB_1	0.623704981073563	-0.142402304039297	HFB
HFB_2	1.0475756683058	-0.0423512701829946	HFB
HFB_3	-0.414808378300399	-0.0520557879378606	HFB
HFB_4	1.16561903027467	-0.454471614700603	HFB
HFB_5	1.06237871168379	-0.0150574726537636	HFB
HFB_6	0.734237110829539	-0.214209952595142	HFB
BA_1	0.237001254628925	0.943337381746527	BA
BA_2	-0.749334674593896	-0.469587847945985	BA
BA_3	0.382898148497758	-0.526615342821271	BA
BA_4	-0.0404422586317653	-0.801504490111122	BA
BA_5	0.0234559398805989	-0.153863299759442	BA
BA_6	0.90455341735867	0.706960504259346	BA
