# Supplementary material for: Comprehensive metagenomic and lipidomic analysis showed that baicalin could improve depressive behaviour in atherosclerotic mice by inhibiting nerve cell ferroptosis
Source: Front Immunol. 2025 Sep 5;16:1599570. doi: 10.3389/fimmu.2025.1599570 (PMC12446369; doi:10.3389/fimmu.2025.1599570)
Supplement: Supplementary file 1 [file DataSheet1.zip › ╘¡╩╝╩2╛▌╔╧┤1⁄2/3 Metagenomics/G Functional PLS-DA analysis/Functional PLS-DA analysis.xlsx]

## Sheet: Functional+PLS-DA+analysis_2141
Sample Name	X-Variate1	X-Variate2	Group
NC_1	-50.2571	21.898	NC
NC_2	-37.5041	21.9786	NC
NC_3	-39.243	21.0747	NC
NC_4	-23.4725	-10.1281	NC
NC_5	-26.4069	-3.67721	NC
NC_6	-16.945	1.83413	NC
HF_1	22.9108	28.7887	HF
HF_2	38.0629	24.6837	HF
HF_3	14.8634	23.7442	HF
HF_4	25.5157	4.92423	HF
HF_5	37.0958	10.2776	HF
HF_6	31.8826	23.7476	HF
BA_1	7.7499	-25.8117	BA
BA_2	-13.0662	-20.4996	BA
BA_3	5.90079	-34.7169	BA
BA_4	1.85459	-38.613	BA
BA_5	0.642467	-22.8272	BA
BA_6	20.4158	-26.6778	BA
