# Supplementary material for: Comprehensive metagenomic and lipidomic analysis showed that baicalin could improve depressive behaviour in atherosclerotic mice by inhibiting nerve cell ferroptosis
Source: Front Immunol. 2025 Sep 5;16:1599570. doi: 10.3389/fimmu.2025.1599570 (PMC12446369; doi:10.3389/fimmu.2025.1599570)
Supplement: Supplementary file 1 [file DataSheet1.zip › ╘¡╩╝╩2╛▌╔╧┤1⁄2/3 Metagenomics/G Functional PLS-DA analysis/Functional+PLS-DA+analysis_2141c292ab001.xls]

Sample Name	X-Variate1	X-Variate2	Group
NC_1	-50.2570662352081	21.8979579826399	NC
NC_2	-37.5040727495833	21.9786476203604	NC
NC_3	-39.2430339756367	21.0746950129727	NC
NC_4	-23.4725025579255	-10.1280782338488	NC
NC_5	-26.4069263354154	-3.67721093648429	NC
NC_6	-16.9449662434921	1.83412651667137	NC
HFB_1	22.9108207289901	28.7887175528953	HFB
HFB_2	38.0629496755839	24.6837330184653	HFB
HFB_3	14.8633680670541	23.7441992127317	HFB
HFB_4	25.5157012847881	4.92423447125355	HFB
HFB_5	37.0958340089704	10.2776497712403	HFB
HFB_6	31.8825637967368	23.7475506504482	HFB
BA_1	7.74989804214693	-25.8116542169944	BA
BA_2	-13.0662101560587	-20.4996066141759	BA
BA_3	5.90079231306163	-34.7169481410445	BA
BA_4	1.85459134954902	-38.6129580185195	BA
BA_5	0.642466800851553	-22.8272399801492	BA
BA_6	20.4157921855873	-26.6778156684623	BA
