# Supplementary material for: Comprehensive metagenomic and lipidomic analysis showed that baicalin could improve depressive behaviour in atherosclerotic mice by inhibiting nerve cell ferroptosis
Source: Front Immunol. 2025 Sep 5;16:1599570. doi: 10.3389/fimmu.2025.1599570 (PMC12446369; doi:10.3389/fimmu.2025.1599570)
Supplement: Supplementary file 1 [file DataSheet1.zip › ╘¡╩╝╩2╛▌╔╧┤1⁄2/3 Metagenomics/H Differential species boxplot/Differential species boxplot.xls]

Category	P Value	FDR	Mean Abundance in All	Mean Abundance in NC	Mean Abundance in HFB	Mean Abundance in BA
Helicobacter_typhlonius	0.0123782687313752	0.2389822727863764	15.675404	7.9000664	32.535583	6.5905647
Duncaniella_dubosii	0.019532558977955	0.2827939088906701	6.404849	10.475999	3.6010234	5.137524
Muribaculum_intestinale	0.0074858789328552	0.2089310614024675	6.350963	11.329644	4.2224174	3.5008304
Muribaculum_sp_TLL-A4	0.0297591127478813	0.2985924543281744	4.209172	5.047858	2.054691	5.524964
Lachnoclostridium_sp_YL32	0.0030955868523652	0.2057382087892161	3.730746	2.2775555	3.0389626	5.8757205
Parabacteroides_distasonis	0.0059245237747536	0.2089310614024675	2.368181	3.4553597	2.4942	1.1549832
Phocaeicola_vulgatus	0.0241095753774222	0.2985924543281744	2.0343015	1.0280397	3.6555898	1.4192749
Duncaniella_sp_C9	0.0287330398997283	0.2985924543281744	1.8999285	3.7081518	0.7260886	1.2655442
Enterocloster_bolteae	0.0297591127478813	0.2985924543281744	1.7323468	1.200356	1.6627656	2.3339186
Flavonifractor_plautii	0.0297591127478813	0.2985924543281744	1.1491446	0.7369499	1.0888638	1.6216202
[Clostridium]_scindens	0.0039114010313694	0.2057382087892161	0.91485435	0.60213745	0.7499547	1.392471
Helicobacter_bilis	0.004580418487193	0.2057382087892161	0.7837198	0.0112191355	0.06713667	2.2728035
Helicobacter_hepaticus	0.0464130115095251	0.3341612758330534	0.753564	0.7442608	1.0554162	0.4610151
Alistipes_finegoldii	0.0132781237752325	0.2389822727863764	0.60398567	0.35724294	0.544493	0.9102211
Blautia_producta	0.0015986488244582	0.2057382087892161	0.59655875	0.36220527	0.5510929	0.87637806
Flintibacter_sp_KGMB00164	0.0214483992558893	0.2911411018313143	0.57616556	0.3397641	0.519847	0.86888576
Alistipes_dispar	0.0107573746818948	0.2358935915061368	0.5340829	0.25902638	0.47533748	0.86788493
Bacteroides_sp_CACC_737	0.0035000754266977	0.2057382087892161	0.53171647	0.097363114	1.1008095	0.39697698
Bacteroides_sp_A1C1	0.0044224889453178	0.2057382087892161	0.52038103	0.108846776	1.0868984	0.3653979
Lachnoclostridium_phocaeense	0.0030417519280741	0.2057382087892161	0.5151331	0.33981553	0.41937637	0.7862074
Alistipes_communis	0.0267858091526137	0.2985924543281744	0.49859938	0.31428108	0.448627	0.73288983
Pseudomonas_putida	0.0105824985878811	0.2358935915061368	0.47913823	0.014902574	0.010934367	1.4115777
Intestinimonas_butyriciproducens	0.035465982315314	0.3032286303579549	0.4559046	0.3201889	0.39401785	0.653507
Alistipes_onderdonkii	0.0209525048603062	0.2880762349490695	0.43550026	0.29148808	0.36131766	0.65369505
Escherichia_coli	0.0044224889453178	0.2057382087892161	0.41579252	0.82411045	0.07319185	0.35007533
[Clostridium]_innocuum	0.006136091816448	0.2089310614024675	0.41490135	0.270296	0.39748415	0.57692385
Bacteroides_thetaiotaomicron	0.0394028106607638	0.3182753156616294	0.4008023	0.86055523	0.17607962	0.16577221
Alistipes_megaguti	0.0120215713366184	0.2369982615960617	0.38157383	0.2059774	0.33562955	0.60311455
Mycoplasma_mycoides	5.812133965454E-4	0.2057382087892161	0.3461897	0.0	0.22951566	0.8090536
Enterocloster_clostridioformis	0.0030955868523652	0.2057382087892161	0.33983046	0.24777533	0.26377183	0.50794417
