# Supplementary material for: Comprehensive metagenomic and lipidomic analysis showed that baicalin could improve depressive behaviour in atherosclerotic mice by inhibiting nerve cell ferroptosis
Source: Front Immunol. 2025 Sep 5;16:1599570. doi: 10.3389/fimmu.2025.1599570 (PMC12446369; doi:10.3389/fimmu.2025.1599570)
Supplement: Supplementary file 1 [file DataSheet1.zip › ╘¡╩╝╩2╛▌╔╧┤1⁄2/3 Metagenomics/H Differential species boxplot/Differential species boxplot.xlsx]

## Sheet: Differential species boxplot
Category	P Value	FDR	Mean Abundance in All	Mean Abundance in NC	Mean Abundance in HF	Mean Abundance in BA
Helicobacter_typhlonius	0.0123783	0.238982	15.6754	7.90007	32.5356	6.59056
Duncaniella_dubosii	0.0195326	0.282794	6.40485	10.476	3.60102	5.13752
Muribaculum_intestinale	0.00748588	0.208931	6.35096	11.3296	4.22242	3.50083
Muribaculum_sp_TLL-A4	0.0297591	0.298592	4.20917	5.04786	2.05469	5.52496
Lachnoclostridium_sp_YL32	0.00309559	0.205738	3.73075	2.27756	3.03896	5.87572
Parabacteroides_distasonis	0.00592452	0.208931	2.36818	3.45536	2.4942	1.15498
Phocaeicola_vulgatus	0.0241096	0.298592	2.0343	1.02804	3.65559	1.41927
Duncaniella_sp_C9	0.028733	0.298592	1.89993	3.70815	0.726089	1.26554
Enterocloster_bolteae	0.0297591	0.298592	1.73235	1.20036	1.66277	2.33392
Flavonifractor_plautii	0.0297591	0.298592	1.14914	0.73695	1.08886	1.62162
[Clostridium]_scindens	0.0039114	0.205738	0.914854	0.602137	0.749955	1.39247
Helicobacter_bilis	0.00458042	0.205738	0.78372	0.0112191	0.0671367	2.2728
Helicobacter_hepaticus	0.046413	0.334161	0.753564	0.744261	1.05542	0.461015
Alistipes_finegoldii	0.0132781	0.238982	0.603986	0.357243	0.544493	0.910221
Blautia_producta	0.00159865	0.205738	0.596559	0.362205	0.551093	0.876378
Flintibacter_sp_KGMB00164	0.0214484	0.291141	0.576166	0.339764	0.519847	0.868886
Alistipes_dispar	0.0107574	0.235894	0.534083	0.259026	0.475337	0.867885
Bacteroides_sp_CACC_737	0.00350008	0.205738	0.531716	0.0973631	1.10081	0.396977
Bacteroides_sp_A1C1	0.00442249	0.205738	0.520381	0.108847	1.0869	0.365398
Lachnoclostridium_phocaeense	0.00304175	0.205738	0.515133	0.339816	0.419376	0.786207
Alistipes_communis	0.0267858	0.298592	0.498599	0.314281	0.448627	0.73289
Pseudomonas_putida	0.0105825	0.235894	0.479138	0.0149026	0.0109344	1.41158
Intestinimonas_butyriciproducens	0.035466	0.303229	0.455905	0.320189	0.394018	0.653507
Alistipes_onderdonkii	0.0209525	0.288076	0.4355	0.291488	0.361318	0.653695
Escherichia_coli	0.00442249	0.205738	0.415793	0.82411	0.0731919	0.350075
[Clostridium]_innocuum	0.00613609	0.208931	0.414901	0.270296	0.397484	0.576924
Bacteroides_thetaiotaomicron	0.0394028	0.318275	0.400802	0.860555	0.17608	0.165772
Alistipes_megaguti	0.0120216	0.236998	0.381574	0.205977	0.33563	0.603115
Mycoplasma_mycoides	0.000581213	0.205738	0.34619	0	0.229516	0.809054
Enterocloster_clostridioformis	0.00309559	0.205738	0.33983	0.247775	0.263772	0.507944
