# Supplementary material for: Comprehensive metagenomic and lipidomic analysis showed that baicalin could improve depressive behaviour in atherosclerotic mice by inhibiting nerve cell ferroptosis
Source: Front Immunol. 2025 Sep 5;16:1599570. doi: 10.3389/fimmu.2025.1599570 (PMC12446369; doi:10.3389/fimmu.2025.1599570)
Supplement: Supplementary file 1 [file DataSheet1.zip › ╘¡╩╝╩2╛▌╔╧┤1⁄2/3 Metagenomics/I Species difference abundance heatmap/Species difference abundance heatmap.xlsx]

## Sheet: Species+difference+abundance+he
Category	NC_1	NC_2	NC_3	NC_4	NC_5	NC_6	HF_1	HF_2	HF_3	HF_4	HF_5	HF_6	BA_1	BA_2	BA_3	BA_4	BA_5	BA_6
Helicobacter_typhlonius	0.0521514	0.161004	0.219065	0.499581	19.0628	27.4058	31.0768	42.6926	0.962636	41.2651	42.6484	36.568	0.73221	0.405512	14.2687	0.580695	12.0911	11.4652
Duncaniella_dubosii	20.3527	6.86538	4.07144	6.98161	12.782	11.8028	3.95032	1.95286	6.22566	3.31314	1.93812	4.22605	6.47561	10.3001	2.99272	3.15565	5.84382	2.05726
Muribaculum_intestinale	18.413	7.336	7.83106	12.4748	13.152	8.77102	4.77587	2.22294	8.81531	2.39361	2.48471	4.64207	1.87006	5.26426	3.99111	3.3202	4.23077	2.32858
Muribaculum_sp_TLL-A4	6.23234	2.52652	4.86284	7.01803	5.45036	4.19705	2.29648	1.07558	3.65535	1.57333	0.882281	2.84513	4.56136	18.9481	2.66395	1.96304	3.41126	1.60207
Lachnoclostridium_sp_YL32	1.87542	1.70499	1.7387	3.51703	2.79793	2.03125	2.14545	3.31562	2.26757	4.56051	2.9085	3.03613	6.14422	6.34983	8.09741	6.21134	5.01314	3.43838
Parabacteroides_distasonis	2.85263	2.72468	2.99586	5.10149	3.21609	3.84141	2.12869	1.33993	5.71625	1.23026	2.90011	1.64996	1.27007	1.28398	0.769417	1.28429	1.50956	0.812581
Phocaeicola_vulgatus	0.331136	2.54717	2.1788	0.573566	0.322622	0.214944	4.51398	1.24387	5.77549	2.38583	4.1358	3.87856	0.462282	0.691372	0.388205	4.19406	1.74096	1.03877
Duncaniella_sp_C9	8.20701	2.00223	0.858496	1.62475	4.42372	5.13271	0.657581	0.509614	1.63565	0.587012	0.177127	0.789547	0.39451	1.80522	1.03457	1.82515	2.31549	0.218321
Enterocloster_bolteae	0.973155	0.821533	0.888099	2.23609	1.3691	0.914154	1.48286	1.85436	1.66341	1.18903	1.81972	1.96722	3.54046	1.2731	2.536	1.67525	2.81421	2.16449
Flavonifractor_plautii	0.374173	0.309623	0.491415	1.53337	0.899226	0.813889	1.03743	1.51792	1.07641	0.794277	1.13208	0.975062	2.48898	0.68528	1.77008	1.15468	1.66738	1.96332
[Clostridium]_scindens	0.473413	0.524295	0.619696	0.906143	0.636174	0.453104	0.559113	0.748463	0.586346	1.05789	0.758533	0.789386	1.48369	1.57332	1.8594	1.42043	1.20786	0.810132
Helicobacter_bilis	0.00658221	0	0.0315769	0.0219667	0.00228095	0.00490811	0.041355	0.0587194	0.0365032	0.0684587	0.065964	0.13182	9.43003	0.239739	0.0335593	0.0582186	0.025615	3.84966
Helicobacter_hepaticus	0.387338	0.751352	0.0967042	0.321558	1.17893	1.72968	0.907533	1.23792	0.632139	1.19869	1.23328	1.12293	0.508793	0.244525	0.5567	0.384591	0.39815	0.673332
Alistipes_finegoldii	0.171644	0.181646	0.183541	0.597465	0.534167	0.474996	0.41355	0.491059	0.554652	0.328958	0.959361	0.519378	1.07921	0.538652	0.632733	1.46267	0.571609	1.17645
Blautia_producta	0.335186	0.231185	0.234853	0.595747	0.476242	0.300018	0.392326	0.623922	0.577712	0.510329	0.629437	0.572831	1.19001	0.626977	0.96553	0.841313	0.954287	0.680154
Flintibacter_sp_KGMB00164	0.148353	0.0990794	0.17762	0.697424	0.481546	0.434562	0.491706	0.774272	0.461864	0.363965	0.576267	0.451009	1.19034	0.444671	0.801229	0.660197	0.946551	1.17033
Alistipes_dispar	0.056202	0	0.144069	0.438761	0.490458	0.424668	0.426758	0.341321	0.646347	0.297284	0.792826	0.347488	0.847822	0.522988	0.634131	0.999571	0.616994	1.5858
Bacteroides_sp_CACC_737	0.0551893	0.127978	0.146043	0.103394	0.0793559	0.0722193	0.647288	0.599411	1.76276	2.59554	0.108647	0.891214	0.377899	0.401161	0.646192	0.597424	0.206467	0.15272
Bacteroides_sp_A1C1	0.0597462	0.24357	0.0986777	0.0799959	0.0924051	0.0786855	0.617046	0.538707	1.79292	2.58432	0.103718	0.884683	0.363946	0.390718	0.626616	0.530013	0.160738	0.120357
Lachnoclostridium_phocaeense	0.268352	0.19403	0.254588	0.622007	0.39312	0.306796	0.309343	0.468075	0.286998	0.514996	0.445283	0.491562	0.855131	0.760552	1.00556	0.764047	0.816069	0.515889
Alistipes_communis	0.169112	0.148619	0.207223	0.500511	0.471468	0.388753	0.39178	0.370108	0.600554	0.303952	0.679251	0.346117	0.869749	0.4438	0.494476	0.926115	0.512815	1.15038
Pseudomonas_putida	0.020253	0	0	0.0177451	0.0161258	0.0352916	0.0123883	0.0106138	0.0130056	0.00600125	0.0117456	0.0118517	0.0383713	0.0126179	0.0926377	0.0396681	0.580205	7.70597
Intestinimonas_butyriciproducens	0.173163	0.123849	0.386817	0.570489	0.3414	0.325415	0.368005	0.556193	0.389185	0.30473	0.390121	0.355873	0.95762	0.333285	0.70929	0.47726	0.685759	0.757826
Alistipes_onderdonkii	0.0926573	0.222929	0.171699	0.413861	0.449136	0.398647	0.315992	0.272369	0.437492	0.231159	0.613391	0.297501	0.684703	0.39855	0.484163	0.86566	0.47551	1.01358
Escherichia_coli	0.95999	2.09718	1.31833	0.108045	0.20815	0.252962	0.104298	0.0851393	0.0618587	0.0424533	0.0639714	0.0814299	0.0782375	0.131835	0.165	0.11859	0.179305	1.42748
[Clostridium]_innocuum	0.213669	0.210544	0.185514	0.472462	0.302518	0.237069	0.344322	0.442572	0.321753	0.356519	0.478003	0.441737	0.960943	0.417259	0.564915	0.463844	0.533445	0.521137
Bacteroides_thetaiotaomicron	0.30582	2.84028	1.30452	0.376367	0.171655	0.164694	0.188193	0.128434	0.361535	0.158922	0.113051	0.106343	0.0951807	0.13314	0.0879184	0.304426	0.231394	0.142573
Alistipes_megaguti	0.0693664	0.0660529	0.118413	0.328999	0.341719	0.311314	0.306792	0.243277	0.465361	0.217934	0.530963	0.24945	0.600651	0.354605	0.453051	0.68322	0.439752	1.08741
Mycoplasma_mycoides	0	0	0	0	0	0	0.282471	0.199753	0.195412	0.306175	0.182371	0.210911	0.548161	2.38042	0.592182	0.234614	0.527772	0.571169
Enterocloster_clostridioformis	0.199492	0.280725	0.197355	0.314331	0.291803	0.202946	0.20805	0.2713	0.219894	0.314288	0.294898	0.274201	0.539523	0.544308	0.628888	0.507819	0.485825	0.341302
