# Supplementary material for: Comprehensive metagenomic and lipidomic analysis showed that baicalin could improve depressive behaviour in atherosclerotic mice by inhibiting nerve cell ferroptosis
Source: Front Immunol. 2025 Sep 5;16:1599570. doi: 10.3389/fimmu.2025.1599570 (PMC12446369; doi:10.3389/fimmu.2025.1599570)
Supplement: Supplementary file 1 [file DataSheet1.zip › ╘¡╩╝╩2╛▌╔╧┤1⁄2/3 Metagenomics/I Species difference abundance heatmap/Species+difference+abundance+heatmap_2141dc9b1a001.xls]

Category	NC_1	NC_2	NC_3	NC_4	NC_5	NC_6	HFB_1	HFB_2	HFB_3	HFB_4	HFB_5	HFB_6	BA_1	BA_2	BA_3	BA_4	BA_5	BA_6
Helicobacter_typhlonius	0.052151375	0.161004	0.21906453	0.4995807	19.062826	27.405771	31.07684	42.6926	0.9626356	41.265064	42.648376	36.56798	0.7322101	0.40551183	14.268659	0.58069533	12.091127	11.465183
Duncaniella_dubosii	20.352707	6.8653765	4.0714426	6.9816084	12.782036	11.802825	3.9503152	1.9528595	6.2256556	3.3131366	1.938124	4.2260494	6.4756074	10.300087	2.9927232	3.1556468	5.8438244	2.0572567
Muribaculum_intestinale	18.41298	7.3360033	7.8310637	12.474777	13.152027	8.771018	4.775867	2.2229383	8.815308	2.3936112	2.4847124	4.6420674	1.8700593	5.2642574	3.9911132	3.3201993	4.2307687	2.3285837
Muribaculum_sp_TLL-A4	6.2323427	2.5265243	4.862838	7.0180283	5.4503636	4.1970534	2.2964787	1.0755808	3.6553483	1.5733287	0.88228106	2.8451276	4.561363	18.948107	2.6639466	1.963035	3.4112613	1.6020713
Lachnoclostridium_sp_YL32	1.8754241	1.7049911	1.7387013	3.5170279	2.7979336	2.0312545	2.145451	3.3156235	2.2675707	4.5605083	2.9084969	3.036125	6.1442194	6.3498282	8.097412	6.211336	5.013143	3.4383829
Parabacteroides_distasonis	2.8526294	2.724683	2.9958556	5.1014905	3.2160904	3.8414106	2.1286905	1.3399327	5.71625	1.230257	2.900107	1.6499628	1.2700722	1.2839758	0.7694175	1.2842875	1.5095644	0.8125815
Phocaeicola_vulgatus	0.3311359	2.5471659	2.178804	0.57356614	0.3226222	0.21494386	4.5139823	1.2438742	5.7754855	2.3858316	4.1358037	3.8785615	0.46228236	0.69137156	0.38820454	4.194058	1.7409587	1.0387747
Duncaniella_sp_C9	8.207006	2.0022295	0.8584961	1.6247464	4.4237227	5.13271	0.6575812	0.5096143	1.6356498	0.5870115	0.17712739	0.7895473	0.39450973	1.8052237	1.0345712	1.8251489	2.3154905	0.21832113
Enterocloster_bolteae	0.9731548	0.82153326	0.88809943	2.2360923	1.3691022	0.9141541	1.4828598	1.8543575	1.6634097	1.1890261	1.8197244	1.9672168	3.540455	1.2730983	2.5360017	1.6752547	2.814209	2.164493
Flavonifractor_plautii	0.37417343	0.3096231	0.49141505	1.5333736	0.89922595	0.81388855	1.037428	1.5179236	1.0764076	0.7942771	1.1320841	0.9750623	2.488983	0.6852802	1.7700799	1.1546826	1.6673801	1.9633157
[Clostridium]_scindens	0.47341296	0.5242951	0.6196961	0.90614295	0.63617367	0.45310384	0.55911255	0.7484625	0.5863465	1.0578877	0.75853306	0.78938603	1.4836888	1.5733162	1.8593967	1.4204344	1.2078577	0.8101324
Helicobacter_bilis	0.0065822126	0.0	0.031576872	0.021966668	0.0022809529	0.004908106	0.041355018	0.05871941	0.03650321	0.06845874	0.06596396	0.13181965	9.430029	0.23973928	0.033559334	0.0582186	0.025614973	3.8496594
Helicobacter_hepaticus	0.38733786	0.751352	0.09670416	0.32155767	1.1789345	1.7296788	0.90753317	1.2379183	0.63213944	1.1986948	1.2332848	1.1229261	0.508793	0.24452537	0.55670035	0.38459057	0.39814952	0.67333174
Alistipes_finegoldii	0.17164384	0.18164554	0.18354055	0.59746474	0.53416735	0.47499555	0.4135502	0.49105924	0.5546521	0.32895762	0.9593613	0.5193775	1.0792125	0.53865194	0.6327332	1.4626697	0.5716093	1.17645
Blautia_producta	0.3351865	0.23118523	0.23485297	0.5957475	0.47624177	0.30001768	0.39232615	0.62392235	0.5777125	0.5103288	0.6294367	0.572831	1.1900076	0.62697697	0.96553	0.8413126	0.95428675	0.68015426
Flintibacter_sp_KGMB00164	0.14835294	0.09907939	0.1776199	0.6974238	0.48154628	0.4345621	0.49170572	0.7742716	0.46186396	0.36396492	0.576267	0.45100865	1.1903398	0.44467068	0.801229	0.66019726	0.9465506	1.1703272
Alistipes_dispar	0.056201972	0.0	0.14406946	0.4387609	0.49045795	0.42466795	0.42675832	0.3413209	0.6463473	0.2972843	0.79282594	0.3474879	0.84782225	0.52298844	0.6341315	0.9995711	0.61699426	1.5858021
Bacteroides_sp_CACC_737	0.05518932	0.12797754	0.14604302	0.10339361	0.07935594	0.07221926	0.647288	0.5994114	1.7627554	2.5955422	0.10864652	0.89121366	0.3778988	0.40116087	0.6461919	0.59742385	0.206467	0.15271984
Bacteroides_sp_A1C1	0.059746236	0.24357016	0.09867771	0.07999588	0.09240512	0.0786855	0.617046	0.53870666	1.7929196	2.5843177	0.10371758	0.88468325	0.36394563	0.39071846	0.62661564	0.53001285	0.16073826	0.120356515
Lachnoclostridium_phocaeense	0.26835173	0.19403046	0.2545885	0.6220073	0.3931196	0.30679554	0.30934283	0.46807542	0.2869983	0.51499647	0.44528294	0.49156234	0.8551311	0.7605522	1.0055565	0.7640466	0.816069	0.51588863
Alistipes_communis	0.16911222	0.14861909	0.2072232	0.5005109	0.47146767	0.38875312	0.3917796	0.37010792	0.60055435	0.30395237	0.67925054	0.3461173	0.86974865	0.44380048	0.49447575	0.9261146	0.51281524	1.1503844
Pseudomonas_putida	0.020252962	0.0	0.0	0.01774506	0.016125808	0.035291616	0.012388287	0.010613782	0.013005635	0.0060012536	0.011745569	0.011851675	0.038371265	0.012617858	0.09263774	0.03966815	0.58020496	7.7059665
Intestinimonas_butyriciproducens	0.17316282	0.12384923	0.38681665	0.57048935	0.3414003	0.3254152	0.368005	0.55619276	0.38918543	0.30473033	0.39012071	0.35587275	0.9576205	0.33328548	0.70929044	0.47726002	0.68575925	0.7578262
Alistipes_onderdonkii	0.0926573	0.22292861	0.17169924	0.41386062	0.44913554	0.39864722	0.31599241	0.2723695	0.43749207	0.2311594	0.6133914	0.29750124	0.6847028	0.39855024	0.48416325	0.8656601	0.4755102	1.0135839
Escherichia_coli	0.9599904	2.0971804	1.3183343	0.10804453	0.20815022	0.2529622	0.10429846	0.085139334	0.061858736	0.04245331	0.06397141	0.08142988	0.07823751	0.13183486	0.16500004	0.11859038	0.17930482	1.4274843
[Clostridium]_innocuum	0.21366875	0.21054369	0.1855141	0.47246224	0.302518	0.23706928	0.34432152	0.4425718	0.32175285	0.35651892	0.47800276	0.4417369	0.96094275	0.41725948	0.5649154	0.46384403	0.5334447	0.5211367
Bacteroides_thetaiotaomicron	0.30581972	2.8402758	1.3045194	0.376367	0.17165497	0.1646942	0.18819267	0.1284344	0.3615348	0.15892208	0.1130511	0.10634258	0.09518067	0.13314015	0.08791845	0.30442613	0.23139434	0.14257349
Alistipes_megaguti	0.06936639	0.06605292	0.11841326	0.32899916	0.34171858	0.31131414	0.3067923	0.24327706	0.4653613	0.21793441	0.5309627	0.24944954	0.60065144	0.35460532	0.45305094	0.6832197	0.43975237	1.0874072
Mycoplasma_mycoides	0.0	0.0	0.0	0.0	0.0	0.0	0.28247118	0.19975291	0.19541241	0.30617505	0.18237095	0.21091144	0.5481609	2.380424	0.59218234	0.2346135	0.5277716	0.57116866
Enterocloster_clostridioformis	0.19949166	0.28072494	0.19735542	0.31433085	0.29180282	0.20294628	0.20805036	0.2713005	0.21989359	0.31428787	0.2948977	0.274201	0.53952324	0.54430825	0.6288879	0.5078186	0.48582494	0.3413017
