# Supplementary material for: Comprehensive metagenomic and lipidomic analysis showed that baicalin could improve depressive behaviour in atherosclerotic mice by inhibiting nerve cell ferroptosis
Source: Front Immunol. 2025 Sep 5;16:1599570. doi: 10.3389/fimmu.2025.1599570 (PMC12446369; doi:10.3389/fimmu.2025.1599570)
Supplement: Supplementary file 1 [file DataSheet1.zip › ╘¡╩╝╩2╛▌╔╧┤1⁄2/3 Metagenomics/J 9 species significantly affected by baicalin/Barplot.xlsx]

## Sheet: Sheet 1
group	Helicobacter_typhlonius	Duncaniella_dubosii	Muribaculum_sp_TLL-A4	Phocaeicola_vulgatus	Duncaniella_sp_C9	Helicobacter_hepaticus	Bacteroides_sp_CACC_737	Bacteroides_sp_A1C1	Escherichia_coli
NC_1	0.0521514	20.3527	6.23234	0.331136	8.20701	0.387338	0.0551893	0.0597462	0.95999
NC_2	0.161004	6.86538	2.52652	2.54717	2.00223	0.751352	0.127978	0.24357	2.09718
NC_3	0.219065	4.07144	4.86284	2.1788	0.858496	0.0967042	0.146043	0.0986777	1.31833
NC_4	0.499581	6.98161	7.01803	0.573566	1.62475	0.321558	0.103394	0.0799959	0.108045
NC_5	19.0628	12.782	5.45036	0.322622	4.42372	1.17893	0.0793559	0.0924051	0.20815
NC_6	27.4058	11.8028	4.19705	0.214944	5.13271	1.72968	0.0722193	0.0786855	0.252962
HF_1	31.0768	3.95032	2.29648	4.51398	0.657581	0.907533	0.647288	0.617046	0.104298
HF_2	42.6926	1.95286	1.07558	1.24387	0.509614	1.23792	0.599411	0.538707	0.0851393
HF_3	0.962636	6.22566	3.65535	5.77549	1.63565	0.632139	1.76276	1.79292	0.0618587
HF_4	41.2651	3.31314	1.57333	2.38583	0.587012	1.19869	2.59554	2.58432	0.0424533
HF_5	42.6484	1.93812	0.882281	4.1358	0.177127	1.23328	0.108647	0.103718	0.0639714
HF_6	36.568	4.22605	2.84513	3.87856	0.789547	1.12293	0.891214	0.884683	0.0814299
BA_1	0.73221	6.47561	4.56136	0.462282	0.39451	0.508793	0.377899	0.363946	0.0782375
BA_2	0.405512	10.3001	18.9481	0.691372	1.80522	0.244525	0.401161	0.390718	0.131835
BA_3	14.2687	2.99272	2.66395	0.388205	1.03457	0.5567	0.646192	0.626616	0.165
BA_4	0.580695	3.15565	1.96304	4.19406	1.82515	0.384591	0.597424	0.530013	0.11859
BA_5	12.0911	5.84382	3.41126	1.74096	2.31549	0.39815	0.206467	0.160738	0.179305
BA_6	11.4652	2.05726	1.60207	1.03877	0.218321	0.673332	0.15272	0.120357	1.42748
