# Supplementary material for: Comprehensive metagenomic and lipidomic analysis showed that baicalin could improve depressive behaviour in atherosclerotic mice by inhibiting nerve cell ferroptosis
Source: Front Immunol. 2025 Sep 5;16:1599570. doi: 10.3389/fimmu.2025.1599570 (PMC12446369; doi:10.3389/fimmu.2025.1599570)
Supplement: Supplementary file 1 [file DataSheet1.zip › ╘¡╩╝╩2╛▌╔╧┤1⁄2/4 Lipidomics/Hippocampus/A VolcanoPlot/Summary of data.xlsx]

## Sheet: 数据总表_21421d49be001
Metabolite ID	RT	CalcMz	Formula	Name	Adduct	Level	Lipid Group	Fatty Acid	FA1	FA2	FA3	FA4	KEGG ID	HMDB ID	Category	Main Class	Sub Class	Super Pathway	Sub Pathway	Pathway	Log2FC(BAH-vs-HFH)	Ratio(BAH-vs-HFH)	Pvalue(BAH-vs-HFH)	VIP(BAH-vs-HFH)	Log2FC(BAH-vs-NCH)	Ratio(BAH-vs-NCH)	Pvalue(BAH-vs-NCH)	VIP(BAH-vs-NCH)	Log2FC(HFH-vs-NCH)	Ratio(HFH-vs-NCH)	Pvalue(HFH-vs-NCH)	VIP(HFH-vs-NCH)	NCH_1 expression	NCH_2 expression	NCH_3 expression	NCH_4 expression	NCH_5 expression	NCH_6 expression	HFH_1 expression	HFBH_2 expression	HFH_3 expression	HFBH_4 expression	HFH_5 expression	HFH_6 expression	BAH_1 expression	BAH_2 expression	BAH_3 expression	BAH_4 expression	BAH_5 expression
0.85_619.290714666667	0.85	619.289	C29 H48 O12 N0 P1	LPI(20:4)	M-H	A	LPI(20:4)	(20:4)	(20:4)						Glycerophospholipids,GP	P-Inositol	LPI				0.00188804	1.00131	0.989482	0.105071	0.128969	1.09351	0.177085	0.414582	0.12708	1.09208	0.176961	0.429866	2.02373e+06	1.95815e+06	1.86899e+06	1.99698e+06	1.95341e+06	1.97489e+06	2.1426e+06	2.20466e+06	2.15658e+06	1.70344e+06	2.5235e+06	2.12973e+06	2.22177e+06	2.35774e+06	2.51682e+06	1.87177e+06	2.09151e+06
0.94_612.332777541667	0.94	612.331	C31 H51 O9 N1 P1	LPC(22:6)	M+HCOO	A	LPC(22:6)	(22:6)	(22:6)						Glycerophospholipids,GP	P-Choline	LPC				0.0463677	1.03266	0.76497	0.397921	-0.0913939	0.938615	0.3669	0.348079	-0.137762	0.908928	0.217797	0.464724	2.69429e+06	2.98423e+06	2.55407e+06	2.54596e+06	2.57362e+06	2.5662e+06	2.3957e+06	2.7371e+06	2.66892e+06	1.71962e+06	2.72644e+06	2.2209e+06	2.54652e+06	2.77953e+06	3.15437e+06	1.8909e+06	2.27735e+06
0.98_588.331228916667	0.98	588.331	C29 H51 O9 N1 P1	LPC(20:4)	M+HCOO	A	LPC(20:4)	(20:4)	(20:4)				C04230	HMDB0010396	Glycerophospholipids,GP	P-Choline	LPC	Lipid metabolism	Glycerophospholipid metabolism	map00564 Glycerophospholipid metabolism; map05231 Choline metabolism in cancer	0.137776	1.10021	0.369143	1.11012	0.0557148	1.03937	0.701337	0.129154	-0.0820609	0.944707	0.5489	0.224007	4.60834e+06	5.27767e+06	3.72354e+06	4.19267e+06	3.57337e+06	3.76778e+06	4.0898e+06	4.7243e+06	4.23823e+06	2.74635e+06	4.2322e+06	3.72225e+06	4.80219e+06	4.59146e+06	5.1592e+06	3.16167e+06	4.11574e+06
0.99_538.315019708333	0.99	538.315	C25 H49 O9 N1 P1	LPC(16:1)	M+HCOO	A	LPC(16:1)	(16:1)	(16:1)						Glycerophospholipids,GP	P-Choline	LPC				0.248801	1.18822	0.214156	1.77182	-0.0225191	0.984512	0.859503	0.0894093	-0.27132	0.828561	0.154998	0.690989	364781	474659	513647	560292	398973	395094	328001	518473	350195	235201	458750	352664	474801	462139	541242	295578	442738
1_564.331302958333	1	564.331	C27 H51 O9 N1 P1	LPC(18:2)	M+HCOO	A	LPC(18:2)	(18:2)	(18:2)						Glycerophospholipids,GP	P-Choline	LPC				0.281101	1.21512	0.481225	1.35231	-0.0193312	0.98669	0.771328	0.178651	-0.300432	0.812009	0.261453	0.652742	2.1465e+06	2.4145e+06	1.73674e+06	1.39031e+06	1.13659e+06	2.16776e+06	1.1132e+06	1.65043e+06	2.67177e+06	791842	1.49717e+06	1.20151e+06	1.9345e+06	1.37066e+06	3.32441e+06	952565	2.06207e+06
1.01_571.289483541667	1.01	571.289	C25 H48 O12 N0 P1	LPI(16:0)	M-H	A	LPI(16:0)	(16:0)	(16:0)						Glycerophospholipids,GP	P-Inositol	LPI				-0.0739754	0.950017	0.308405	0.79478	0.013169	1.00917	0.840844	0.0737343	0.0871444	1.06227	0.252061	0.338915	1.79509e+06	2.25623e+06	2.23314e+06	2.01781e+06	2.15708e+06	2.01479e+06	2.20985e+06	2.37316e+06	1.87687e+06	2.18729e+06	2.38179e+06	2.22189e+06	2.03361e+06	2.12456e+06	2.29393e+06	2.26827e+06	1.97616e+06
1.06_597.304638083333	1.06	597.305	C27 H50 O12 N0 P1	LPI(18:1)	M-H	A	LPI(18:1)	(18:1)	(18:1)						Glycerophospholipids,GP	P-Inositol	LPI				-0.0141438	0.990244	0.793168	0.243992	-0.0987683	0.93383	0.263562	0.361697	-0.0846245	0.94303	0.146015	0.38177	1.08236e+06	973977	1.1553e+06	1.17353e+06	1.17174e+06	1.1116e+06	1.04119e+06	1.11696e+06	1.02816e+06	1.03996e+06	1.10123e+06	961111	1.07002e+06	1.09066e+06	1.25812e+06	998041	956812
1.21_540.33018325	1.21	540.331	C25 H51 O9 N1 P1	LPC(16:0)	M+HCOO	A	LPC(16:0)	(16:0)	(16:0)						Glycerophospholipids,GP	P-Choline	LPC				0.0756267	1.05382	0.278928	0.870406	0.24678	1.18656	0.351746	0.804498	0.171154	1.12596	0.422362	0.713898	3.17278e+07	3.42594e+07	2.93827e+07	3.16037e+07	3.50408e+06	2.99217e+07	3.14784e+07	3.48342e+07	2.87685e+07	2.58291e+07	3.05833e+07	2.91096e+07	3.22386e+07	3.21344e+07	3.296e+07	2.83169e+07	3.34262e+07
1.21_566.34713175	1.21	566.346	C27 H53 O9 N1 P1	LPC(18:1)	M+HCOO	A	LPC(18:1)	(18:1)	(18:1)				C04230	HMDB0010385	Glycerophospholipids,GP	P-Choline	LPC	Lipid metabolism	Glycerophospholipid metabolism	map00564 Glycerophospholipid metabolism; map05231 Choline metabolism in cancer	0.174331	1.12844	0.0735393	1.49814	-0.252646	0.839356	0.433736	0.387843	-0.426976	0.743819	0.146682	0.796486	4.44772e+06	4.71643e+06	4.47191e+06	4.67985e+06	4.53125e+06	1.04947e+07	4.63902e+06	4.44327e+06	3.9903e+06	3.29374e+06	4.53492e+06	3.8991e+06	4.33185e+06	5.10652e+06	5.077e+06	4.31935e+06	4.64985e+06
1.32_599.320535541667	1.32	599.32	C27 H52 O12 N0 P1	LPI(18:0)	M-H	A	LPI(18:0)	(18:0)	(18:0)						Glycerophospholipids,GP	P-Inositol	LPI				-0.0880121	0.940818	0.1009	1.05803	0.0154071	1.01074	0.76852	0.0665491	0.103419	1.07432	0.0349706	0.483544	1.20242e+07	1.33e+07	1.1749e+07	1.26148e+07	1.17532e+07	1.25641e+07	1.42194e+07	1.35127e+07	1.2265e+07	1.2896e+07	1.29054e+07	1.37066e+07	1.23807e+07	1.34303e+07	1.22962e+07	1.31422e+07	1.23791e+07
1.65_568.362690916667	1.65	568.362	C27 H55 O9 N1 P1	LPC(18:0)	M+HCOO	A	LPC(18:0)	(18:0)	(18:0)						Glycerophospholipids,GP	P-Choline	LPC				0.164419	1.12071	0.0275726	1.60385	0.00323479	1.00224	0.915311	0.00276444	-0.161184	0.894291	0.070673	0.549576	1.46094e+07	1.6824e+07	1.2691e+07	1.39566e+07	1.42345e+07	1.30851e+07	1.46666e+07	1.3553e+07	1.20456e+07	1.1401e+07	1.2254e+07	1.24527e+07	1.4405e+07	1.50073e+07	1.45162e+07	1.27507e+07	1.45906e+07
1.7_594.37766225	1.7	594.378	C29 H57 O9 N1 P1	LPC(20:1)	M+HCOO	A	LPC(20:1)	(20:1)	(20:1)						Glycerophospholipids,GP	P-Choline	LPC				0.152105	1.11119	0.0520784	1.38705	0.0702567	1.0499	0.281095	0.283248	-0.0818481	0.944847	0.160287	0.37293	323998	357813	332713	365770	352405	331757	335305	337312	283031	327958	354987	312001	355454	374380	411276	344077	318220
10.02_896.769585708333	10.02	896.77	C57 H102 O6 N1	TG(18:2/18:2/18:2)	M+NH4	A	TG(54:6)	(18:2/18:2/18:2)	(18:2)	(18:2)	(18:2)				Glycerolipids,GL	Neutral glycerolipid	TG				-0.0541848	0.963138	0.922113	0.338707	-0.465102	0.72442	0.028649	1.11954	-0.410917	0.752145	0.140085	1.03361	1.04381e+07	9.22859e+06	8.3588e+06	1.05599e+07	8.55896e+06	9.75117e+06	8.11359e+06	2.50039e+06	1.02723e+07	5.27223e+06	9.14251e+06	7.49256e+06	8.84001e+06	7.73098e+06	4.04484e+06	5.77092e+06	8.00256e+06
10.05_946.7856325	10.05	946.786	C61 H104 O6 N1	TG(18:1/18:2/22:6)	M+NH4	A	TG(58:9)	(18:1/18:2/22:6)	(18:1)	(18:2)	(22:6)				Glycerolipids,GL	Neutral glycerolipid	TG				-0.0688309	0.95341	0.976138	0.20153	-0.41096	0.752123	0.0447958	0.997137	-0.342129	0.788876	0.186419	0.892343	4.24278e+06	3.31375e+06	3.30925e+06	3.57783e+06	2.84577e+06	3.31555e+06	3.08232e+06	987306	3.83466e+06	2.08132e+06	3.28887e+06	2.98026e+06	3.09781e+06	2.88822e+06	1.49497e+06	2.35651e+06	3.18127e+06
10.17_922.786137666667	10.17	922.786	C59 H104 O6 N1	TG(16:0/18:1/22:6)	M+NH4	A	TG(56:7)	(16:0/18:1/22:6)	(16:0)	(18:1)	(22:6)				Glycerolipids,GL	Neutral glycerolipid	TG				-0.138466	0.908485	0.996411	0.181113	-0.271037	0.828724	0.214969	0.695613	-0.132571	0.912204	0.445356	0.587728	4.53125e+06	4.21712e+06	2.93623e+06	3.3678e+06	2.95411e+06	3.63858e+06	2.9146e+06	958991	5.56494e+06	2.02056e+06	4.42194e+06	3.86371e+06	3.1031e+06	2.79244e+06	1.48387e+06	2.7791e+06	4.36649e+06
10.22_820.738908041667	10.22	820.739	C51 H98 O6 N1	TG(16:0/16:1/16:1)	M+NH4	A	TG(48:2)	(16:0/16:1/16:1)	(16:0)	(16:1)	(16:1)				Glycerolipids,GL	Neutral glycerolipid	TG				0.00362472	1.00252	0.848563	0.30314	-0.0131088	0.990955	0.85747	0.0776039	-0.0167335	0.988468	0.763567	0.179333	4.69414e+06	4.32492e+06	4.41895e+06	4.28948e+06	3.97063e+06	5.2917e+06	4.30858e+06	2.76396e+06	6.06254e+06	3.97526e+06	5.34815e+06	4.22009e+06	4.50497e+06	4.74099e+06	3.82679e+06	3.75878e+06	5.3562e+06
10.23_846.753376583333	10.23	846.755	C53 H100 O6 N1	TG(16:0/16:1/18:2)	M+NH4	A	TG(50:3)	(16:0/16:1/18:2)	(16:0)	(16:1)	(18:2)				Glycerolipids,GL	Neutral glycerolipid	TG				-0.0257642	0.9823	0.843323	0.492192	-0.382555	0.767078	0.0506744	0.97729	-0.356791	0.7809	0.173717	0.951432	1.95878e+07	1.74526e+07	1.58525e+07	1.8325e+07	1.5406e+07	1.83036e+07	1.52109e+07	4.90154e+06	2.09092e+07	9.57772e+06	1.73337e+07	1.40048e+07	1.61782e+07	1.45707e+07	7.90416e+06	1.14897e+07	1.66988e+07
10.27_872.7697445	10.27	872.77	C55 H102 O6 N1	TG(16:0/18:2/18:2)	M+NH4	A	TG(52:4)	(16:0/18:2/18:2)	(16:0)	(18:2)	(18:2)				Glycerolipids,GL	Neutral glycerolipid	TG				-0.0493727	0.966356	0.865074	0.494202	-0.415536	0.749741	0.0598589	0.997958	-0.366163	0.775843	0.190863	0.959436	7.62311e+07	6.25322e+07	5.28554e+07	6.07463e+07	5.3146e+07	6.2421e+07	5.23679e+07	1.52295e+07	7.61129e+07	2.97884e+07	5.89623e+07	5.29965e+07	5.62039e+07	4.672e+07	2.47963e+07	3.98127e+07	5.95699e+07
10.27_898.785669708333	10.27	898.786	C57 H104 O6 N1	TG(18:1/18:2/18:2)	M+NH4	A	TG(54:5)	(18:1/18:2/18:2)	(18:1)	(18:2)	(18:2)				Glycerolipids,GL	Neutral glycerolipid	TG				-0.0121247	0.991631	0.843204	0.502191	-0.275013	0.826443	0.166234	0.743056	-0.262888	0.833418	0.272305	0.783212	2.41082e+07	2.27017e+07	1.79739e+07	2.08817e+07	1.82495e+07	2.35704e+07	2.01811e+07	6.06172e+06	2.56691e+07	1.18756e+07	2.3396e+07	1.90652e+07	1.96583e+07	1.84508e+07	9.32982e+06	1.54284e+07	2.49025e+07
10.3_948.801457916667	10.3	948.801	C61 H106 O6 N1	TG(18:1/18:1/22:6)	M+NH4	A	TG(58:8)	(18:1/18:1/22:6)	(18:1)	(18:1)	(22:6)				Glycerolipids,GL	Neutral glycerolipid	TG				-0.0739427	0.950038	0.922478	0.0586926	-0.255984	0.837416	0.169039	0.719613	-0.182041	0.881455	0.35371	0.601854	3.24376e+06	3.07265e+06	2.52615e+06	2.8246e+06	2.53212e+06	2.86169e+06	2.95203e+06	975152	3.19248e+06	2.24003e+06	2.98293e+06	2.69585e+06	2.5504e+06	2.52105e+06	1.30031e+06	2.24123e+06	3.40551e+06
10.38_860.770078125	10.38	860.77	C54 H102 O6 N1	TG(15:0/18:1/18:2)	M+NH4	A	TG(51:3)	(15:0/18:1/18:2)	(15:0)	(18:1)	(18:2)				Glycerolipids,GL	Neutral glycerolipid	TG				-0.227482	0.854125	0.567386	0.63431	-0.465031	0.724456	0.0124527	1.10622	-0.237549	0.848185	0.23824	0.704908	1.70088e+06	1.48474e+06	1.49558e+06	1.31341e+06	1.34228e+06	1.75305e+06	1.09012e+06	705580	1.98549e+06	849127	1.6775e+06	1.40213e+06	1.25569e+06	1.18555e+06	705201	1.20909e+06	1.22966e+06
10.41_924.801522083333	10.41	924.801	C59 H106 O6 N1	TG(18:1/18:1/20:4)	M+NH4	A	TG(56:6)	(18:1/18:1/20:4)	(18:1)	(18:1)	(20:4)				Glycerolipids,GL	Neutral glycerolipid	TG				0.326898	1.25431	0.33786	2.12941	-0.174082	0.886331	0.373581	0.566447	-0.50098	0.706627	0.131965	1.23428	8.61084e+06	8.22025e+06	6.78186e+06	9.65646e+06	6.76004e+06	8.38828e+06	9.61173e+06	2.53368e+06	9.5337e+06	1.77405e+06	2.96627e+06	7.79384e+06	7.55877e+06	7.72189e+06	2.85027e+06	6.21879e+06	1.12926e+07
10.49_796.738858333333	10.49	796.739	C49 H98 O6 N1	TG(16:0/14:0/16:0)	M+NH4	A	TG(46:0)	(16:0/14:0/16:0)	(16:0)	(14:0)	(16:0)				Glycerolipids,GL	Neutral glycerolipid	TG				0.167747	1.1233	0.488862	0.935959	0.254075	1.19257	0.256274	0.498468	0.0863279	1.06166	0.881085	0.0380191	2.45012e+06	2.27528e+06	2.29261e+06	1.89358e+06	1.98543e+06	2.26984e+06	2.57653e+06	1.25504e+06	3.3525e+06	2.16985e+06	2.55558e+06	2.0693e+06	2.13585e+06	2.8254e+06	2.26253e+06	1.86507e+06	4.05814e+06
10.49_822.754526208333	10.49	822.755	C51 H100 O6 N1	TG(16:0/14:0/18:1)	M+NH4	A	TG(48:1)	(16:0/14:0/18:1)	(16:0)	(14:0)	(18:1)				Glycerolipids,GL	Neutral glycerolipid	TG				0.0773618	1.05509	0.715912	0.588418	0.266403	1.20281	0.194484	0.554203	0.189041	1.14001	0.462574	0.325688	4.02147e+06	4.20256e+06	4.11483e+06	3.90786e+06	3.36262e+06	3.59466e+06	3.94621e+06	2.54732e+06	6.23571e+06	4.54969e+06	4.94804e+06	4.22572e+06	4.56077e+06	4.71961e+06	3.40187e+06	3.81963e+06	7.12521e+06
10.5_848.769371083333	10.5	848.77	C53 H102 O6 N1	TG(16:0/16:0/18:2)	M+NH4	A	TG(50:2)	(16:0/16:0/18:2)	(16:0)	(16:0)	(18:2)				Glycerolipids,GL	Neutral glycerolipid	TG				-0.00398397	0.997242	0.887234	0.386234	-0.186258	0.878882	0.273323	0.587683	-0.182274	0.881313	0.357516	0.620563	2.12628e+07	2.0252e+07	1.75564e+07	2.03096e+07	1.66156e+07	1.87656e+07	1.76109e+07	6.15965e+06	2.43399e+07	1.50758e+07	2.0248e+07	1.7707e+07	1.93084e+07	1.8361e+07	9.46813e+06	1.38679e+07	2.4371e+07
10.52_874.785664625	10.52	874.786	C55 H104 O6 N1	TG(16:0/18:1/18:2)	M+NH4	A	TG(52:3)	(16:0/18:1/18:2)	(16:0)	(18:1)	(18:2)				Glycerolipids,GL	Neutral glycerolipid	TG				-0.0245554	0.983124	0.858597	0.475968	-0.270427	0.829074	0.160551	0.749255	-0.245872	0.843306	0.293929	0.759573	1.01312e+08	9.25198e+07	7.72724e+07	9.5576e+07	7.8659e+07	8.61949e+07	8.11337e+07	2.34499e+07	1.13811e+08	5.89764e+07	9.14832e+07	7.93918e+07	8.99979e+07	8.18205e+07	3.96688e+07	6.28282e+07	9.58297e+07
10.52_900.801347708333	10.52	900.801	C57 H106 O6 N1	TG(18:1/18:1/18:2)	M+NH4	A	TG(54:4)	(18:1/18:1/18:2)	(18:1)	(18:1)	(18:2)				Glycerolipids,GL	Neutral glycerolipid	TG				-0.0130361	0.991005	0.875065	0.4459	-0.118752	0.920984	0.431307	0.434307	-0.105716	0.929344	0.490928	0.499299	2.76773e+07	2.55527e+07	2.22851e+07	2.6035e+07	2.12021e+07	2.71141e+07	2.57014e+07	7.77607e+06	3.49867e+07	1.91898e+07	2.67568e+07	2.48666e+07	2.90086e+07	2.47229e+07	1.26565e+07	1.8674e+07	3.16606e+07
10.53_926.817109083333	10.53	926.817	C59 H108 O6 N1	TG(18:1/18:1/20:3)	M+NH4	A	TG(56:5)	(18:1/18:1/20:3)	(18:1)	(18:1)	(20:3)				Glycerolipids,GL	Neutral glycerolipid	TG				-0.0251463	0.982721	0.884535	0.353762	0.228686	1.17177	0.573805	0.271588	0.253833	1.19237	0.808645	0.101402	2.22378e+06	2.17734e+06	1.80573e+06	2.04478e+06	2.01337e+06	2.09843e+06	2.33914e+06	850781	4.79823e+06	1.94951e+06	2.50336e+06	2.30075e+06	2.40225e+06	2.582e+06	1.11605e+06	1.90531e+06	3.01811e+06
10.76_876.801159875	10.76	876.801	C55 H106 O6 N1	TG(16:0/18:1/18:1)	M+NH4	A	TG(52:2)	(16:0/18:1/18:1)	(16:0)	(18:1)	(18:1)				Glycerolipids,GL	Neutral glycerolipid	TG				0.0464468	1.03272	0.806311	0.543232	-0.0358597	0.97545	0.671372	0.252858	-0.0823065	0.944546	0.543986	0.421266	3.8653e+07	3.42744e+07	3.06351e+07	3.39217e+07	2.9383e+07	3.64433e+07	3.36121e+07	1.17271e+07	4.36315e+07	2.95422e+07	3.93805e+07	3.41428e+07	3.5859e+07	3.78551e+07	1.65803e+07	2.83196e+07	4.6401e+07
10.77_824.770469791667	10.77	824.77	C51 H102 O6 N1	TG(16:0/16:0/16:0)	M+NH4	A	TG(48:0)	(16:0/16:0/16:0)	(16:0)	(16:0)	(16:0)				Glycerolipids,GL	Neutral glycerolipid	TG				0.16189	1.11875	0.486479	0.885562	0.252934	1.19163	0.250181	0.51224	0.091044	1.06514	0.550566	0.225026	5.62937e+06	4.44854e+06	5.17549e+06	4.63732e+06	5.23078e+06	6.97274e+06	4.83051e+06	4.56781e+06	6.62904e+06	6.38235e+06	6.81197e+06	4.96319e+06	5.5605e+06	6.09983e+06	6.06348e+06	4.71244e+06	1.01783e+07
10.77_902.816986791667	10.77	902.817	C57 H108 O6 N1	TG(18:1/18:1/18:1)	M+NH4	A	TG(54:3)	(18:1/18:1/18:1)	(18:1)	(18:1)	(18:1)				Glycerolipids,GL	Neutral glycerolipid	TG				0.0280347	1.01962	0.851973	0.397432	0.0354739	1.02489	0.939743	0.0701185	0.00743918	1.00517	0.778114	0.214496	1.42688e+07	1.2452e+07	1.13056e+07	1.26949e+07	1.1052e+07	1.38415e+07	1.36352e+07	5.10827e+06	1.68439e+07	1.20238e+07	1.50882e+07	1.33064e+07	1.34072e+07	1.49507e+07	6.79954e+06	1.13375e+07	1.7508e+07
10.77_928.833088416667	10.77	928.833	C59 H110 O6 N1	TG(20:1/18:1/18:2)	M+NH4	A	TG(56:4)	(20:1/18:1/18:2)	(20:1)	(18:1)	(18:2)				Glycerolipids,GL	Neutral glycerolipid	TG				-0.0256341	0.982389	0.980161	0.166508	0.113856	1.08212	0.802465	0.106196	0.13949	1.10152	0.862089	0.057211	2.10859e+06	1.43752e+06	1.42719e+06	1.59225e+06	1.28818e+06	1.79658e+06	2.05452e+06	653283	2.03392e+06	1.56196e+06	2.25504e+06	2.07125e+06	1.8403e+06	2.07726e+06	833102	1.6542e+06	2.40901e+06
11.02_904.832566416667	11.02	904.833	C57 H110 O6 N1	TG(18:0/18:1/18:1)	M+NH4	A	TG(54:2)	(18:0/18:1/18:1)	(18:0)	(18:1)	(18:1)				Glycerolipids,GL	Neutral glycerolipid	TG				0.0406404	1.02857	0.853071	0.368508	0.226297	1.16983	0.446138	0.353512	0.185656	1.13733	0.676179	0.203499	2.13213e+06	2.46928e+06	1.89437e+06	1.94348e+06	1.69357e+06	1.87002e+06	2.04413e+06	954682	2.79276e+06	2.71168e+06	2.68422e+06	2.46376e+06	2.14423e+06	2.76515e+06	1.31129e+06	2.02251e+06	3.56455e+06
11.04_852.800655958333	11.04	852.801	C53 H106 O6 N1	TG(18:0/16:0/16:0)	M+NH4	A	TG(50:0)	(18:0/16:0/16:0)	(18:0)	(16:0)	(16:0)				Glycerolipids,GL	Neutral glycerolipid	TG				-0.000355871	0.999753	0.988462	0.0925776	0.115907	1.08366	0.366824	0.329213	0.116263	1.08392	0.351584	0.333532	5.06025e+06	3.74455e+06	4.02595e+06	3.9985e+06	4.46931e+06	5.45172e+06	4.7777e+06	3.86517e+06	5.08974e+06	5.42431e+06	5.56282e+06	4.27554e+06	4.44441e+06	4.54943e+06	5.63774e+06	4.05289e+06	5.85093e+06
11.29_880.832123833333	11.29	880.833	C55 H110 O6 N1	TG(18:0/16:0/18:0)	M+NH4	A	TG(52:0)	(18:0/16:0/18:0)	(18:0)	(16:0)	(18:0)				Glycerolipids,GL	Neutral glycerolipid	TG				0.0198394	1.01385	0.850905	0.0705581	0.089799	1.06422	0.541682	0.241409	0.0699596	1.04969	0.729646	0.1434	2.78928e+06	2.17988e+06	2.3907e+06	1.90647e+06	2.46247e+06	3.19485e+06	2.97746e+06	2.24471e+06	2.51284e+06	3.2666e+06	2.89995e+06	1.76364e+06	2.65269e+06	2.61612e+06	3.07088e+06	1.90911e+06	3.03392e+06
3.59_878.4984805	3.59	878.498	C50 H73 O10 N1 P1	PS(22:6/22:6)	M-H	A	PS(44:12)	(22:6/22:6)	(22:6)	(22:6)					Glycerophospholipids,GP	P-Serine	PS				-0.0777267	0.94755	0.528938	0.761439	-0.153033	0.899358	0.162419	0.484955	-0.0753066	0.94914	0.469095	0.281239	4.856e+06	6.27432e+06	5.4448e+06	5.9509e+06	6.58648e+06	6.09059e+06	6.74009e+06	5.90378e+06	4.45292e+06	5.01067e+06	5.85066e+06	5.45457e+06	4.75721e+06	6.03726e+06	5.70995e+06	5.32833e+06	4.17735e+06
3.65_905.520879875	3.65	905.519	C49 H78 O13 N0 P1	PI(20:4/20:4)	M-H	A	PI(40:8)	(20:4/20:4)	(20:4)	(20:4)					Glycerophospholipids,GP	P-Inositol	PI				-0.323351	0.799211	0.016427	2.11001	-0.238522	0.847613	0.044964	0.721926	0.0848284	1.06056	0.458776	0.286149	1.8213e+06	1.71888e+06	1.47082e+06	1.57313e+06	1.62575e+06	1.30376e+06	1.67744e+06	1.645e+06	1.85243e+06	1.39049e+06	1.50145e+06	2.02298e+06	1.62015e+06	1.35205e+06	1.30545e+06	1.16706e+06	1.14714e+06
3.66_924.559851916667	3.66	924.56	C49 H83 O13 N1 P1	PI(20:4/20:4)(rep)	M+NH4	A	PI(40:8)	(20:4/20:4)	(20:4)	(20:4)					Glycerophospholipids,GP	P-Inositol	PI				-0.205411	0.867292	0.084132	1.42811	-0.16508	0.891879	0.105893	0.556127	0.0403313	1.02835	0.695467	0.14577	1.032e+06	947489	856898	908149	934865	804372	874396	942221	1.07146e+06	777822	905513	1.06783e+06	960560	747896	871289	716926	690924
4_922.561109625	4	922.56	C53 H81 O10 N1 P1	PC(22:6/22:6)	M+HCOO	A	PC(44:12)	(22:6/22:6)	(22:6)	(22:6)					Glycerophospholipids,GP	P-Choline	PC				0.0415387	1.02921	0.748365	0.242161	-0.241589	0.845813	0.0384934	0.728368	-0.283128	0.821807	0.00518751	0.898015	1.62585e+06	2.00039e+06	1.99265e+06	1.7202e+06	2.06588e+06	1.87828e+06	1.49273e+06	1.42009e+06	1.45858e+06	1.53505e+06	1.85927e+06	1.50693e+06	1.45147e+06	2.06727e+06	1.51687e+06	1.58812e+06	1.35082e+06
4.16_881.522262958333	4.16	881.519	C47 H78 O13 N0 P1	PI(16:0/22:6)	M-H	A	PI(38:6)	(16:0/22:6)	(16:0)	(22:6)					Glycerophospholipids,GP	P-Inositol	PI				-0.118729	0.920998	0.388707	0.768804	0.00385876	1.00268	0.6265	0.40716	0.122588	1.08869	0.478406	0.549248	5.1831e+06	9.85596e+06	9.98867e+06	8.30111e+06	1.58275e+06	8.2865e+06	6.27589e+06	7.4923e+06	6.59121e+06	7.86326e+06	9.43638e+06	9.37012e+06	6.83872e+06	7.37571e+06	7.52015e+06	8.57384e+06	6.54826e+06
4.19_834.510626333333	4.19	834.508	C49 H73 O8 N1 P1	PE(22:6/22:6)	M-H	A	PE(44:12)	(22:6/22:6)	(22:6)	(22:6)					Glycerophospholipids,GP	P-Ethanol Amine	PE				-0.121398	0.919297	0.082639	1.28511	-0.240757	0.846301	0.00506722	0.805875	-0.11936	0.920596	0.0908612	0.475545	8.31352e+06	1.02409e+07	8.78192e+06	9.92188e+06	9.24332e+06	8.7194e+06	9.03523e+06	8.60017e+06	7.37274e+06	8.4864e+06	8.76446e+06	8.57716e+06	7.59045e+06	9.11798e+06	7.56114e+06	7.62372e+06	7.21801e+06
4.46_810.511265541667	4.46	810.508	C47 H73 O8 N1 P1	PE(20:4/22:6)	M-H	A	PE(42:10)	(20:4/22:6)	(20:4)	(22:6)					Glycerophospholipids,GP	P-Ethanol Amine	PE				-0.085072	0.942737	0.148905	0.98347	-0.0801665	0.945948	0.117297	0.385224	0.00490549	1.00341	0.938006	0.0229272	6.5738e+06	6.69002e+06	6.29077e+06	6.60462e+06	6.45405e+06	5.99698e+06	7.01125e+06	6.70919e+06	5.92047e+06	6.21196e+06	6.66552e+06	6.22335e+06	6.18178e+06	6.56996e+06	6.0172e+06	5.63653e+06	5.60588e+06
4.47_882.533271208333	4.47	882.529	C50 H77 O10 N1 P1	PS(22:4/22:6)	M-H	A	PS(44:10)	(22:4/22:6)	(22:4)	(22:6)					Glycerophospholipids,GP	P-Serine	PS				-0.0727857	0.9508	0.153307	0.901929	-0.10575	0.929321	0.165773	0.406036	-0.0329648	0.97741	0.666739	0.109296	1.80509e+07	1.62407e+07	1.4355e+07	1.80236e+07	1.61565e+07	1.47268e+07	1.66916e+07	1.62353e+07	1.50681e+07	1.57442e+07	1.4829e+07	1.67815e+07	1.53364e+07	1.59725e+07	1.50252e+07	1.53985e+07	1.34013e+07
4.52_874.560856333333	4.52	874.56	C49 H81 O10 N1 P1	PC(18:2/22:6)	M+HCOO	A	PC(40:8)	(18:2/22:6)	(18:2)	(22:6)					Glycerophospholipids,GP	P-Choline	PC				0.281645	1.21558	0.334293	2.55519	0.441101	1.35764	0.206224	1.33627	0.159456	1.11687	0.592392	0.62711	3.0548e+06	237907	2.83919e+06	3.37909e+06	210791	2.63369e+06	261061	3.448e+06	2.44446e+06	2.35569e+06	2.66295e+06	2.62724e+06	2.92584e+06	3.55685e+06	2.67593e+06	2.42102e+06	2.67785e+06
4.52_883.53849025	4.52	883.534	C47 H80 O13 N0 P1	PI(18:1/20:4)	M-H	A	PI(38:5)	(18:1/20:4)	(18:1)	(20:4)					Glycerophospholipids,GP	P-Inositol	PI				-0.0284772	0.980455	0.504849	0.367061	0.0313478	1.02197	0.619927	0.128677	0.0598249	1.04234	0.392351	0.269164	8.79003e+07	7.53402e+07	6.88666e+07	8.81804e+07	7.56015e+07	6.84042e+07	8.47538e+07	8.20236e+07	7.63465e+07	7.7528e+07	7.77137e+07	8.55854e+07	8.01322e+07	8.42583e+07	7.70451e+07	7.85692e+07	7.30075e+07
4.53_824.545360375	4.53	824.545	C45 H79 O10 N1 P1	PC(16:1/20:4)	M+HCOO	A	PC(36:5)	(16:1/20:4)	(16:1)	(20:4)					Glycerophospholipids,GP	P-Choline	PC				-0.143763	0.905155	0.036059	1.40631	-0.188943	0.877248	0.000454863	0.748727	-0.0451793	0.969169	0.39901	0.209223	2.43779e+06	2.22511e+06	2.20217e+06	2.29834e+06	2.21578e+06	2.35278e+06	2.09681e+06	2.29948e+06	2.5683e+06	2.153e+06	2.05712e+06	2.1339e+06	2.15002e+06	1.87894e+06	2.00541e+06	2.05979e+06	1.93251e+06
4.7_786.508710625	4.7	786.508	C45 H73 O8 N1 P1	PE(20:4/20:4)(rep)	M-H	A	PE(40:8)	(20:4/20:4)	(20:4)	(20:4)					Glycerophospholipids,GP	P-Ethanol Amine	PE				-0.079494	0.94639	0.0936426	0.953465	-0.0206316	0.985801	0.758829	0.0888149	0.0588625	1.04164	0.260706	0.281928	3.65139e+06	3.98244e+06	3.82612e+06	3.90601e+06	4.16161e+06	3.3014e+06	4.05383e+06	3.90873e+06	3.83742e+06	3.87527e+06	4.12014e+06	3.98428e+06	4.05982e+06	3.89091e+06	3.58264e+06	3.90706e+06	3.40332e+06
4.72_832.516528458333	4.72	832.513	C46 H75 O10 N1 P1	PS(18:1/22:6)	M-H	A	PS(40:7)	(18:1/22:6)	(18:1)	(22:6)					Glycerophospholipids,GP	P-Serine	PS				0.0720572	1.05121	0.259859	0.674787	0.0328718	1.02305	0.64932	0.123382	-0.0391854	0.973204	0.664196	0.122366	1.31979e+07	1.23895e+07	1.06194e+07	1.27026e+07	1.46645e+07	1.15493e+07	1.19858e+07	1.35626e+07	1.26634e+07	1.13861e+07	1.12322e+07	1.22802e+07	1.13855e+07	1.31763e+07	1.37887e+07	1.32606e+07	1.19473e+07
4.73_788.521590708333	4.73	788.522	C45 H75 O8 N1 P1	PE(20:4/20:4)	M+H	A	PE(40:8)	(20:4/20:4)	(20:4)	(20:4)					Glycerophospholipids,GP	P-Ethanol Amine	PE				-0.0432957	0.970436	0.497154	0.390366	0.123852	1.08964	0.159492	0.453331	0.167148	1.12284	0.0318856	0.639578	8.87277e+06	1.05884e+07	1.06132e+07	9.37055e+06	8.77419e+06	8.48943e+06	9.86896e+06	1.04952e+07	1.14676e+07	1.01758e+07	1.06083e+07	1.10585e+07	1.12839e+07	1.03406e+07	9.63167e+06	1.09966e+07	8.69338e+06
4.74_800.544848375	4.74	800.545	C43 H79 O10 N1 P1	PC(16:1/18:2)	M+HCOO	A	PC(34:3)	(16:1/18:2)	(16:1)	(18:2)					Glycerophospholipids,GP	P-Choline	PC				0.266907	1.20323	0.190057	1.49538	0.459648	1.37521	0.0369259	1.03687	0.192741	1.14293	0.394634	0.446705	449482	712900	664821	431548	476431	367740	634673	654697	768097	466932	647417	374618	629809	580326	776328	977045	736760
4.77_736.494511375	4.77	736.492	C41 H71 O8 N1 P1	PE(16:1/20:4)	M-H	A	PE(36:5)	(16:1/20:4)	(16:1)	(20:4)					Glycerophospholipids,GP	P-Ethanol Amine	PE				-0.10469	0.930005	0.131922	0.964136	-0.155865	0.897594	0.0562378	0.578008	-0.0511744	0.96515	0.463904	0.194652	2.06922e+06	2.4793e+06	2.21677e+06	2.13154e+06	2.57317e+06	2.20055e+06	2.15396e+06	2.35736e+06	2.03135e+06	2.32144e+06	2.03285e+06	2.29717e+06	2.2484e+06	2.14829e+06	1.85852e+06	1.93594e+06	2.20965e+06
4.78_833.518668708333	4.78	833.519	C43 H78 O13 N0 P1	PI(16:0/18:2)	M-H	A	PI(34:2)	(16:0/18:2)	(16:0)	(18:2)					Glycerophospholipids,GP	P-Inositol	PI				-0.125469	0.916706	0.0852745	1.19313	0.0183309	1.01279	0.754355	0.108226	0.1438	1.10481	0.256512	0.490322	6.37237e+06	6.50588e+06	6.30945e+06	5.74501e+06	8.5709e+06	4.5012e+06	6.68058e+06	8.19053e+06	6.36079e+06	6.80001e+06	6.76434e+06	7.1919e+06	6.65165e+06	6.76129e+06	6.40555e+06	6.41459e+06	5.67486e+06
4.97_871.534373083333	4.97	871.534	C46 H80 O13 N0 P1	PI(17:0/20:4)	M-H	A	PI(37:4)	(17:0/20:4)	(17:0)	(20:4)					Glycerophospholipids,GP	P-Inositol	PI				0.0444881	1.03132	0.550327	0.582165	0.0883819	1.06318	0.28263	0.330931	0.0438938	1.03089	0.431414	0.201544	2.03461e+06	2.12665e+06	2.50507e+06	2.27611e+06	2.14616e+06	1.97608e+06	2.3322e+06	2.16554e+06	2.11509e+06	2.25097e+06	2.22066e+06	2.38384e+06	2.75101e+06	2.28184e+06	2.21944e+06	2.39191e+06	2.14086e+06
5_744.598773708333	5	744.598	C42 H82 O9 N1	CerG1(d18:1/18:0	M+H	A	CerG1(d36:1	(d18:1/18:0+O)	(d18:1)	(18:0+O)					Saccharolipids,SL	Neutral Glycosphingolipids	CerG1				0.00174627	1.00121	0.985867	0.0379729	-0.0341512	0.976606	0.726458	0.0868344	-0.0358974	0.975425	0.711322	0.126804	3.12562e+06	3.1195e+06	3.96666e+06	3.75334e+06	3.38277e+06	4.00423e+06	3.16782e+06	3.71222e+06	3.22728e+06	4.17338e+06	3.14203e+06	3.40466e+06	3.54343e+06	3.29716e+06	4.0167e+06	3.82575e+06	3.19195e+06
5.1_808.513540291667	5.1	808.513	C44 H75 O10 N1 P1	PS(18:1/20:4)	M-H	A	PS(38:5)	(18:1/20:4)	(18:1)	(20:4)					Glycerophospholipids,GP	P-Serine	PS				0.0618146	1.04378	0.692644	0.663126	0.0839323	1.0599	0.637191	0.218874	0.0221178	1.01545	0.974572	0.0347868	864173	1.45371e+06	1.09799e+06	1.30938e+06	1.14866e+06	792549	994883	1.13826e+06	778720	1.25103e+06	897989	1.70856e+06	1.38674e+06	1.3349e+06	1.01909e+06	1.31239e+06	796559
5.23_770.513809916667	5.23	770.513	C45 H73 O7 N1 P1	PE(18:2p/22:6)(rep)	M-H	A	PE(40:8p)	(18:2p/22:6)	(18:2p)	(22:6)					Glycerophospholipids,GP	P-Ethanol Amine	PE				0.225181	1.16892	0.380635	2.67686	-0.135261	0.910505	0.438602	0.339005	-0.360443	0.778926	0.325052	1.07551	3.12418e+06	3.05186e+06	2.50719e+06	3.97143e+06	3.9103e+06	2.40645e+06	3.26035e+06	3.08513e+06	2.65576e+06	81378.1	2.49561e+06	3.19909e+06	3.05079e+06	2.67597e+06	2.82255e+06	3.13511e+06	2.3673e+06
5.25_909.553922208333	5.25	909.55	C49 H82 O13 N0 P1	PI(18:0/22:6)	M-H	A	PI(40:6)	(18:0/22:6)	(18:0)	(22:6)					Glycerophospholipids,GP	P-Inositol	PI				-0.0354677	0.975715	0.785118	0.18791	-0.144215	0.904872	0.623837	0.221044	-0.108747	0.927393	0.741766	0.199083	7.05362e+06	1.46393e+07	1.62977e+07	1.3467e+07	1.62345e+07	1.22809e+07	9.8894e+06	1.12841e+07	1.12656e+07	1.32141e+07	1.44888e+07	1.40245e+07	1.18354e+07	1.23416e+07	1.1089e+07	1.51993e+07	1.05787e+07
5.26_772.526557458333	5.26	772.528	C45 H75 O7 N1 P1	PE(18:2p/22:6)	M+H	A	PE(40:8p)	(18:2p/22:6)	(18:2p)	(22:6)					Glycerophospholipids,GP	P-Ethanol Amine	PE				-0.0837555	0.943598	0.358631	0.599179	0.185917	1.13754	0.0992883	0.564346	0.269672	1.20553	0.000660145	0.929048	2.12523e+07	1.98003e+07	2.18815e+07	2.00964e+07	1.96227e+07	1.99376e+07	2.40352e+07	2.56049e+07	2.62583e+07	2.27706e+07	2.24783e+07	2.66401e+07	2.88626e+07	2.19361e+07	2.0635e+07	2.06016e+07	2.10174e+07
5.35_876.57687275	5.35	876.576	C49 H83 O10 N1 P1	PC(18:1/22:6)	M+HCOO	A	PC(40:7)	(18:1/22:6)	(18:1)	(22:6)					Glycerophospholipids,GP	P-Choline	PC				-0.0311797	0.97862	0.550673	0.407878	-0.108143	0.927782	0.0495426	0.464697	-0.0769632	0.948051	0.173025	0.350536	2.0685e+07	2.13872e+07	2.04235e+07	2.11061e+07	1.81007e+07	1.94999e+07	2.03166e+07	1.77951e+07	1.86371e+07	1.79363e+07	2.07734e+07	1.94475e+07	1.80865e+07	2.06087e+07	1.85399e+07	1.8246e+07	1.78216e+07
5.54_762.508712416667	5.54	762.508	C43 H73 O8 N1 P1	PE(16:0/22:6)	M-H	A	PE(38:6)	(16:0/22:6)	(16:0)	(22:6)					Glycerophospholipids,GP	P-Ethanol Amine	PE				-0.0669519	0.954653	0.428393	0.489196	-0.0183733	0.987345	0.708038	0.104979	0.0485786	1.03425	0.534005	0.164514	1.67086e+08	1.86939e+08	1.71458e+08	1.65789e+08	1.71203e+08	1.70687e+08	1.6952e+08	1.56975e+08	2.12206e+08	1.70135e+08	1.85554e+08	1.74153e+08	1.97546e+08	1.73307e+08	1.70496e+08	1.595e+08	1.61281e+08
5.58_885.554237291667	5.58	885.55	C47 H82 O13 N0 P1	PI(18:0/20:4)	M-H	A	PI(38:4)	(18:0/20:4)	(18:0)	(20:4)					Glycerophospholipids,GP	P-Inositol	PI				-0.0146908	0.989869	0.752675	0.200641	0.0515383	1.03637	0.220514	0.241991	0.0662291	1.04698	0.181283	0.313703	4.06766e+08	3.81456e+08	3.55149e+08	3.8424e+08	4.07843e+08	3.76813e+08	4.35292e+08	3.94599e+08	3.74787e+08	3.86486e+08	4.02661e+08	4.27064e+08	3.89954e+08	4.34499e+08	3.97325e+08	3.85032e+08	3.9553e+08
5.59_826.561927	5.59	826.56	C45 H81 O10 N1 P1	PC(16:0/20:4)	M+HCOO	A	PC(36:4)	(16:0/20:4)	(16:0)	(20:4)					Glycerophospholipids,GP	P-Choline	PC				0.00678032	1.00471	0.925748	0.0515151	0.176895	1.13045	0.0439639	0.601847	0.170115	1.12515	0.0398505	0.630117	1.97552e+08	1.51899e+08	1.52812e+08	1.62962e+08	1.67973e+08	1.88246e+08	1.97663e+08	1.78241e+08	1.9588e+08	1.87067e+08	2.01275e+08	1.8915e+08	1.9155e+08	2.09686e+08	2.02383e+08	1.6983e+08	1.86992e+08
5.6_834.53202975	5.6	834.529	C46 H77 O10 N1 P1	PS(18:0/22:6)	M-H	A	PS(40:6)	(18:0/22:6)	(18:0)	(22:6)					Glycerophospholipids,GP	P-Serine	PS				-0.0438641	0.970053	0.166722	0.64435	-0.0209728	0.985568	0.223709	0.179811	0.0228913	1.01599	0.442089	0.132531	6.63369e+08	6.64888e+08	6.43671e+08	6.41389e+08	6.57817e+08	6.42893e+08	6.67671e+08	6.12317e+08	6.79924e+08	6.53482e+08	6.73558e+08	6.89673e+08	6.41566e+08	6.64464e+08	6.34629e+08	6.2313e+08	6.4297e+08
5.67_788.527116541667	5.67	788.524	C45 H75 O8 N1 P1	PE(18:1/22:6)	M-H	A	PE(40:7)	(18:1/22:6)	(18:1)	(22:6)					Glycerophospholipids,GP	P-Ethanol Amine	PE				-0.00973924	0.993272	0.837872	0.0382963	0.131081	1.09511	0.0259504	0.551812	0.14082	1.10253	0.00523069	0.621159	5.47404e+07	5.47621e+07	5.69e+07	5.45735e+07	5.16835e+07	5.40377e+07	6.09102e+07	5.61749e+07	6.09518e+07	5.62884e+07	6.13848e+07	6.44839e+07	6.28591e+07	6.64163e+07	5.73409e+07	5.94968e+07	5.50873e+07
5.71_700.572042291667	5.71	700.572	C40 H78 O8 N1	CerG1(d18:1/16:0)	M+H	A	CerG1(d34:1)	(d18:1/16:0)	(d18:1)	(16:0)					Saccharolipids,SL	Neutral Glycosphingolipids	CerG1				0.412919	1.33138	0.0598	2.5465	1.22302	2.33436	0.000179796	1.98863	0.810106	1.75334	0.00350983	1.54444	2.1545e+06	3.18829e+06	4.81406e+06	2.57405e+06	2.57151e+06	2.91302e+06	3.66117e+06	6.03843e+06	4.52856e+06	5.8655e+06	4.68877e+06	7.15541e+06	7.4512e+06	5.34417e+06	5.37519e+06	8.35818e+06	6.66528e+06
5.78_861.55021575	5.78	861.55	C45 H82 O13 N0 P1	PI(18:0/18:2)	M-H	A	PI(36:2)	(18:0/18:2)	(18:0)	(18:2)					Glycerophospholipids,GP	P-Inositol	PI				0.0899682	1.06435	0.297519	0.799354	0.289099	1.22188	0.020489	0.838032	0.199131	1.14801	0.0637073	0.642018	2.19214e+06	2.88343e+06	2.85057e+06	2.90718e+06	2.84097e+06	3.41946e+06	3.14701e+06	3.67169e+06	2.94573e+06	3.42067e+06	3.32278e+06	3.11585e+06	3.53397e+06	3.17215e+06	4.24905e+06	3.41503e+06	3.22821e+06
5.92_738.51008575	5.92	738.508	C41 H73 O8 N1 P1	PE(16:0/20:4)	M-H	A	PE(36:4)	(16:0/20:4)	(16:0)	(20:4)					Glycerophospholipids,GP	P-Ethanol Amine	PE				-0.0195708	0.986526	0.563854	0.27471	0.0465323	1.03278	0.308363	0.203808	0.0661031	1.04689	0.0925265	0.350183	8.41764e+07	9.08989e+07	8.07707e+07	8.44605e+07	9.23086e+07	8.97269e+07	9.23732e+07	8.9663e+07	8.7005e+07	9.174e+07	9.40487e+07	9.20022e+07	8.88512e+07	9.40474e+07	8.49931e+07	8.51087e+07	9.64705e+07
6_714.510457791667	6	714.508	C39 H73 O8 N1 P1	PE(16:0/18:2)	M-H	A	PE(34:2)	(16:0/18:2)	(16:0)	(18:2)					Glycerophospholipids,GP	P-Ethanol Amine	PE				-0.0642843	0.95642	0.29119	0.691874	-0.465565	0.724187	0.00435459	1.14205	-0.401281	0.757186	0.00755941	1.05544	2.92022e+06	4.29665e+06	4.06251e+06	3.71397e+06	4.46306e+06	4.45228e+06	3.00409e+06	2.93836e+06	2.60527e+06	3.24121e+06	3.06937e+06	3.24502e+06	2.83904e+06	3.1088e+06	2.7184e+06	2.84812e+06	2.90231e+06
6.01_828.577455083333	6.01	828.576	C45 H83 O10 N1 P1	PC(18:1/18:2)	M+HCOO	A	PC(36:3)	(18:1/18:2)	(18:1)	(18:2)					Glycerophospholipids,GP	P-Choline	PC				0.309454	1.23924	0.034838	2.19522	-0.113149	0.924567	0.343239	0.369431	-0.422603	0.746077	0.00412216	1.08438	1.34117e+07	1.15156e+07	9.53085e+06	1.17173e+07	1.2787e+07	1.31973e+07	8.1465e+06	8.37964e+06	8.40459e+06	8.59264e+06	8.32001e+06	1.19933e+07	9.73016e+06	1.31358e+07	8.75788e+06	1.20937e+07	1.06513e+07
6.06_764.52724	6.06	764.524	C43 H75 O8 N1 P1	PE(18:1/20:4)	M-H	A	PE(38:5)	(18:1/20:4)	(18:1)	(20:4)					Glycerophospholipids,GP	P-Ethanol Amine	PE				0.0149076	1.01039	0.577562	0.248401	0.0695048	1.04936	0.036187	0.369893	0.0545972	1.03857	0.117801	0.306756	1.03052e+08	1.04007e+08	9.57164e+07	1.05687e+08	1.06254e+08	1.06456e+08	1.0979e+08	1.08975e+08	1.00132e+08	1.10922e+08	1.0751e+08	1.078e+08	1.08842e+08	1.12236e+08	1.07977e+08	1.03854e+08	1.08394e+08
6.07_760.516770958333	6.07	760.513	C40 H75 O10 N1 P1	PS(16:0/18:1)	M-H	A	PS(34:1)	(16:0/18:1)	(16:0)	(18:1)					Glycerophospholipids,GP	P-Serine	PS				-0.136015	0.910029	0.104552	1.36213	-0.0196677	0.98646	0.748807	0.103078	0.116347	1.08399	0.0348267	0.513283	2.42839e+07	2.77438e+07	2.4317e+07	2.40609e+07	2.66338e+07	2.44953e+07	2.79845e+07	2.69439e+07	2.60248e+07	2.59932e+07	2.72184e+07	3.00969e+07	2.16109e+07	2.20805e+07	2.42839e+07	2.48503e+07	2.90965e+07
6.12_810.532177708333	6.12	810.529	C44 H77 O10 N1 P1	PS(18:0/20:4)	M-H	A	PS(38:4)	(18:0/20:4)	(18:0)	(20:4)					Glycerophospholipids,GP	P-Serine	PS				0.174176	1.12832	0.0603458	1.58335	-0.0685257	0.953612	0.219226	0.286893	-0.242701	0.845161	0.0213106	0.774176	6.69806e+07	7.12729e+07	7.97541e+07	7.55206e+07	7.79506e+07	8.14879e+07	5.74077e+07	6.89407e+07	5.89357e+07	7.55721e+07	5.41481e+07	6.78257e+07	6.85265e+07	6.96236e+07	7.64662e+07	7.18077e+07	7.17812e+07
6.15_786.5326745	6.15	786.529	C42 H77 O10 N1 P1	PS(18:1/18:1)	M-H	A	PS(36:2)	(18:1/18:1)	(18:1)	(18:1)					Glycerophospholipids,GP	P-Serine	PS				0.0890128	1.06364	0.264262	0.764691	0.0494059	1.03484	0.5418	0.164024	-0.0396069	0.97292	0.485268	0.180768	5.17123e+07	5.56372e+07	4.71922e+07	5.69989e+07	5.38183e+07	5.19784e+07	5.22715e+07	5.05534e+07	4.71017e+07	5.17567e+07	4.98864e+07	5.7174e+07	4.62781e+07	5.99967e+07	5.30695e+07	5.86474e+07	5.91876e+07
6.15_887.567878041667	6.15	887.566	C47 H84 O13 N0 P1	PI(18:0/20:3)	M-H	A	PI(38:3)	(18:0/20:3)	(18:0)	(20:3)					Glycerophospholipids,GP	P-Inositol	PI				0.00494393	1.00343	0.998548	0.15682	-0.0855688	0.942413	0.392036	0.272563	-0.0905128	0.939189	0.305919	0.34156	3.3883e+06	4.00478e+06	4.16476e+06	3.72777e+06	4.64e+06	4.15683e+06	3.49925e+06	3.88974e+06	3.66154e+06	3.60057e+06	4.42356e+06	3.5433e+06	3.06525e+06	3.64142e+06	4.47371e+06	4.14705e+06	3.67265e+06
6.16_746.515193625	6.16	746.513	C43 H73 O7 N1 P1	PE(16:0p/22:6)	M-H	A	PE(38:6p)	(16:0p/22:6)	(16:0p)	(22:6)					Glycerophospholipids,GP	P-Ethanol Amine	PE				-0.0765143	0.948346	0.0478085	1.07546	-0.466966	0.723485	1.66993e-07	1.27004	-0.390452	0.762891	1.59566e-07	1.18284	4.05094e+08	4.27756e+08	3.80008e+08	4.09816e+08	4.06231e+08	4.09878e+08	3.27491e+08	2.94619e+08	3.11233e+08	3.06841e+08	3.09657e+08	3.10684e+08	2.93707e+08	3.0936e+08	2.97369e+08	2.73644e+08	2.84103e+08
6.2_748.526390916667	6.2	748.528	C43 H75 O7 N1 P1	PE(16:0p/22:6)(rep)	M+H	A	PE(38:6p)	(16:0p/22:6)	(16:0p)	(22:6)					Glycerophospholipids,GP	P-Ethanol Amine	PE				-0.087099	0.941414	0.0662336	1.01945	-0.480975	0.716493	4.93655e-06	1.28359	-0.393876	0.761082	9.16173e-08	1.18343	1.14469e+09	1.20908e+09	1.12201e+09	1.15896e+09	1.17577e+09	1.12218e+09	8.8309e+08	8.80844e+08	8.94379e+08	8.51398e+08	8.37945e+08	9.28685e+08	8.65795e+08	8.2306e+08	7.9616e+08	7.92611e+08	7.78151e+08
6.28_772.53240225	6.28	772.529	C45 H75 O7 N1 P1	PE(18:1p/22:6)	M-H	A	PE(40:7p)	(18:1p/22:6)	(18:1p)	(22:6)					Glycerophospholipids,GP	P-Ethanol Amine	PE				-0.0673866	0.954365	0.0174298	1.05314	-0.341279	0.789341	1.12132e-06	1.07342	-0.273893	0.827085	1.3418e-05	0.981419	1.82599e+08	1.97282e+08	1.91032e+08	2.02994e+08	2.01906e+08	2.01817e+08	1.64805e+08	1.6519e+08	1.60423e+08	1.62681e+08	1.56043e+08	1.64857e+08	1.58279e+08	1.55085e+08	1.61523e+08	1.50528e+08	1.47846e+08
6.31_740.525982625	6.31	740.524	C41 H75 O8 N1 P1	PE(18:1/18:2)	M-H	A	PE(36:3)	(18:1/18:2)	(18:1)	(18:2)					Glycerophospholipids,GP	P-Ethanol Amine	PE				0.0712058	1.05059	0.202114	0.814075	-0.12557	0.916642	0.0568391	0.498478	-0.196776	0.872498	0.00545138	0.723434	7.60399e+06	6.84571e+06	8.09381e+06	6.89744e+06	7.71539e+06	6.85853e+06	6.17052e+06	6.58641e+06	7.03612e+06	6.36895e+06	5.9709e+06	6.26998e+06	6.45848e+06	6.67272e+06	7.01803e+06	6.32343e+06	7.49756e+06
6.32_774.542696625	6.32	774.543	C45 H77 O7 N1 P1	PE(18:1p/22:6)(rep)	M+H	A	PE(40:7p)	(18:1p/22:6)	(18:1p)	(22:6)					Glycerophospholipids,GP	P-Ethanol Amine	PE				-0.0717395	0.95149	0.104083	0.880203	-0.366461	0.775683	2.49465e-06	1.1105	-0.294722	0.81523	1.28299e-05	1.00195	5.43795e+08	5.68821e+08	5.48057e+08	5.63524e+08	5.9744e+08	5.57669e+08	4.5113e+08	4.94685e+08	4.68978e+08	4.44993e+08	4.30941e+08	4.64184e+08	4.57166e+08	4.21198e+08	4.45638e+08	4.36123e+08	4.043e+08
6.54_774.547172541667	6.54	774.544	C45 H77 O7 N1 P1	PE(18:0p/22:6)	M-H	A	PE(40:6p)	(18:0p/22:6)	(18:0p)	(22:6)					Glycerophospholipids,GP	P-Ethanol Amine	PE				-0.988941	0.503848	0.00372798	4.43281	-0.768887	0.58687	0.0138643	1.41998	0.220054	1.16478	0.292326	0.521836	1.40534e+07	1.62578e+07	8.70156e+06	1.49182e+07	1.53145e+07	1.05665e+07	1.43912e+07	1.52382e+07	1.38196e+07	2.10245e+07	1.78519e+07	1.06377e+07	1.09363e+07	5.3358e+06	5.91504e+06	9.60491e+06	4.64113e+06
6.59_913.581645291667	6.59	913.581	C49 H86 O13 N0 P1	PI(18:0/22:4)	M-H	A	PI(40:4)	(18:0/22:4)	(18:0)	(22:4)					Glycerophospholipids,GP	P-Inositol	PI				0.0234441	1.01638	0.607015	0.355434	0.616205	1.53284	5.27349e-05	1.45243	0.592761	1.50813	2.63862e-05	1.42889	3.20314e+06	3.29425e+06	3.75039e+06	3.07739e+06	3.26784e+06	4.0388e+06	4.51727e+06	5.41677e+06	5.41385e+06	5.29315e+06	5.17603e+06	5.29838e+06	5.07252e+06	4.97897e+06	5.38169e+06	5.53128e+06	5.42313e+06
6.61_722.515420625	6.61	722.513	C41 H73 O7 N1 P1	PE(16:0p/20:4)	M-H	A	PE(36:4p)	(16:0p/20:4)	(16:0p)	(20:4)					Glycerophospholipids,GP	P-Ethanol Amine	PE				0.00123196	1.00085	0.963483	0.0771545	0.379922	1.30127	0.00148617	1.02918	0.37869	1.30016	0.00178503	1.11073	5.54939e+07	5.06763e+07	4.36153e+07	5.13563e+07	4.48638e+07	4.07909e+07	6.55771e+07	5.89377e+07	6.29928e+07	6.09759e+07	6.26607e+07	6.17373e+07	5.77161e+07	6.61682e+07	5.44452e+07	6.12578e+07	6.88224e+07
6.62_674.511269458333	6.62	674.512	C37 H73 O7 N1 P1	PE(18:1p/14:0)	M+H	A	PE(32:1p)	(18:1p/14:0)	(18:1p)	(14:0)					Glycerophospholipids,GP	P-Ethanol Amine	PE				-0.0492276	0.966454	0.714634	0.445375	-1.94288	0.260096	8.73613e-09	2.58542	-1.89365	0.269125	2.79134e-08	2.61338	2.06248e+07	2.23175e+07	2.62627e+07	2.68004e+07	2.95833e+07	2.7262e+07	7.33387e+06	7.33425e+06	6.00045e+06	8.37601e+06	5.46123e+06	6.63008e+06	7.02859e+06	6.31119e+06	7.55882e+06	6.50656e+06	5.64019e+06
6.66_724.527475666667	6.66	724.528	C41 H75 O7 N1 P1	PE(16:0p/20:4)(rep)	M+H	A	PE(36:4p)	(16:0p/20:4)	(16:0p)	(20:4)					Glycerophospholipids,GP	P-Ethanol Amine	PE				0.00990282	1.00689	0.908712	0.0511821	0.336045	1.26229	0.00718941	0.936352	0.326142	1.25366	0.00853253	0.992778	1.66127e+08	1.42599e+08	1.30142e+08	1.50815e+08	1.33883e+08	1.10052e+08	1.81988e+08	1.6904e+08	1.77697e+08	1.65825e+08	1.71067e+08	1.79454e+08	1.64444e+08	1.76259e+08	1.52167e+08	1.83541e+08	1.86761e+08
6.68_878.593105791667	6.68	878.592	C49 H85 O10 N1 P1	PC(18:0/22:6)	M+HCOO	A	PC(40:6)	(18:0/22:6)	(18:0)	(22:6)					Glycerophospholipids,GP	P-Choline	PC				0.0271792	1.01902	0.508107	0.348843	-0.123225	0.918133	0.0277446	0.520468	-0.150404	0.900998	0.0223478	0.62007	7.03979e+07	6.27068e+07	7.56587e+07	7.01327e+07	7.50618e+07	6.93722e+07	6.48637e+07	5.78369e+07	6.25413e+07	6.43752e+07	7.05004e+07	6.13021e+07	6.48192e+07	6.53199e+07	6.50671e+07	6.73767e+07	6.20179e+07
6.76_700.527028583333	6.76	700.528	C39 H75 O7 N1 P1	PE(18:1p/16:1)	M+H	A	PE(34:2p)	(18:1p/16:1)	(18:1p)	(16:1)					Glycerophospholipids,GP	P-Ethanol Amine	PE				0.0235055	1.01643	0.828454	0.11395	-1.87571	0.272493	2.01639e-07	2.51081	-1.89921	0.26809	2.22321e-07	2.60894	4.90641e+07	5.91512e+07	7.26345e+07	6.14851e+07	8.22873e+07	7.47708e+07	1.70616e+07	1.73139e+07	2.47263e+07	1.73489e+07	1.46125e+07	1.601e+07	1.68081e+07	1.38794e+07	2.09032e+07	1.97348e+07	1.75031e+07
6.78_750.541515458333	6.78	750.543	C43 H77 O7 N1 P1	PE(18:1p/20:4)	M+H	A	PE(38:5p)	(18:1p/20:4)	(18:1p)	(20:4)					Glycerophospholipids,GP	P-Ethanol Amine	PE				-0.011557	0.992021	0.883625	0.133587	0.817619	1.7625	2.91314e-07	1.68166	0.829176	1.77667	2.94454e-06	1.72435	2.41126e+08	2.32139e+08	2.36154e+08	2.52465e+08	2.51519e+08	2.37655e+08	3.66899e+08	4.66014e+08	4.4227e+08	4.6127e+08	4.14716e+08	4.26883e+08	4.03648e+08	3.85005e+08	4.58668e+08	4.56771e+08	4.16854e+08
6.83_778.562792208333	6.83	778.56	C41 H81 O10 N1 P1	PC(16:0/16:0)	M+HCOO	A	PC(32:0)	(16:0/16:0)	(16:0)	(16:0)					Glycerophospholipids,GP	P-Choline	PC				-0.0801113	0.945985	0.202728	0.839447	0.0782716	1.05575	0.222245	0.314017	0.158383	1.11604	0.00894439	0.641208	6.27714e+08	5.99532e+08	6.30078e+08	5.57078e+08	5.53198e+08	5.89148e+08	6.55796e+08	5.97112e+08	7.00179e+08	6.64245e+08	7.05737e+08	6.46388e+08	6.37461e+08	6.93387e+08	5.73551e+08	5.60597e+08	6.34644e+08
6.89_744.598735041667	6.89	744.598	C42 H82 O9 N1	CerG1(d18:1/18:0(rep)	M+H	A	CerG1(d36:1	(d18:1/18:0+O)	(d18:1)	(18:0+O)					Saccharolipids,SL	Neutral Glycosphingolipids	CerG1				0.102062	1.07331	0.137553	1.0779	0.126624	1.09174	0.145262	0.483579	0.0245619	1.01717	0.753532	0.0890221	4.52847e+07	4.78746e+07	5.70039e+07	5.38046e+07	5.39358e+07	6.41927e+07	4.8092e+07	5.6699e+07	5.61968e+07	6.18872e+07	5.40202e+07	5.07317e+07	6.05323e+07	5.22062e+07	5.94865e+07	6.19261e+07	5.68668e+07
6.94_863.5669245	6.94	863.566	C45 H84 O13 N0 P1	PI(18:0/18:1)	M-H	A	PI(36:1)	(18:0/18:1)	(18:0)	(18:1)					Glycerophospholipids,GP	P-Inositol	PI				0.128199	1.09293	0.317346	0.847192	0.347903	1.27271	0.0362986	0.902589	0.219704	1.16449	0.0920218	0.652216	6.21513e+06	6.90755e+06	9.29091e+06	7.14922e+06	8.46788e+06	1.00043e+07	8.47592e+06	9.5386e+06	8.70057e+06	1.05472e+07	9.99147e+06	8.68271e+06	9.62837e+06	8.24066e+06	1.28908e+07	1.14728e+07	9.02428e+06
6.97_726.543289583333	6.97	726.543	C41 H77 O7 N1 P1	PE(16:0p/20:3)	M+H	A	PE(36:3p)	(16:0p/20:3)	(16:0p)	(20:3)					Glycerophospholipids,GP	P-Ethanol Amine	PE				-0.126123	0.91629	0.124638	1.07892	0.897045	1.86225	1.79863e-05	1.72552	1.02317	2.03238	3.65162e-06	1.91191	1.64165e+07	1.77792e+07	1.27055e+07	1.43392e+07	1.58195e+07	1.24917e+07	2.74871e+07	3.40885e+07	2.70056e+07	3.01104e+07	3.38299e+07	2.94813e+07	2.9863e+07	2.59138e+07	2.56845e+07	2.83557e+07	2.64706e+07
7_804.579256166667	7	804.576	C43 H83 O10 N1 P1	PC(16:0/18:1)	M+HCOO	A	PC(34:1)	(16:0/18:1)	(16:0)	(18:1)					Glycerophospholipids,GP	P-Choline	PC				0.00988322	1.00687	0.770869	0.142869	0.0866014	1.06187	0.0446749	0.439222	0.0767181	1.05462	0.148052	0.335883	8.58762e+08	8.10961e+08	8.59264e+08	7.89318e+08	8.29923e+08	9.26223e+08	9.01147e+08	8.10733e+08	9.23553e+08	9.1986e+08	9.51807e+08	8.44499e+08	9.10117e+08	8.97605e+08	9.15977e+08	8.5678e+08	9.10634e+08
7.08_790.542989833333	7.08	790.539	C45 H77 O8 N1 P1	PE(18:0/22:6)	M-H	A	PE(40:6)	(18:0/22:6)	(18:0)	(22:6)					Glycerophospholipids,GP	P-Ethanol Amine	PE				-0.0369044	0.974744	0.556533	0.395048	-0.00578747	0.995996	0.816339	0.0350728	0.0311169	1.0218	0.629507	0.0953918	4.84926e+08	4.87118e+08	5.148e+08	4.87785e+08	5.01307e+08	5.21177e+08	5.14152e+08	4.40497e+08	5.27466e+08	5.1081e+08	5.73157e+08	4.96377e+08	4.97612e+08	5.08926e+08	4.96321e+08	4.95333e+08	5.10425e+08
7.2_880.608833833333	7.2	880.607	C49 H87 O10 N1 P1	PC(20:1/20:4)	M+HCOO	A	PC(40:5)	(20:1/20:4)	(20:1)	(20:4)					Glycerophospholipids,GP	P-Choline	PC				0.0285901	1.02001	0.659954	0.193006	0.344555	1.26976	0.00161571	0.981398	0.315965	1.24484	0.00231045	0.992253	4.67125e+06	5.01402e+06	3.73467e+06	4.55479e+06	4.00324e+06	4.32298e+06	5.68426e+06	5.86244e+06	5.35151e+06	5.3556e+06	5.50903e+06	4.97773e+06	5.07392e+06	5.41495e+06	5.64579e+06	5.6148e+06	6.40362e+06
7.29_812.545224166667	7.29	812.545	C44 H79 O10 N1 P1	PS(18:0/20:3)	M-H	A	PS(38:3)	(18:0/20:3)	(18:0)	(20:3)					Glycerophospholipids,GP	P-Serine	PS				-0.128375	0.914861	0.450279	0.980997	-0.418294	0.748309	0.109125	0.95755	-0.289918	0.817948	0.0707294	0.747155	1.03996e+07	7.955e+06	7.60875e+06	7.0674e+06	9.27492e+06	1.14271e+07	7.09136e+06	6.18119e+06	6.26026e+06	7.98075e+06	8.32156e+06	8.11548e+06	6.61479e+06	6.5285e+06	8.2817e+06	2.94408e+06	9.35128e+06
7.33_728.603951958333	7.33	728.603	C42 H82 O8 N1	CerG1(d18:1/18:0)(rep)	M+H	A	CerG1(d36:1)	(d18:1/18:0)	(d18:1)	(18:0)					Saccharolipids,SL	Neutral Glycosphingolipids	CerG1				0.114664	1.08272	0.238268	0.855619	0.269821	1.20566	0.038338	0.78526	0.155157	1.11354	0.138075	0.514707	4.21158e+07	4.26787e+07	5.59066e+07	5.15033e+07	5.89649e+07	5.73347e+07	5.36433e+07	6.35086e+07	5.33674e+07	6.21167e+07	5.38991e+07	5.69973e+07	5.38336e+07	5.33924e+07	6.6431e+07	7.18627e+07	5.94208e+07
7.34_750.54317925	7.34	750.543	C43 H77 O7 N1 P1	PE(16:0p/22:5)	M+H	A	PE(38:5p)	(16:0p/22:5)	(16:0p)	(22:5)					Glycerophospholipids,GP	P-Ethanol Amine	PE				0.0865875	1.06186	0.548901	0.747122	0.4963	1.41059	0.00343215	1.14903	0.409712	1.32842	0.00119925	1.1085	1.37096e+07	1.93462e+07	1.67889e+07	1.80332e+07	1.57886e+07	1.63267e+07	2.33863e+07	2.33021e+07	2.36291e+07	2.31355e+07	1.82869e+07	2.10932e+07	3.24751e+07	2.14103e+07	2.02071e+07	2.33485e+07	2.13133e+07
7.45_716.526028333333	7.45	716.524	C39 H75 O8 N1 P1	PE(16:0/18:1)	M-H	A	PE(34:1)	(16:0/18:1)	(16:0)	(18:1)			C13877	HMDB0008927	Glycerophospholipids,GP	P-Ethanol Amine	PE				-0.0270325	0.981437	0.307579	0.513537	-0.0335516	0.977012	0.453219	0.162266	-0.00651912	0.995491	0.91022	0.0428487	8.35215e+07	8.95022e+07	9.31464e+07	8.76855e+07	9.9984e+07	9.39006e+07	9.19578e+07	8.92876e+07	8.58665e+07	9.44091e+07	9.27505e+07	9.09992e+07	8.75212e+07	9.23091e+07	8.84746e+07	9.19101e+07	8.80008e+07
7.66_788.54814875	7.66	788.545	C42 H79 O10 N1 P1	PS(18:0/18:1)	M-H	A	PS(36:1)	(18:0/18:1)	(18:0)	(18:1)					Glycerophospholipids,GP	P-Serine	PS				0.0920273	1.06587	0.280222	0.71955	0.144417	1.10528	0.157373	0.496786	0.0523899	1.03698	0.54733	0.187339	2.41407e+08	2.62493e+08	3.03297e+08	2.91299e+08	3.18701e+08	3.42789e+08	2.82244e+08	3.26879e+08	2.82156e+08	3.49322e+08	2.95342e+08	2.89128e+08	2.92339e+08	2.98666e+08	3.76798e+08	3.54922e+08	3.11974e+08
7.72_742.541519041667	7.72	742.539	C41 H77 O8 N1 P1	PE(18:0/18:2)	M-H	A	PE(36:2)	(18:0/18:2)	(18:0)	(18:2)					Glycerophospholipids,GP	P-Ethanol Amine	PE				0.258371	1.19613	0.111229	1.73094	0.270947	1.2066	0.0978996	0.65992	0.0125762	1.00876	0.870166	0.0708626	1.20325e+07	1.36941e+07	1.46339e+07	1.14472e+07	1.15159e+07	1.30435e+07	1.19311e+07	1.34027e+07	1.16842e+07	1.49334e+07	1.29741e+07	1.21103e+07	1.44074e+07	1.55989e+07	1.38001e+07	1.24187e+07	2.20954e+07
7.77_774.547722333333	7.77	774.544	C45 H77 O7 N1 P1	PE(18:0p/22:6)(rep)	M-H	A	PE(40:6p)	(18:0p/22:6)	(18:0p)	(22:6)					Glycerophospholipids,GP	P-Ethanol Amine	PE				0.0203517	1.01421	0.759053	0.343076	-0.338946	0.790619	7.71922e-05	1.04798	-0.359297	0.779544	0.00223009	1.07684	6.34055e+08	6.63726e+08	6.65804e+08	6.21297e+08	6.75478e+08	6.99726e+08	5.40032e+08	4.80594e+08	5.4974e+08	4.13036e+08	5.59232e+08	5.44427e+08	5.34167e+08	5.72751e+08	4.94611e+08	4.85921e+08	4.9212e+08
7.78_776.558387791667	7.78	776.559	C45 H79 O7 N1 P1	PE(18:0p/22:6)(rep)(rep)	M+H	A	PE(40:6p)	(18:0p/22:6)	(18:0p)	(22:6)					Glycerophospholipids,GP	P-Ethanol Amine	PE				-0.0853641	0.942547	0.135161	0.86557	-0.399549	0.758095	4.05378e-05	1.13547	-0.314185	0.804306	1.97844e-05	1.03541	1.67447e+09	1.59308e+09	1.74037e+09	1.55742e+09	1.77563e+09	1.66496e+09	1.32244e+09	1.23805e+09	1.4206e+09	1.34089e+09	1.31855e+09	1.40728e+09	1.43003e+09	1.15254e+09	1.28194e+09	1.23673e+09	1.19454e+09
7.8_776.561535	7.8	776.56	C45 H79 O7 N1 P1	PE(18:0e/22:6)	M-H	A	PE(40:6e)	(18:0e/22:6)	(18:0e)	(22:6)					Glycerophospholipids,GP	P-Ethanol Amine	PE				0.0268665	1.0188	0.758238	0.390151	0.161719	1.11862	0.0604729	0.580137	0.134853	1.09798	0.225775	0.422346	1.72488e+08	1.77639e+08	1.92138e+08	1.99828e+08	1.92939e+08	2.12663e+08	1.63646e+08	2.34752e+08	2.1473e+08	1.87738e+08	2.31004e+08	2.28276e+08	2.06246e+08	1.80173e+08	2.33724e+08	2.3533e+08	2.05635e+08
7.83_778.575715	7.83	778.575	C45 H81 O7 N1 P1	PE(18:0p/22:5)(rep)	M+H	A	PE(40:5p)	(18:0p/22:5)	(18:0p)	(22:5)					Glycerophospholipids,GP	P-Ethanol Amine	PE				-0.121798	0.919041	0.204771	1.21543	-0.320446	0.800822	0.224242	0.627039	-0.198648	0.871367	0.487389	0.355657	4.1505e+08	6.20091e+08	2.94817e+08	7.35183e+08	4.74646e+08	4.85575e+08	4.63791e+08	4.90644e+08	4.43367e+08	4.36583e+08	3.84348e+08	4.17468e+08	4.03438e+08	3.31461e+08	4.6298e+08	4.6357e+08	3.59704e+08
7.83_792.558003416667	7.83	792.555	C45 H79 O8 N1 P1	PE(18:0/22:5)	M-H	A	PE(40:5)	(18:0/22:5)	(18:0)	(22:5)					Glycerophospholipids,GP	P-Ethanol Amine	PE				0.13895	1.1011	0.50299	0.945675	2.41049	5.31653	0.00209839	2.80761	2.27154	4.82837	0.00321193	2.83913	5.96324e+06	8.34241e+06	9.37469e+06	5.98042e+06	6.67928e+06	1.0013e+06	3.41516e+07	2.99143e+07	3.0606e+07	3.13159e+07	2.68491e+07	2.74609e+07	5.01944e+07	3.27049e+07	2.637e+07	3.18912e+07	3.15077e+07
7.84_801.5766535	7.84	801.573	C44 H81 O12	MGDG(16:0/18:1)	M+HCOO	A	MGDG(34:1)	(16:0/18:1)	(16:0)	(18:1)					Saccharolipids,SL	Glycoglycerolipid	MGDG				0.271264	1.20686	0.046061	1.88124	-0.224806	0.85571	0.106298	0.585004	-0.49607	0.709036	0.00525638	1.17834	1.47842e+07	1.54794e+07	2.12182e+07	1.78495e+07	2.03935e+07	2.19373e+07	1.17323e+07	1.35427e+07	1.07171e+07	1.71881e+07	1.40938e+07	1.18985e+07	1.44983e+07	1.49176e+07	1.85261e+07	1.81277e+07	1.5459e+07
7.85_810.681686583333	7.85	810.682	C48 H92 O8 N1	CerG1(d18:1/24:1)	M+H	A	CerG1(d42:2)	(d18:1/24:1)	(d18:1)	(24:1)					Saccharolipids,SL	Neutral Glycosphingolipids	CerG1				0.064904	1.04602	0.708706	0.23019	-0.0582374	0.960437	0.60145	0.170756	-0.123141	0.918186	0.27615	0.395157	5.12414e+07	6.45383e+07	7.05525e+07	6.51215e+07	6.95728e+07	6.98024e+07	5.51164e+07	7.09857e+07	5.40146e+07	7.11277e+07	5.13572e+07	5.62522e+07	5.56398e+07	5.01414e+07	8.1252e+07	7.39473e+07	5.27662e+07
7.87_676.527314041667	7.87	676.528	C37 H75 O7 N1 P1	PE(16:0p/16:0)	M+H	A	PE(32:0p)	(16:0p/16:0)	(16:0p)	(16:0)					Glycerophospholipids,GP	P-Ethanol Amine	PE				-0.157167	0.896784	0.119757	1.28116	-0.770278	0.586304	9.25595e-06	1.60615	-0.613111	0.653785	0.000126769	1.41694	2.70613e+07	2.3859e+07	1.96216e+07	2.45098e+07	2.09531e+07	2.45244e+07	1.8458e+07	1.38632e+07	1.67843e+07	1.3081e+07	1.46718e+07	1.50178e+07	1.53002e+07	1.29533e+07	1.37914e+07	1.2399e+07	1.44941e+07
7.9_702.5432635	7.9	702.543	C39 H77 O7 N1 P1	PE(18:1p/16:0)	M+H	A	PE(34:1p)	(18:1p/16:0)	(18:1p)	(16:0)					Glycerophospholipids,GP	P-Ethanol Amine	PE				0.0176141	1.01228	0.740784	0.179574	-0.606643	0.656723	4.16541e-06	1.41068	-0.624257	0.648754	3.12062e-06	1.47871	4.76358e+08	4.58571e+08	5.15414e+08	5.53803e+08	5.10884e+08	5.73959e+08	3.1539e+08	3.43845e+08	3.27487e+08	3.75175e+08	3.25173e+08	3.16921e+08	3.48755e+08	3.06206e+08	3.59296e+08	3.54981e+08	3.23242e+08
7.93_728.55902325	7.93	728.559	C41 H79 O7 N1 P1	PE(18:1p/18:1)	M+H	A	PE(36:2p)	(18:1p/18:1)	(18:1p)	(18:1)					Glycerophospholipids,GP	P-Ethanol Amine	PE				0.0716955	1.05095	0.420996	0.594803	-0.0183605	0.987354	0.912534	0.00827307	-0.090056	0.939486	0.446412	0.290989	5.88539e+08	5.83136e+08	8.00637e+08	7.12388e+08	7.42988e+08	8.17928e+08	5.89161e+08	6.80042e+08	6.55534e+08	7.78457e+08	6.64496e+08	6.21008e+08	6.86966e+08	5.83032e+08	7.83603e+08	7.6069e+08	6.61967e+08
7.97_772.628122416667	7.97	772.63	C44 H86 O9 N1	CerG1(d18:1/20:0	M+H	A	CerG1(d38:1	(d18:1/20:0+O)	(d18:1)	(20:0+O)					Saccharolipids,SL	Neutral Glycosphingolipids	CerG1				-0.0488032	0.966738	0.626148	0.430298	0.552386	1.46651	0.00110856	1.32124	0.60119	1.51697	0.000632182	1.3654	4.84792e+07	4.37756e+07	4.7571e+07	4.59006e+07	4.85744e+07	6.91184e+07	6.35054e+07	6.99341e+07	7.96811e+07	9.13782e+07	7.87248e+07	7.70534e+07	7.04843e+07	6.67303e+07	7.95294e+07	7.55087e+07	7.25631e+07
7.97_806.593255875	7.97	806.592	C43 H85 O10 N1 P1	PC(18:0/16:0)	M+HCOO	A	PC(34:0)	(18:0/16:0)	(18:0)	(16:0)					Glycerophospholipids,GP	P-Choline	PC				-0.0399588	0.972683	0.65391	0.265233	0.0601279	1.04256	0.301398	0.248915	0.100087	1.07184	0.236809	0.345067	2.26502e+08	2.28411e+08	2.27307e+08	1.97074e+08	2.25362e+08	2.09425e+08	2.49586e+08	1.91999e+08	2.42008e+08	2.1965e+08	2.58447e+08	2.46791e+08	2.42402e+08	2.48317e+08	2.08539e+08	2.18743e+08	2.35477e+08
8_794.573867208333	8	794.571	C45 H81 O8 N1 P1	PE(18:0/22:4)	M-H	A	PE(40:4)	(18:0/22:4)	(18:0)	(22:4)			C21481	HMDB0009009	Glycerophospholipids,GP	P-Ethanol Amine	PE			map04216 Ferroptosis	-0.0980777	0.934277	0.224834	1.13095	1.49622	2.82103	9.95764e-09	2.27578	1.5943	3.01948	2.97716e-10	2.39619	3.91235e+07	3.99709e+07	4.07835e+07	3.95435e+07	4.09954e+07	4.75219e+07	1.38158e+08	1.14108e+08	1.3083e+08	1.24986e+08	1.12191e+08	1.28373e+08	9.81594e+07	1.19211e+08	1.17267e+08	1.23838e+08	1.32005e+08
8.06_718.541639083333	8.06	718.539	C39 H77 O8 N1 P1	PE(18:0/16:0)	M-H	A	PE(34:0)	(18:0/16:0)	(18:0)	(16:0)					Glycerophospholipids,GP	P-Ethanol Amine	PE				-0.0918816	0.938298	0.451925	0.633956	0.212311	1.15854	0.0428386	0.668886	0.304193	1.23473	0.0261826	0.818174	8.68818e+06	8.27222e+06	9.1349e+06	6.54861e+06	8.20878e+06	8.80701e+06	1.11261e+07	8.09637e+06	1.12814e+07	9.02369e+06	1.20308e+07	9.75785e+06	1.0476e+07	1.10958e+07	8.63992e+06	9.10331e+06	9.47928e+06
8.08_756.634542791667	8.08	756.635	C44 H86 O8 N1	CerG1(d18:1/20:0)	M+H	A	CerG1(d38:1)	(d18:1/20:0)	(d18:1)	(20:0)					Saccharolipids,SL	Neutral Glycosphingolipids	CerG1				0.0510242	1.036	0.695585	0.143676	0.675876	1.59757	0.00126106	1.43504	0.624852	1.54205	0.00190926	1.39954	1.21193e+07	1.16574e+07	1.72453e+07	1.40616e+07	1.43385e+07	1.98861e+07	2.15025e+07	2.59006e+07	2.42197e+07	2.38468e+07	2.12197e+07	2.10283e+07	1.83897e+07	2.08307e+07	2.71442e+07	2.64234e+07	2.5415e+07
8.1_744.557105125	8.1	744.555	C41 H79 O8 N1 P1	PE(18:0/18:1)	M-H	A	PE(36:1)	(18:0/18:1)	(18:0)	(18:1)					Glycerophospholipids,GP	P-Ethanol Amine	PE				0.0549901	1.03885	0.44537	0.476781	0.0433732	1.03052	0.547583	0.200701	-0.0116168	0.99198	0.875715	0.0429173	1.92115e+08	1.98767e+08	2.327e+08	1.96133e+08	2.27138e+08	2.26941e+08	1.98983e+08	2.24487e+08	1.95121e+08	2.4157e+08	1.97746e+08	2.05672e+08	2.14054e+08	2.17971e+08	2.37863e+08	2.3802e+08	1.90791e+08
8.1_770.571479166667	8.1	770.571	C43 H81 O8 N1 P1	PE(20:1/18:1)	M-H	A	PE(38:2)	(20:1/18:1)	(20:1)	(18:1)					Glycerophospholipids,GP	P-Ethanol Amine	PE				0.104489	1.07511	0.498216	0.593265	0.629723	1.54727	0.00117161	1.37199	0.525233	1.43917	0.00109588	1.25445	7.91696e+06	7.71532e+06	1.05275e+07	8.42077e+06	9.64189e+06	9.87267e+06	1.14943e+07	1.4513e+07	1.18472e+07	1.63715e+07	1.19139e+07	1.1712e+07	1.37242e+07	1.33735e+07	1.6662e+07	1.71811e+07	1.0615e+07
8.17_782.650736666667	8.17	782.65	C46 H88 O8 N1	CerG1(d18:1/22:1)(rep)	M+H	A	CerG1(d40:2)	(d18:1/22:1)	(d18:1)	(22:1)					Saccharolipids,SL	Neutral Glycosphingolipids	CerG1				0.133335	1.09683	0.262461	1.10255	0.526076	1.44001	0.00183207	1.25756	0.392742	1.31289	0.0110129	1.03398	3.7641e+07	3.05594e+07	4.02004e+07	3.27368e+07	3.01934e+07	4.55491e+07	3.92517e+07	5.88087e+07	4.59498e+07	5.115e+07	4.58375e+07	4.37413e+07	5.60646e+07	4.30327e+07	5.65883e+07	6.03034e+07	4.54679e+07
8.17_802.576931791667	8.17	802.576	C47 H81 O7 N1 P1	PE(20:0p/22:6)	M-H	A	PE(42:6p)	(20:0p/22:6)	(20:0p)	(22:6)					Glycerophospholipids,GP	P-Ethanol Amine	PE				-0.0525916	0.964203	0.285729	0.760934	-0.188817	0.877325	0.00644779	0.70643	-0.136225	0.909897	0.0145133	0.603407	5.85796e+06	6.3143e+06	5.80639e+06	6.06836e+06	6.89824e+06	6.18887e+06	5.94082e+06	5.31957e+06	5.54404e+06	5.44748e+06	5.73088e+06	5.80542e+06	4.91292e+06	5.55129e+06	5.21761e+06	5.86214e+06	5.81181e+06
8.18_780.59190425	8.18	780.591	C45 H83 O7 N1 P1	PE(18:0e/22:4)	M-H	A	PE(40:4e)	(18:0e/22:4)	(18:0e)	(22:4)					Glycerophospholipids,GP	P-Ethanol Amine	PE				-0.043138	0.970542	0.676891	0.336598	0.765225	1.69964	0.0202817	1.3183	0.808363	1.75122	0.000143231	1.60784	1.13029e+07	1.30067e+07	1.48622e+07	1.47668e+07	1.63539e+07	1.69824e+07	1.79922e+07	2.7371e+07	2.75102e+07	2.71301e+07	2.46172e+07	2.82171e+07	3.19021e+07	1.40354e+07	1.68937e+07	3.55841e+07	2.71062e+07
8.19_778.57928975	8.19	778.576	C45 H81 O7 N1 P1	PE(18:0p/22:4)	M-H	A	PE(40:4p)	(18:0p/22:4)	(18:0p)	(22:4)					Glycerophospholipids,GP	P-Ethanol Amine	PE				0.0694793	1.04934	0.407573	0.534045	0.83425	1.78293	2.51058e-05	1.65848	0.764771	1.6991	9.05838e-05	1.61352	8.26426e+07	9.20353e+07	1.07754e+08	1.03249e+08	1.17662e+08	1.22045e+08	1.67717e+08	1.98792e+08	1.65773e+08	1.7318e+08	1.77622e+08	1.79512e+08	1.5317e+08	1.96272e+08	1.78534e+08	2.10746e+08	1.92479e+08
8.19_808.665990791667	8.19	808.666	C48 H90 O8 N1	CerG1(d18:2/24:1)	M+H	A	CerG1(d42:3)	(d18:2/24:1)	(d18:2)	(24:1)					Saccharolipids,SL	Neutral Glycosphingolipids	CerG1				-0.0737502	0.950165	0.573857	0.946482	0.00446231	1.0031	0.953923	0.0105896	0.0782125	1.05571	0.532678	0.241711	4.66656e+07	4.52083e+07	6.63675e+07	5.95845e+07	6.17635e+07	6.58678e+07	5.52771e+07	7.37418e+07	5.81356e+07	6.94392e+07	5.28308e+07	5.5278e+07	3.80938e+07	5.25076e+07	7.48606e+07	6.77807e+07	5.50659e+07
8.2_780.590189416667	8.2	780.59	C45 H83 O7 N1 P1	PE(18:0p/22:4)(rep)	M+H	A	PE(40:4p)	(18:0p/22:4)	(18:0p)	(22:4)					Glycerophospholipids,GP	P-Ethanol Amine	PE				-0.0194581	0.986603	0.782982	0.296327	0.71015	1.63597	3.16549e-05	1.55011	0.729608	1.65819	1.67527e-05	1.57354	2.04174e+08	2.08423e+08	2.49654e+08	2.31334e+08	2.52682e+08	2.81053e+08	3.6524e+08	3.89367e+08	4.26068e+08	4.39288e+08	3.53551e+08	3.93252e+08	3.63147e+08	3.73326e+08	3.87193e+08	4.34704e+08	3.76992e+08
8.2_803.59092575	8.2	803.589	C44 H83 O12	MGDG(16:0/18:0)	M+HCOO	A	MGDG(34:0)	(16:0/18:0)	(16:0)	(18:0)					Saccharolipids,SL	Glycoglycerolipid	MGDG				0.111791	1.08057	0.378771	0.628959	-0.48794	0.713043	0.0123243	1.06436	-0.599731	0.659877	0.00354197	1.3227	1.1294e+07	1.27186e+07	1.67541e+07	1.55489e+07	1.79134e+07	1.96081e+07	9.92294e+06	1.02437e+07	9.42135e+06	1.30488e+07	9.58906e+06	9.69506e+06	9.31378e+06	1.11408e+07	1.42512e+07	1.19219e+07	1.05605e+07
8.22_829.606596333333	8.22	829.605	C46 H85 O12	MGDG(18:0/18:1)	M+HCOO	A	MGDG(36:1)	(18:0/18:1)	(18:0)	(18:1)					Saccharolipids,SL	Glycoglycerolipid	MGDG				0.104986	1.07548	0.444878	0.592831	-0.387722	0.764336	0.0473262	0.855647	-0.492708	0.71069	0.0156239	1.11587	7.9146e+06	9.28897e+06	1.2628e+07	1.05078e+07	1.38981e+07	1.34738e+07	7.39958e+06	8.35141e+06	6.30739e+06	9.82856e+06	8.33237e+06	7.90243e+06	7.04646e+06	8.91247e+06	1.08691e+07	9.50244e+06	7.73345e+06
8.28_704.558581625	8.28	704.559	C39 H79 O7 N1 P1	PE(18:0p/16:0)	M+H	A	PE(34:0p)	(18:0p/16:0)	(18:0p)	(16:0)					Glycerophospholipids,GP	P-Ethanol Amine	PE				-0.115945	0.922778	0.227008	0.939185	-0.795757	0.576041	2.75426e-06	1.63958	-0.679812	0.624246	1.19668e-05	1.53707	5.70955e+07	4.69086e+07	4.92082e+07	5.04365e+07	4.75952e+07	5.79072e+07	3.60981e+07	2.71191e+07	3.50526e+07	2.92858e+07	3.26282e+07	3.28026e+07	3.28624e+07	3.296e+07	2.78795e+07	2.4829e+07	3.02348e+07
8.31_730.574754666667	8.31	730.575	C41 H81 O7 N1 P1	PE(18:0p/18:1)	M+H	A	PE(36:1p)	(18:0p/18:1)	(18:0p)	(18:1)					Glycerophospholipids,GP	P-Ethanol Amine	PE				0.0811396	1.05785	0.405967	0.536278	0.422344	1.3401	0.00161312	1.11429	0.341205	1.26681	0.00167034	1.001	2.80607e+08	2.76796e+08	3.55645e+08	3.36365e+08	3.2801e+08	3.46644e+08	3.7225e+08	4.10372e+08	3.9497e+08	4.64488e+08	4.02001e+08	3.93354e+08	3.75525e+08	3.87738e+08	4.97478e+08	5.00181e+08	4.09089e+08
8.31_756.589351166667	8.31	756.59	C43 H83 O7 N1 P1	PE(18:1p/20:1)	M+H	A	PE(38:2p)	(18:1p/20:1)	(18:1p)	(20:1)					Glycerophospholipids,GP	P-Ethanol Amine	PE				0.0781959	1.0557	0.565779	0.426375	2.64349	6.2484	4.37958e-09	3.04554	2.56529	5.91875	8.10323e-09	3.05107	3.92019e+07	3.6762e+07	5.46094e+07	4.59135e+07	3.56358e+07	5.04802e+07	2.17989e+08	2.79165e+08	2.49864e+08	3.13791e+08	2.45495e+08	2.47975e+08	2.42017e+08	2.4058e+08	3.28163e+08	3.35261e+08	2.35402e+08
8.33_796.666136416667	8.33	796.666	C47 H90 O8 N1	CerG1(d17:0/24:2)	M+H	A	CerG1(d41:2)	(d17:0/24:2)	(d17:0)	(24:2)					Saccharolipids,SL	Neutral Glycosphingolipids	CerG1				0.373235	1.29525	0.300179	3.58339	0.354337	1.2784	0.0202623	0.941816	-0.0188975	0.986987	0.423365	0.998833	1.63971e+07	1.67177e+07	2.10195e+07	2.40034e+07	2.31135e+07	2.46432e+07	9.34805e+06	3.04116e+07	120803	3.07168e+07	2.15687e+07	3.20902e+07	2.36602e+07	2.42307e+07	2.94958e+07	3.17198e+07	2.42001e+07
8.4_886.655295208333	8.4	886.654	C49 H93 O10 N1 P1	PC(18:1/22:1)	M+HCOO	A	PC(40:2)	(18:1/22:1)	(18:1)	(22:1)					Glycerophospholipids,GP	P-Choline	PC				0.0105447	1.00734	0.98104	0.205488	-0.517498	0.698582	0.00817188	1.14051	-0.528043	0.693495	0.00500118	1.21499	5.37756e+06	5.74235e+06	6.70672e+06	7.44076e+06	8.2727e+06	7.64415e+06	4.50287e+06	6.09628e+06	4.41832e+06	5.67572e+06	4.00603e+06	3.86182e+06	4.06619e+06	4.26151e+06	6.57897e+06	5.69344e+06	4.14858e+06
8.45_810.68269475	8.45	810.682	C48 H92 O8 N1	CerG1(d18:1/24:1)(rep)	M+H	A	CerG1(d42:2)	(d18:1/24:1)	(d18:1)	(24:1)					Saccharolipids,SL	Neutral Glycosphingolipids	CerG1				0.0388659	1.02731	0.772498	0.0170395	0.037001	1.02598	0.773697	0.142856	-0.00186488	0.998708	0.948954	0.00658433	4.62354e+08	5.12743e+08	6.33096e+08	5.65088e+08	6.07383e+08	6.63471e+08	5.55699e+08	6.35564e+08	5.4244e+08	6.16465e+08	5.51958e+08	5.37558e+08	4.72154e+08	5.56743e+08	6.65702e+08	7.01974e+08	5.31064e+08
8.46_772.586495958333	8.46	772.586	C43 H83 O8 N1 P1	PE(18:0/20:1)	M-H	A	PE(38:1)	(18:0/20:1)	(18:0)	(20:1)					Glycerophospholipids,GP	P-Ethanol Amine	PE				0.0177876	1.01241	0.8712	0.020633	1.752	3.36824	1.00179e-08	2.46777	1.73421	3.32697	7.69867e-09	2.494	3.49101e+06	4.06447e+06	4.54042e+06	4.42987e+06	4.46423e+06	4.79412e+06	1.33385e+07	1.61122e+07	1.34136e+07	1.70534e+07	1.31311e+07	1.27342e+07	1.34663e+07	1.50937e+07	1.5933e+07	1.66975e+07	1.17387e+07
8.47_784.66575975	8.47	784.666	C46 H90 O8 N1	CerG1(d18:1/22:0)	M+H	A	CerG1(d40:1)	(d18:1/22:0)	(d18:1)	(22:0)					Saccharolipids,SL	Neutral Glycosphingolipids	CerG1				-0.0717893	0.951457	0.25777	0.898962	0.289239	1.222	0.0154712	0.853945	0.361028	1.28434	0.00487997	1.03963	2.63701e+07	2.19951e+07	2.68425e+07	2.17424e+07	2.54111e+07	3.16292e+07	3.21351e+07	3.33672e+07	3.53163e+07	3.11371e+07	3.42955e+07	3.15251e+07	2.73188e+07	3.16412e+07	3.40991e+07	2.87342e+07	3.43392e+07
8.51_808.6221185	8.51	808.621	C47 H87 O7 N1 P1	PE(20:0p/22:4)	M+H	A	PE(42:4p)	(20:0p/22:4)	(20:0p)	(22:4)					Glycerophospholipids,GP	P-Ethanol Amine	PE				0.0795512	1.05669	0.55836	0.553824	2.37577	5.19013	0.000570776	2.87796	2.29622	4.91169	0.000700099	2.87388	1.74485e+06	2.09167e+06	2.46741e+06	1.82718e+06	5.76906e+06	7.22285e+06	1.6551e+07	2.27102e+07	1.64444e+07	1.60154e+07	1.48581e+07	1.71705e+07	1.60021e+07	2.42127e+07	1.55741e+07	1.88862e+07	1.7317e+07
8.57_831.622752875	8.57	831.62	C46 H87 O12	MGDG(16:0/20:0)	M+HCOO	A	MGDG(36:0)	(16:0/20:0)	(16:0)	(20:0)					Saccharolipids,SL	Glycoglycerolipid	MGDG				0.0758095	1.05395	0.654002	0.205465	-0.180298	0.88252	0.274676	0.439816	-0.256108	0.837344	0.106214	0.685562	1.97313e+06	2.11117e+06	2.75127e+06	2.2814e+06	2.72664e+06	3.2027e+06	1.91899e+06	2.25643e+06	1.81483e+06	2.55982e+06	2.28399e+06	1.76487e+06	1.61709e+06	2.28327e+06	2.92089e+06	2.30771e+06	1.99485e+06
8.63_824.697973166667	8.63	824.697	C49 H94 O8 N1	CerG1(d17:0/26:2)	M+H	A	CerG1(d43:2)	(d17:0/26:2)	(d17:0)	(26:2)					Saccharolipids,SL	Neutral Glycosphingolipids	CerG1				0.0628516	1.04453	0.717156	0.159228	-0.0278473	0.980883	0.786727	0.0871989	-0.090699	0.939068	0.423849	0.295145	1.77627e+07	1.83323e+07	2.09641e+07	2.17716e+07	2.30259e+07	2.52095e+07	1.7059e+07	2.2072e+07	1.76729e+07	2.33048e+07	1.93236e+07	1.98913e+07	1.47237e+07	1.99556e+07	2.49567e+07	2.452e+07	2.12188e+07
8.66_798.681742958333	8.66	798.682	C47 H92 O8 N1	CerG1(d17:0/24:1)	M+H	A	CerG1(d41:1)	(d17:0/24:1)	(d17:0)	(24:1)					Saccharolipids,SL	Neutral Glycosphingolipids	CerG1				-0.0166965	0.988494	0.768861	0.285088	0.256628	1.19468	0.0261987	0.757605	0.273325	1.20859	0.00507179	0.89964	1.07975e+07	9.91796e+06	9.37337e+06	9.21434e+06	9.54374e+06	1.22012e+07	1.12683e+07	1.24141e+07	1.19167e+07	1.22047e+07	1.29179e+07	1.30604e+07	1.05092e+07	1.1475e+07	1.48069e+07	1.13149e+07	1.32573e+07
8.67_758.605507291667	8.67	758.606	C43 H85 O7 N1 P1	PE(18:0p/20:1)	M+H	A	PE(38:1p)	(18:0p/20:1)	(18:0p)	(20:1)					Glycerophospholipids,GP	P-Ethanol Amine	PE				-0.0245437	0.983131	0.804459	0.429128	2.29198	4.89729	3.18712e-09	2.83514	2.31653	4.98132	1.77064e-09	2.89725	2.53378e+07	2.70221e+07	3.47292e+07	2.87391e+07	2.35673e+07	3.13354e+07	1.27359e+08	1.48742e+08	1.2627e+08	1.70914e+08	1.48711e+08	1.28469e+08	1.18155e+08	1.28253e+08	1.61363e+08	1.6896e+08	1.25748e+08
8.67_784.621285375	8.67	784.621	C45 H87 O7 N1 P1	PE(18:1p/22:1)	M+H	A	PE(40:2p)	(18:1p/22:1)	(18:1p)	(22:1)					Glycerophospholipids,GP	P-Ethanol Amine	PE				-0.020479	0.985905	0.857119	0.290405	2.21205	4.63333	1.24999e-05	2.78193	2.23253	4.69956	1.21574e-05	2.85138	6.22589e+06	6.36529e+06	8.5005e+06	7.24742e+06	3.78288e+06	4.22235e+06	2.52768e+07	3.35309e+07	2.58927e+07	3.34622e+07	2.69055e+07	2.57344e+07	2.67319e+07	2.53418e+07	3.28724e+07	3.29665e+07	2.39937e+07
8.77_816.576579125	8.77	816.576	C44 H83 O10 N1 P1	PS(18:0/20:1)(rep)	M-H	A	PS(38:1)	(18:0/20:1)	(18:0)	(20:1)					Glycerophospholipids,GP	P-Serine	PS				0.0875167	1.06254	0.584653	0.375535	1.44377	2.72032	2.14217e-06	2.20406	1.35626	2.5602	9.69032e-06	2.14292	5.56921e+06	6.65221e+06	7.6156e+06	8.62021e+06	8.10593e+06	8.11433e+06	1.68803e+07	2.36375e+07	1.58215e+07	2.52106e+07	1.72525e+07	1.55811e+07	1.59183e+07	1.95092e+07	2.50691e+07	2.49684e+07	1.76721e+07
8.78_914.686558458333	8.78	914.686	C51 H97 O10 N1 P1	PC(18:1/24:1)	M+HCOO	A	PC(42:2)	(18:1/24:1)	(18:1)	(24:1)					Glycerophospholipids,GP	P-Choline	PC				0.0537981	1.03799	0.598771	0.770663	-0.60607	0.656984	0.00538558	1.27928	-0.659868	0.632936	0.114178	1.27375	2.86672e+06	3.13156e+06	3.66026e+06	3.84728e+06	4.42563e+06	3.82491e+06	2.65472e+06	3.12532e+06	2.51018e+06	2.95439e+06	390488	2.13528e+06	1.61248e+06	2.28753e+06	3.17495e+06	2.73882e+06	2.50696e+06
8.8_888.671882875	8.8	888.67	C49 H95 O10 N1 P1	PC(18:1/22:0)	M+HCOO	A	PC(40:1)	(18:1/22:0)	(18:1)	(22:0)					Glycerophospholipids,GP	P-Choline	PC				-0.0663668	0.95504	0.775736	0.639939	-0.258903	0.835723	0.200361	0.611822	-0.192536	0.875066	0.320656	0.494191	4.0694e+06	4.07357e+06	4.71734e+06	6.18597e+06	6.57837e+06	5.85866e+06	4.16604e+06	6.39544e+06	3.86579e+06	5.88297e+06	3.90495e+06	3.33479e+06	3.13159e+06	4.29893e+06	5.18346e+06	5.5014e+06	5.07345e+06
8.81_838.7124845	8.81	838.713	C50 H96 O8 N1	CerG1(d18:1/26:1)	M+H	A	CerG1(d44:2)	(d18:1/26:1)	(d18:1)	(26:1)					Saccharolipids,SL	Neutral Glycosphingolipids	CerG1				0.000258449	1.00018	0.904617	0.385733	-0.1771	0.884479	0.264796	0.445745	-0.177359	0.88432	0.181412	0.517054	3.25852e+06	3.44529e+06	4.72387e+06	4.22362e+06	4.39454e+06	4.88076e+06	3.24613e+06	4.28757e+06	3.46636e+06	3.93102e+06	3.58064e+06	3.53139e+06	2.43671e+06	3.70493e+06	4.28752e+06	4.12064e+06	3.61493e+06
8.99_902.685930583333	8.99	902.686	C50 H97 O10 N1 P1	PC(18:1/23:0)	M+HCOO	A	PC(41:1)	(18:1/23:0)	(18:1)	(23:0)					Glycerophospholipids,GP	P-Choline	PC				-0.1285	0.914782	0.403945	1.32018	-0.377885	0.769565	0.0632828	0.902056	-0.249385	0.841255	0.0753433	0.71072	1.45522e+06	1.52064e+06	1.53126e+06	2.02976e+06	2.10342e+06	1.74903e+06	1.44563e+06	1.65865e+06	1.40293e+06	1.67e+06	1.41575e+06	1.14711e+06	881038	1.27909e+06	1.69087e+06	1.51116e+06	1.66224e+06
9.04_786.636517625	9.04	786.637	C45 H89 O7 N1 P1	PE(18:0p/22:1)	M+H	A	PE(40:1p)	(18:0p/22:1)	(18:0p)	(22:1)					Glycerophospholipids,GP	P-Ethanol Amine	PE				-0.0615586	0.958228	0.493483	0.80219	2.45244	5.4734	1.95771e-08	2.9364	2.514	5.712	1.14003e-07	3.02803	1.38572e+06	1.55531e+06	1.88372e+06	1.54023e+06	1.09555e+06	1.70192e+06	8.05447e+06	9.54185e+06	8.52626e+06	9.64662e+06	8.84794e+06	7.71889e+06	7.05565e+06	7.84919e+06	9.21309e+06	1.02321e+07	7.85984e+06
9.17_916.702368541667	9.17	916.701	C51 H99 O10 N1 P1	PC(18:1/24:0)	M+HCOO	A	PC(42:1)	(18:1/24:0)	(18:1)	(24:0)					Glycerophospholipids,GP	P-Choline	PC				-0.116637	0.922335	0.473476	1.19832	-0.387608	0.764396	0.0557209	0.911036	-0.270971	0.828761	0.0780915	0.744817	2.10489e+06	2.53108e+06	2.63156e+06	3.09241e+06	3.30177e+06	2.72796e+06	2.21856e+06	2.69705e+06	2.40095e+06	2.5344e+06	2.08426e+06	1.64791e+06	1.48913e+06	2.05708e+06	2.9573e+06	2.44608e+06	2.10666e+06
9.35_795.628304083333	9.35	795.629	C54 H83 O4	Co(Q9)	M+H	A	Co(Q9)	(Q9)	(Q9)						PrenolLipids,PR	Coenzyme	Co				-0.164089	0.892492	0.407026	1.06996	-0.286728	0.819759	0.0553867	0.785439	-0.122639	0.918506	0.438519	0.397908	4.46438e+06	3.61291e+06	2.80391e+06	4.12704e+06	3.8447e+06	4.27556e+06	4.72806e+06	2.35881e+06	3.71287e+06	3.66889e+06	3.81893e+06	2.95611e+06	3.11698e+06	3.12542e+06	2.8201e+06	3.0252e+06	4.11852e+06
9.85_863.69107	9.85	863.691	C59 H91 O4	Co(Q10)	M+H	A	Co(Q10)	(Q10)	(Q10)						PrenolLipids,PR	Coenzyme	Co				0.124158	1.08987	0.757139	0.467031	0.192297	1.14258	0.588221	0.228092	0.0681396	1.04836	0.788387	0.0743858	1.04273e+06	1.24457e+06	1.04297e+06	1.16752e+06	1.09446e+06	1.20716e+06	1.22198e+06	762816	1.26168e+06	1.5086e+06	1.30488e+06	1.06829e+06	1.2094e+06	1.41991e+06	884097	958787	2.25419e+06
9.85_880.717723791667	9.85	880.718	C59 H94 O4 N1	Co(Q10)(rep)	M+NH4	A	Co(Q10)	(Q10)	(Q10)						PrenolLipids,PR	Coenzyme	Co				-0.0052298	0.996382	0.736937	0.500462	0.149607	1.10927	0.845182	0.0662401	0.154837	1.1133	0.358414	0.360078	7.17801e+06	8.63929e+06	6.16307e+06	6.97667e+06	6.49055e+06	8.8332e+06	9.73571e+06	5.65566e+06	8.85124e+06	9.16084e+06	8.81686e+06	7.0773e+06	7.06501e+06	8.44396e+06	5.23537e+06	6.25741e+06	1.6101e+07
0.86_570.283088916667	0.86	570.283	C28 H45 O9 N1 P1	LPS(22:6)(rep)	M+H	B	LPS(22:6)	(22:6)	(22:6)						Glycerophospholipids,GP	P-Serine	LPS				-0.026453	0.981831	0.807539	0.154962	-0.145353	0.904158	0.0216918	0.597488	-0.1189	0.920889	0.145328	0.475294	1.09817e+07	1.23614e+07	1.19292e+07	1.18175e+07	1.15924e+07	1.18051e+07	1.16838e+07	1.14382e+07	1.11084e+07	8.54794e+06	1.18108e+07	1.03219e+07	1.09039e+07	1.08426e+07	1.17191e+07	9.83136e+06	1.09325e+07
0.86_592.264636333333	0.86	592.265	C28 H44 O9 N1 P1 Na1	LPS(22:6)(rep)(rep)	M+Na	B	LPS(22:6)	(22:6)	(22:6)						Glycerophospholipids,GP	P-Serine	LPS				0.0260627	1.01823	0.662206	0.302121	-0.0293911	0.979834	0.658014	0.106153	-0.0554538	0.962292	0.493509	0.233838	1.85465e+06	2.05229e+06	2.23864e+06	1.82301e+06	1.84956e+06	1.8158e+06	2.10313e+06	1.66172e+06	2.02145e+06	1.62634e+06	2.00136e+06	1.78124e+06	1.86576e+06	1.914e+06	1.95715e+06	1.77075e+06	2.02485e+06
0.87_555.273144	0.87	555.273	C28 H44 O9 N0 P1	LPG(22:6)	M-H	B	LPG(22:6)	(22:6)	(22:6)						Glycerophospholipids,GP	P-Glycerol	LPG				0.160881	1.11797	0.187621	1.41628	-0.0814786	0.945089	0.326932	0.3059	-0.242359	0.845362	0.0814912	0.689196	878467	994682	762256	936533	780853	832339	779980	898737	734786	518790	653458	797559	810781	808341	902631	726263	786144
0.87_568.268884333333	0.87	568.268	C28 H43 O9 N1 P1	LPS(22:6)	M-H	B	LPS(22:6)	(22:6)	(22:6)						Glycerophospholipids,GP	P-Serine	LPS				-0.0533459	0.963699	0.82	0.324171	-0.342778	0.788522	0.140562	0.768394	-0.289432	0.818224	0.219092	0.668774	3.43872e+06	6.24875e+06	3.74575e+06	5.7963e+06	5.79333e+06	3.6889e+06	5.86369e+06	3.2767e+06	3.49426e+06	2.95292e+06	4.12833e+06	3.77675e+06	3.44038e+06	4.03329e+06	3.5188e+06	3.04145e+06	5.37219e+06
0.89_531.272825625	0.89	531.273	C26 H44 O9 N0 P1	LPG(20:4)	M-H	B	LPG(20:4)	(20:4)	(20:4)						Glycerophospholipids,GP	P-Glycerol	LPG				0.10736	1.07726	0.291268	1.05987	-0.120367	0.919954	0.182549	0.429871	-0.227727	0.853979	0.0538711	0.671439	467522	519553	396568	469464	413274	409959	403610	484362	351835	317306	352020	376405	459145	401226	447610	393863	406869
0.94_568.340206541667	0.94	568.34	C30 H51 O7 N1 P1	LPC(22:6)(rep)	M+H	B	LPC(22:6)	(22:6)	(22:6)						Glycerophospholipids,GP	P-Choline	LPC				0.0601998	1.04261	0.666882	0.576021	-0.11175	0.925465	0.245939	0.411409	-0.17195	0.887642	0.183934	0.550448	3.57372e+07	3.7636e+07	3.58136e+07	3.33108e+07	3.48806e+07	3.51234e+07	3.03948e+07	3.78594e+07	3.57779e+07	2.10531e+07	3.50763e+07	2.84638e+07	3.49166e+07	3.49554e+07	4.16636e+07	2.74322e+07	2.83244e+07
0.95_468.308944625	0.95	468.308	C22 H47 O7 N1 P1	LPC(14:0)	M+H	B	LPC(14:0)	(14:0)	(14:0)						Glycerophospholipids,GP	P-Choline	LPC				0.295113	1.22698	0.150462	1.72054	0.117902	1.08516	0.571157	0.23929	-0.177211	0.884411	0.237023	0.49719	1.94205e+06	2.30412e+06	1.44612e+06	1.79503e+06	1.84687e+06	1.99359e+06	1.69845e+06	1.91032e+06	2.03556e+06	1.2375e+06	1.78944e+06	1.34715e+06	1.94219e+06	1.43691e+06	2.84735e+06	1.68947e+06	2.24398e+06
0.97_526.293982125	0.97	526.293	C27 H45 O7 N1 P1	LPE(22:6)	M+H	B	LPE(22:6)	(22:6)	(22:6)						Glycerophospholipids,GP	P-Ethanol Amine	LPE				-0.0305819	0.979025	0.76107	0.210276	-0.0569029	0.961326	0.447019	0.234503	-0.026321	0.981921	0.675963	0.106918	4.47883e+07	4.86674e+07	4.52155e+07	4.35836e+07	4.2459e+07	4.28448e+07	4.38821e+07	5.15563e+07	4.37148e+07	3.55169e+07	4.4647e+07	4.34045e+07	4.53591e+07	4.27516e+07	5.19597e+07	3.7212e+07	3.70191e+07
0.98_544.340930083333	0.98	544.34	C28 H51 O7 N1 P1	LPC(20:4)(rep)	M+H	B	LPC(20:4)	(20:4)	(20:4)				C04230	HMDB0010396	Glycerophospholipids,GP	P-Choline	LPC	Lipid metabolism	Glycerophospholipid metabolism	map00564 Glycerophospholipid metabolism; map05231 Choline metabolism in cancer	0.118615	1.08569	0.435986	1.01567	0.00978688	1.00681	0.989015	0.00604983	-0.108828	0.927341	0.392109	0.317996	6.19333e+07	6.36392e+07	5.25799e+07	5.24923e+07	4.68788e+07	4.9947e+07	5.01434e+07	6.19616e+07	5.61593e+07	3.51531e+07	5.20824e+07	4.81771e+07	6.39522e+07	5.49317e+07	6.63195e+07	4.17652e+07	5.00318e+07
1_494.324859375	1	494.324	C24 H49 O7 N1 P1	LPC(16:1)(rep)	M+H	B	LPC(16:1)	(16:1)	(16:1)						Glycerophospholipids,GP	P-Choline	LPC				0.277217	1.21185	0.0846787	2.00194	-0.00801044	0.994463	0.840141	0.0768512	-0.285228	0.820612	0.0368874	0.81886	6.26633e+06	7.05869e+06	6.22593e+06	5.79642e+06	6.10228e+06	5.96741e+06	4.61984e+06	6.41593e+06	5.75842e+06	3.83308e+06	5.3632e+06	4.71442e+06	6.9308e+06	5.46368e+06	7.9243e+06	4.95747e+06	5.94263e+06
1.01_502.293526125	1.01	502.293	C25 H45 O7 N1 P1	LPE(20:4)	M+H	B	LPE(20:4)	(20:4)	(20:4)						Glycerophospholipids,GP	P-Ethanol Amine	LPE				0.0612258	1.04335	0.586124	0.657604	0.202271	1.15051	0.0648228	0.606571	0.141045	1.1027	0.259052	0.442808	1.94775e+07	1.90851e+07	1.53136e+07	1.64105e+07	1.55281e+07	1.57451e+07	1.8544e+07	2.14015e+07	2.00068e+07	1.37399e+07	1.99223e+07	1.83759e+07	2.11317e+07	1.9442e+07	2.2395e+07	1.58008e+07	1.80489e+07
1.01_520.340733083333	1.01	520.34	C26 H51 O7 N1 P1	LPC(18:2)(rep)	M+H	B	LPC(18:2)	(18:2)	(18:2)						Glycerophospholipids,GP	P-Choline	LPC				0.0374563	1.0263	0.77839	0.645505	-0.312261	0.805379	0.141904	0.701688	-0.349717	0.784738	0.139515	0.741743	4.14434e+07	4.22836e+07	3.35089e+07	2.93337e+07	2.25196e+07	2.80518e+07	2.08603e+07	3.1888e+07	3.58233e+07	1.58267e+07	2.80292e+07	2.22766e+07	3.52155e+07	2.53259e+07	2.97528e+07	1.87228e+07	2.63644e+07
1.04_478.292927458333	1.04	478.293	C23 H45 O7 N1 P1	LPE(18:2)	M+H	B	LPE(18:2)	(18:2)	(18:2)						Glycerophospholipids,GP	P-Ethanol Amine	LPE				0.100507	1.07215	0.694359	0.684169	0.00205593	1.00143	0.894467	0.0697754	-0.0984515	0.934035	0.532808	0.257105	835319	876403	698721	577388	586095	647014	600651	793055	903682	448151	635814	561152	884266	623077	993048	450209	611043
1.08_482.324180416667	1.08	482.324	C23 H49 O7 N1 P1	LPC(15:0)	M+H	B	LPC(15:0)	(15:0)	(15:0)						Glycerophospholipids,GP	P-Choline	LPC				0.169605	1.12475	0.286611	1.32688	0.163207	1.11977	0.302986	0.41513	-0.00639773	0.995575	0.943822	0.0118144	640562	713967	688594	608568	525417	551017	550740	714251	710122	538904	562798	634813	854594	580023	869986	552115	699410
1.08_509.288479375	1.08	509.288	C24 H46 O9 N0 P1	LPG(18:1)	M-H	B	LPG(18:1)	(18:1)	(18:1)						Glycerophospholipids,GP	P-Glycerol	LPG				0.148914	1.10873	0.281044	0.992644	0.0161311	1.01124	0.929297	0.0275228	-0.132783	0.91207	0.270302	0.410767	549463	606135	581395	620696	813762	634499	535241	659200	498250	700954	554335	523314	596902	735800	600492	794648	620023
1.19_572.3713535	1.19	572.371	C30 H55 O7 N1 P1	LPC(22:4)	M+H	B	LPC(22:4)	(22:4)	(22:4)						Glycerophospholipids,GP	P-Choline	LPC				0.134248	1.09752	0.482249	1.06509	0.769909	1.70516	0.0494035	1.49124	0.635661	1.55365	0.0952403	1.36964	1.02131e+06	2.98091e+06	578698	571994	1.01371e+06	387321	1.60189e+06	3.01907e+06	1.4515e+06	1.04231e+06	1.75482e+06	1.31295e+06	1.80261e+06	2.79638e+06	1.82285e+06	1.50077e+06	1.75452e+06
1.21_480.3095925	1.21	480.31	C23 H47 O7 N1 P1	LdMePE(16:0)	M-H	B	LdMePE(16:0)	(16:0)	(16:0)						Glycerophospholipids,GP	P-Ethanol Amine	LdMePE				0.109358	1.07875	0.197423	1.0706	-0.0542816	0.963074	0.495892	0.224626	-0.163639	0.89277	0.0731379	0.555968	751894	796943	645080	674503	731790	627698	679736	648184	645859	511666	624294	664811	653829	649111	738683	586693	722803
1.21_522.3563795	1.21	522.355	C26 H53 O7 N1 P1	LPC(18:1)(rep)	M+H	B	LPC(18:1)	(18:1)	(18:1)				C04230	HMDB0010385	Glycerophospholipids,GP	P-Choline	LPC	Lipid metabolism	Glycerophospholipid metabolism	map00564 Glycerophospholipid metabolism; map05231 Choline metabolism in cancer	0.152526	1.11151	0.129958	1.41362	-0.0296862	0.979633	0.528821	0.145399	-0.182212	0.88135	0.0857207	0.591828	6.66421e+07	6.52917e+07	5.94865e+07	6.23546e+07	5.71174e+07	6.1636e+07	5.62862e+07	6.96422e+07	4.99309e+07	4.38847e+07	5.47129e+07	5.3871e+07	5.86902e+07	5.91249e+07	6.62718e+07	5.77817e+07	6.21388e+07
1.23_496.340718458333	1.23	496.34	C24 H51 O7 N1 P1	LPC(16:0)(rep)	M+H	B	LPC(16:0)	(16:0)	(16:0)						Glycerophospholipids,GP	P-Choline	LPC				0.287603	1.22061	0.0400968	2.17661	0.038962	1.02737	0.777037	0.0656861	-0.248641	0.841689	0.0293459	0.757309	4.17408e+08	5.11157e+08	3.9722e+08	4.84034e+08	4.83159e+08	4.41215e+08	3.87952e+08	4.4423e+08	3.70405e+08	3.12615e+08	3.48005e+08	4.38133e+08	5.04392e+08	4.59955e+08	5.23316e+08	3.43625e+08	4.76617e+08
1.23_518.322323	1.23	518.324	C26 H49 O7 N1 P1	LPC(18:3)	M+H	B	LPC(18:3)	(18:3)	(18:3)						Glycerophospholipids,GP	P-Choline	LPC				-0.0040318	0.997209	0.931939	0.137304	-0.134486	0.910995	0.122209	0.4734	-0.130454	0.913544	0.254618	0.39312	2.05288e+07	2.43886e+07	1.95802e+07	2.00477e+07	1.87015e+07	1.81672e+07	1.89521e+07	2.48577e+07	1.73578e+07	1.5332e+07	1.66944e+07	1.77231e+07	1.94488e+07	1.72079e+07	2.01782e+07	1.6389e+07	1.79838e+07
1.23_530.324148833333	1.23	530.324	C27 H49 O7 N1 P1	LPE(22:4)	M+H	B	LPE(22:4)	(22:4)	(22:4)						Glycerophospholipids,GP	P-Ethanol Amine	LPE				-0.164238	0.8924	0.4053	1.12679	1.76965	3.40971	4.76514e-06	2.42345	1.93389	3.82083	2.43826e-06	2.63053	1.36444e+06	891379	949814	816711	1.01617e+06	628913	3.47181e+06	5.22341e+06	3.56396e+06	2.94033e+06	2.72962e+06	3.72517e+06	2.35792e+06	3.04645e+06	4.32501e+06	2.67094e+06	3.50611e+06
1.26_480.309218291667	1.26	480.308	C23 H47 O7 N1 P1	LPE(18:1)	M+H	B	LPE(18:1)	(18:1)	(18:1)						Glycerophospholipids,GP	P-Ethanol Amine	LPE				0.0947962	1.06791	0.536205	0.501467	0.27171	1.20724	0.0641632	0.737272	0.176913	1.13046	0.0769073	0.61362	5.70805e+06	5.61785e+06	5.86962e+06	5.41967e+06	5.37363e+06	5.44036e+06	6.30324e+06	7.91859e+06	6.08056e+06	6.14396e+06	5.94997e+06	5.39411e+06	6.12029e+06	5.96692e+06	9.54223e+06	6.10712e+06	6.2128e+06
1.27_454.293272416667	1.27	454.293	C21 H45 O7 N1 P1	LPE(16:0)	M+H	B	LPE(16:0)	(16:0)	(16:0)						Glycerophospholipids,GP	P-Ethanol Amine	LPE				-0.119921	0.920238	0.301287	0.985731	-0.177803	0.884048	0.109992	0.55004	-0.0578818	0.960674	0.613611	0.159779	1.48743e+07	1.31369e+07	1.18324e+07	1.0843e+07	1.04225e+07	1.17751e+07	1.27074e+07	1.32863e+07	1.26862e+07	1.02089e+07	1.18679e+07	9.26125e+06	1.09582e+07	9.767e+06	1.16187e+07	9.52059e+06	1.24743e+07
1.32_601.335532791667	1.32	601.335	C27 H54 O12 N0 P1	LPI(18:0)(rep)	M+H	B	LPI(18:0)	(18:0)	(18:0)						Glycerophospholipids,GP	P-Inositol	LPI				-0.104039	0.930424	0.199113	1.08809	-0.0532579	0.963758	0.321821	0.244179	0.0507812	1.03583	0.467514	0.219423	4.35114e+06	4.36908e+06	4.52999e+06	4.32006e+06	4.63605e+06	4.2398e+06	4.68419e+06	5.45061e+06	4.25468e+06	4.35196e+06	4.31441e+06	4.33772e+06	3.94699e+06	4.22097e+06	4.71701e+06	4.506e+06	4.33451e+06
1.33_480.308760583333	1.33	480.308	C23 H47 O7 N1 P1	LPC(15:1)	M+H	B	LPC(15:1)	(15:1)	(15:1)						Glycerophospholipids,GP	P-Choline	LPC				0.0755985	1.0538	0.424241	0.681957	0.00572856	1.00398	0.998144	0.00642333	-0.06987	0.952724	0.296124	0.270337	8.77831e+06	9.12134e+06	7.99345e+06	8.4908e+06	8.11298e+06	7.76714e+06	7.91906e+06	9.39443e+06	8.21767e+06	7.26297e+06	7.71024e+06	7.38336e+06	8.66507e+06	7.51796e+06	1.01961e+07	7.42621e+06	8.25684e+06
1.36_548.371375541667	1.36	548.371	C28 H55 O7 N1 P1	LPC(20:2)	M+H	B	LPC(20:2)	(20:2)	(20:2)						Glycerophospholipids,GP	P-Choline	LPC				0.186892	1.13831	0.158219	1.59336	0.398489	1.31813	0.00872106	1.01002	0.211597	1.15797	0.11022	0.634277	1.22097e+06	1.21805e+06	1.58466e+06	1.22382e+06	1.2772e+06	1.00446e+06	1.47683e+06	1.82934e+06	1.33201e+06	1.17992e+06	1.42484e+06	1.47563e+06	2.14371e+06	1.48048e+06	1.73309e+06	1.55067e+06	1.42129e+06
1.42_526.314953708333	1.42	526.314	C24 H49 O9 N1 P1	LPS(18:0)(rep)	M+H	B	LPS(18:0)	(18:0)	(18:0)						Glycerophospholipids,GP	P-Serine	LPS				-0.161251	0.894249	0.231409	1.25227	0.0138102	1.00962	0.8593	0.0462316	0.175062	1.12901	0.206098	0.520475	4.64027e+06	4.56668e+06	3.88956e+06	3.6704e+06	3.58199e+06	3.5613e+06	5.67401e+06	4.6298e+06	4.19113e+06	4.63612e+06	3.36736e+06	4.49649e+06	4.21062e+06	4.36474e+06	4.3231e+06	3.3441e+06	3.82937e+06
1.43_482.360766541667	1.43	482.361	C24 H53 O6 N1 P1	LPC(16:0e)	M+H	B	LPC(16:0e)	(16:0e)	(16:0e)						Glycerophospholipids,GP	P-Choline	LPC				0.378282	1.29979	0.146622	2.07771	0.106017	1.07625	0.764862	0.126879	-0.272265	0.828018	0.0798118	0.693053	1.99519e+06	2.41611e+06	1.81715e+06	1.76206e+06	1.55804e+06	2.00047e+06	1.26532e+06	2.07682e+06	1.88229e+06	1.41735e+06	1.36921e+06	1.55183e+06	2.07782e+06	1.57707e+06	2.61046e+06	1.26395e+06	2.92033e+06
1.43_510.356409416667	1.43	510.355	C25 H53 O7 N1 P1	LPC(17:0)	M+H	B	LPC(17:0)	(17:0)	(17:0)						Glycerophospholipids,GP	P-Choline	LPC				0.146851	1.10715	0.168006	1.16558	-0.106226	0.929015	0.34305	0.332976	-0.253077	0.839105	0.0404476	0.748153	2.10037e+06	2.92172e+06	2.07869e+06	2.67367e+06	2.42327e+06	2.45512e+06	2.36874e+06	2.08302e+06	2.02714e+06	2.26835e+06	1.71726e+06	1.83075e+06	2.59159e+06	1.95203e+06	2.35114e+06	2.5325e+06	2.1237e+06
1.46_524.2993775	1.46	524.299	C24 H47 O9 N1 P1	LPS(18:0)	M-H	B	LPS(18:0)	(18:0)	(18:0)						Glycerophospholipids,GP	P-Serine	LPS				-0.255543	0.837672	0.0288383	2.00917	-0.0123877	0.99145	0.944131	0.0349	0.243155	1.18358	0.0525372	0.726845	2.37497e+06	2.56038e+06	2.06808e+06	1.90005e+06	1.8666e+06	1.83171e+06	3.12807e+06	2.20717e+06	2.20672e+06	2.48909e+06	2.43416e+06	2.45001e+06	2.21563e+06	2.3902e+06	2.18969e+06	1.77861e+06	1.92106e+06
1.48_508.376261458333	1.48	508.376	C26 H55 O6 N1 P1	LPC(18:0p)	M+H	B	LPC(18:0p)	(18:0p)	(18:0p)						Glycerophospholipids,GP	P-Choline	LPC				0.499119	1.41335	0.185208	2.10223	-1.33286	0.396981	0.00164363	2.13095	-1.83198	0.280879	3.80579e-06	2.56653	1.00714e+06	978348	1.04221e+06	1.09104e+06	1.1333e+06	1.28862e+06	297951	415878	360056	241976	282636	238640	381981	320003	429667	260885	872567
1.67_524.371985625	1.67	524.371	C26 H55 O7 N1 P1	LPC(18:0)(rep)	M+H	B	LPC(18:0)	(18:0)	(18:0)						Glycerophospholipids,GP	P-Choline	LPC				0.121989	1.08823	0.137324	1.15846	-0.0564374	0.961636	0.371704	0.224972	-0.178427	0.883666	0.0532913	0.607353	1.42222e+08	1.46656e+08	1.51292e+08	1.32171e+08	1.27909e+08	1.24835e+08	1.45392e+08	1.31791e+08	1.18053e+08	1.0637e+08	1.11995e+08	1.15499e+08	1.36015e+08	1.24468e+08	1.37767e+08	1.21759e+08	1.30453e+08
1.67_546.354044125	1.67	546.355	C28 H53 O7 N1 P1	LPC(20:3)(rep)	M+H	B	LPC(20:3)	(20:3)	(20:3)				C04230	HMDB0010393	Glycerophospholipids,GP	P-Choline	LPC	Lipid metabolism	Glycerophospholipid metabolism	map00564 Glycerophospholipid metabolism; map05231 Choline metabolism in cancer	0.033882	1.02376	0.646611	0.362713	-0.189825	0.876712	0.126306	0.566512	-0.223707	0.856362	0.102483	0.604731	8.30896e+06	9.03809e+06	6.41735e+06	6.69769e+06	7.52184e+06	5.99395e+06	6.25402e+06	6.63612e+06	7.79736e+06	5.96846e+06	5.48005e+06	5.52498e+06	6.64145e+06	6.25754e+06	6.86447e+06	5.73756e+06	6.22745e+06
1.68_508.340174708333	1.68	508.34	C25 H51 O7 N1 P1	LPE(20:1)	M+H	B	LPE(20:1)	(20:1)	(20:1)						Glycerophospholipids,GP	P-Ethanol Amine	LPE				0.0916067	1.06556	0.781804	0.151782	1.76911	3.40842	1.84687e-05	2.40358	1.6775	3.19873	2.95162e-06	2.44307	386186	471740	360839	285046	258752	357049	990673	1.51604e+06	988899	1.39227e+06	991415	900775	977462	932010	2.05303e+06	1.19067e+06	985160
1.72_550.387853791667	1.72	550.387	C28 H57 O7 N1 P1	LPC(20:1)(rep)	M+H	B	LPC(20:1)	(20:1)	(20:1)						Glycerophospholipids,GP	P-Choline	LPC				0.180108	1.13297	0.0151261	1.64506	0.0115962	1.00807	0.881828	0.0523599	-0.168512	0.88976	0.00231346	0.689281	3.97165e+06	4.01248e+06	4.06842e+06	3.84545e+06	4.15429e+06	3.77352e+06	3.37586e+06	3.84826e+06	3.27303e+06	3.5629e+06	3.50902e+06	3.63018e+06	3.62956e+06	4.14234e+06	4.4475e+06	4.2824e+06	3.73216e+06
1.73_482.324686833333	1.73	482.324	C23 H49 O7 N1 P1	LPE(18:0)	M+H	B	LPE(18:0)	(18:0)	(18:0)				C21484	HMDB0011130	Glycerophospholipids,GP	P-Ethanol Amine	LPE			map04216 Ferroptosis	0.150993	1.11033	0.0863689	1.43981	-0.124888	0.917075	0.191943	0.437645	-0.275881	0.825946	0.0125194	0.811951	4.06464e+07	4.05889e+07	3.31528e+07	3.46614e+07	3.16136e+07	3.18774e+07	3.08801e+07	3.19904e+07	3.08258e+07	2.501e+07	3.03999e+07	2.64406e+07	3.42168e+07	3.33809e+07	3.35308e+07	2.73462e+07	3.52068e+07
10.3_714.618356541667	10.3	714.618	C49 H80 O2 N1	ChE(22:6)	M+NH4	B	ChE(22:6)	(22:6)	(22:6)						SterolLipids,ST	Steroid	ChE				1.563	2.95467	0.626514	1.52777	2.2515	4.76176	0.501836	0.622736	0.688497	1.6116	0.86695	0.121771	217634	315127	152387	179126	175979	139237	126519	52587.1	217283	932436	453159	118886	240090	592157	65931.5	118149	4.45836e+06
2.35_552.402423666667	2.35	552.402	C28 H59 O7 N1 P1	LPC(20:0)	M+H	B	LPC(20:0)	(20:0)	(20:0)						Glycerophospholipids,GP	P-Choline	LPC				0.235027	1.17693	0.121939	1.55659	0.0493305	1.03478	0.682098	0.157128	-0.185697	0.879224	0.200431	0.534091	1.01224e+06	793177	1.00659e+06	1.18566e+06	1.10083e+06	1.06723e+06	795599	1.23112e+06	924846	981708	802989	684788	906726	879397	1.04154e+06	1.16751e+06	1.16381e+06
3.15_580.433707791667	3.15	580.434	C30 H63 O7 N1 P1	LPC(22:0)	M+H	B	LPC(22:0)	(22:0)	(22:0)						Glycerophospholipids,GP	P-Choline	LPC				0.191504	1.14195	0.280448	1.08519	-0.101971	0.931759	0.389179	0.319278	-0.293474	0.815935	0.0840725	0.787971	603374	575029	603514	740839	687589	725972	469298	778096	546647	592027	445904	379805	462378	498715	729213	695118	652929
4.03_819.518292	4.03	819.518	C46 H76 O10 N0 P1	PG(18:1/22:6)	M-H	B	PG(40:7)	(18:1/22:6)	(18:1)	(22:6)					Glycerophospholipids,GP	P-Glycerol	PG				0.15973	1.11708	0.690825	0.566603	0.42409	1.34173	0.139118	0.730933	0.264359	1.2011	0.0112392	0.846022	527274	667372	495553	576698	533540	482835	679563	667581	630721	597565	618301	749816	577460	666459	608000	605016	1.36409e+06
4.24_898.560715	4.24	898.56	C51 H81 O10 N1 P1	PC(20:4/22:6)	M+HCOO	B	PC(42:10)	(20:4/22:6)	(20:4)	(22:6)					Glycerophospholipids,GP	P-Choline	PC				-0.0407052	0.97218	0.503874	0.543991	0.004101	1.00285	0.962451	0.00839744	0.0448062	1.03154	0.424687	0.202229	3.57038e+06	4.15215e+06	3.58896e+06	3.73444e+06	3.91537e+06	3.54409e+06	4.34427e+06	3.88339e+06	3.74582e+06	3.88113e+06	3.56394e+06	3.79677e+06	3.71947e+06	4.20076e+06	3.84206e+06	3.33274e+06	3.59205e+06
4.43_876.559192875	4.43	876.56	C45 H83 O13 N1 P1	PI(16:0/20:4)	M+NH4	B	PI(36:4)	(16:0/20:4)	(16:0)	(20:4)					Glycerophospholipids,GP	P-Inositol	PI				-0.0587335	0.960107	0.32334	0.605058	0.0487434	1.03436	0.477401	0.211819	0.107477	1.07734	0.166563	0.423415	3.45531e+07	3.50294e+07	3.61527e+07	3.32247e+07	3.94108e+07	2.89488e+07	3.59231e+07	3.66501e+07	3.52695e+07	3.51437e+07	3.79098e+07	4.24578e+07	3.49465e+07	3.35429e+07	3.48996e+07	4.01577e+07	3.47735e+07
4.49_812.521699333333	4.49	812.522	C47 H75 O8 N1 P1	PE(20:4/22:6)(rep)	M+H	B	PE(42:10)	(20:4/22:6)	(20:4)	(22:6)					Glycerophospholipids,GP	P-Ethanol Amine	PE				-0.103415	0.930827	0.0566927	1.19967	-0.0661491	0.955184	0.267959	0.281484	0.0372659	1.02617	0.462746	0.186613	1.7123e+07	1.70186e+07	1.72167e+07	1.81837e+07	1.74528e+07	1.48137e+07	1.82332e+07	1.78475e+07	1.68054e+07	1.63057e+07	1.68827e+07	1.83982e+07	1.63097e+07	1.65668e+07	1.62241e+07	1.64524e+07	1.43157e+07
4.53_902.575221083333	4.53	902.575	C47 H85 O13 N1 P1	PI(18:1/20:4)(rep)	M+NH4	B	PI(38:5)	(18:1/20:4)	(18:1)	(20:4)					Glycerophospholipids,GP	P-Inositol	PI				-0.0257766	0.982292	0.386392	0.442119	0.0415261	1.0292	0.440825	0.190655	0.0673027	1.04776	0.255428	0.318172	4.09849e+07	3.73857e+07	3.54754e+07	4.2685e+07	3.78481e+07	3.34599e+07	4.01624e+07	4.19299e+07	4.10068e+07	3.81674e+07	3.8435e+07	3.90179e+07	3.91256e+07	3.95983e+07	4.02567e+07	3.95536e+07	3.69834e+07
4.8_738.50686525	4.8	738.507	C41 H73 O8 N1 P1	PE(16:1/20:4)(rep)	M+H	B	PE(36:5)	(16:1/20:4)	(16:1)	(20:4)					Glycerophospholipids,GP	P-Ethanol Amine	PE				-0.128351	0.914877	0.108195	1.07191	-0.181316	0.881898	0.0651822	0.60282	-0.052965	0.963953	0.554953	0.169855	5.79637e+06	7.51743e+06	6.90621e+06	5.7425e+06	7.03077e+06	6.19639e+06	6.35972e+06	7.16577e+06	6.0888e+06	5.6378e+06	6.07685e+06	6.44807e+06	6.42945e+06	6.14624e+06	5.16153e+06	5.12707e+06	6.09561e+06
4.82_769.506083875	4.82	769.503	C42 H74 O10 N0 P1	PG(16:0/20:4)(rep)	M-H	B	PG(36:4)	(16:0/20:4)	(16:0)	(20:4)					Glycerophospholipids,GP	P-Glycerol	PG				-0.0953704	0.936032	0.179889	0.955161	-0.246164	0.843135	0.00733411	0.808792	-0.150793	0.900755	0.0442459	0.571171	3.92681e+06	4.36298e+06	3.80982e+06	4.16094e+06	4.16827e+06	3.43315e+06	3.91589e+06	3.5548e+06	3.53486e+06	3.17542e+06	3.65943e+06	3.65339e+06	3.35503e+06	3.58914e+06	2.80257e+06	3.54065e+06	3.49591e+06
4.92_795.51860875	4.92	795.518	C44 H76 O10 N0 P1	PG(18:1/20:4)(rep)	M-H	B	PG(38:5)	(18:1/20:4)	(18:1)	(20:4)					Glycerophospholipids,GP	P-Glycerol	PG				0.0599327	1.04242	0.358827	0.706383	-0.140057	0.907483	0.0679713	0.54133	-0.19999	0.870557	0.028976	0.677186	1.67881e+06	1.73449e+06	1.46172e+06	1.69461e+06	1.68701e+06	1.38192e+06	1.58354e+06	1.41652e+06	1.34529e+06	1.18914e+06	1.4341e+06	1.42232e+06	1.50203e+06	1.56779e+06	1.4706e+06	1.32488e+06	1.40756e+06
5_726.587885583333	5	726.588	C42 H80 O8 N1	CerG1(d18:1/18:1)	M+H	B	CerG1(d36:2)	(d18:1/18:1)	(d18:1)	(18:1)					Saccharolipids,SL	Neutral Glycosphingolipids	CerG1				0.0264124	1.01848	0.799708	0.144478	-0.0234518	0.983876	0.802582	0.0526212	-0.0498642	0.966027	0.594068	0.17809	1.2864e+06	1.28027e+06	1.63622e+06	1.56529e+06	1.39635e+06	1.60391e+06	1.31885e+06	1.54114e+06	1.29638e+06	1.6531e+06	1.32383e+06	1.33726e+06	1.45438e+06	1.35824e+06	1.65192e+06	1.62855e+06	1.30228e+06
5_812.523909708333	5	812.524	C47 H75 O8 N1 P1	PE(20:3/22:6)	M-H	B	PE(42:9)	(20:3/22:6)	(20:3)	(22:6)					Glycerophospholipids,GP	P-Ethanol Amine	PE				-0.0757785	0.94883	0.36606	0.955224	-0.385239	0.765652	0.00179228	1.05465	-0.309461	0.806943	0.0014933	0.971853	1.29029e+06	1.30296e+06	1.14071e+06	1.24569e+06	1.4995e+06	1.21451e+06	1.11245e+06	939466	1.00105e+06	996544	1.15075e+06	1.00809e+06	791299	1.12095e+06	983878	1.06327e+06	924555
5.23_773.534123875	5.23	773.534	C42 H78 O10 N0 P1	PG(18:1/18:1)	M-H	B	PG(36:2)	(18:1/18:1)	(18:1)	(18:1)					Glycerophospholipids,GP	P-Glycerol	PG				0.282949	1.21668	0.282017	1.35233	0.383898	1.30486	0.145364	0.72996	0.100948	1.07248	0.388309	0.324621	1.55089e+06	2.33263e+06	2.29664e+06	2.54034e+06	2.33118e+06	2.20612e+06	1.97528e+06	2.77815e+06	2.40234e+06	2.2835e+06	2.32923e+06	2.45018e+06	1.94837e+06	2.34229e+06	2.24566e+06	3.07982e+06	4.65071e+06
5.35_746.511952416667	5.35	746.512	C43 H73 O7 N1 P1	PE(16:1p/22:6)	M+H	B	PE(38:7p)	(16:1p/22:6)	(16:1p)	(22:6)					Glycerophospholipids,GP	P-Ethanol Amine	PE				-0.0806744	0.945615	0.337526	0.904158	-0.490716	0.711672	0.000926401	1.20715	-0.410042	0.752602	0.00278712	1.06759	6.29073e+06	6.1039e+06	4.56905e+06	5.75913e+06	6.30333e+06	4.88245e+06	4.36707e+06	4.70406e+06	4.66647e+06	3.94003e+06	3.74671e+06	4.09532e+06	3.50393e+06	3.60522e+06	4.51577e+06	3.9539e+06	4.29522e+06
5.58_764.521458708333	5.58	764.522	C43 H75 O8 N1 P1	PE(16:0/22:6)(rep)	M+H	B	PE(38:6)	(16:0/22:6)	(16:0)	(22:6)					Glycerophospholipids,GP	P-Ethanol Amine	PE				-0.131682	0.912766	0.0125118	1.61043	-0.148481	0.9022	0.0255694	0.566692	-0.0167984	0.988424	0.769116	0.0666451	8.34857e+08	9.13396e+08	9.02996e+08	8.72102e+08	9.36249e+08	7.67972e+08	8.57105e+08	9.0276e+08	8.66984e+08	8.18443e+08	8.73177e+08	8.48587e+08	7.21224e+08	7.64491e+08	8.10408e+08	8.66723e+08	7.77078e+08
5.59_904.590546291667	5.59	904.591	C47 H87 O13 N1 P1	PI(18:0/20:4)(rep)	M+NH4	B	PI(38:4)	(18:0/20:4)	(18:0)	(20:4)					Glycerophospholipids,GP	P-Inositol	PI				-0.0186665	0.987145	0.691247	0.272793	0.129834	1.09417	0.0711446	0.513017	0.1485	1.10842	0.0315472	0.609177	2.22419e+08	2.5841e+08	2.50861e+08	2.1896e+08	2.46469e+08	2.09069e+08	2.49148e+08	2.73635e+08	2.72414e+08	2.51652e+08	2.45698e+08	2.66096e+08	2.46882e+08	2.49228e+08	2.45027e+08	2.79975e+08	2.39397e+08
5.63_856.515675958333	5.63	856.513	C48 H75 O10 N1 P1	PS(20:3/22:6)	M-H	B	PS(42:9)	(20:3/22:6)	(20:3)	(22:6)					Glycerophospholipids,GP	P-Serine	PS				-0.0376327	0.974252	0.494917	0.405172	0.0479656	1.03381	0.252457	0.256159	0.0855983	1.06113	0.177096	0.343084	7.95324e+07	7.22067e+07	7.59881e+07	7.08712e+07	7.35984e+07	8.34295e+07	7.99755e+07	7.02069e+07	8.70605e+07	7.97053e+07	8.59109e+07	8.06185e+07	7.94862e+07	7.86801e+07	8.0215e+07	7.43748e+07	7.93678e+07
5.67_814.539357291667	5.67	814.539	C47 H77 O8 N1 P1	dMePE(20:4/20:4)	M-H	B	dMePE(40:8)	(20:4/20:4)	(20:4)	(20:4)					Glycerophospholipids,GP	P-Ethanol Amine	dMePE				0.0533387	1.03766	0.878277	0.36856	0.327846	1.25514	0.0818826	0.725902	0.274507	1.20958	0.00516732	0.900251	2.35748e+06	2.39461e+06	1.80564e+06	2.27553e+06	2.14156e+06	2.00924e+06	2.77523e+06	2.48182e+06	2.65553e+06	2.72866e+06	2.4454e+06	2.61864e+06	3.83954e+06	3.01228e+06	2.17437e+06	2.24277e+06	2.188e+06
5.71_814.539501375	5.71	814.539	C47 H77 O8 N1 P1	PE(22:4/20:4)	M-H	B	PE(42:8)	(22:4/20:4)	(22:4)	(20:4)					Glycerophospholipids,GP	P-Ethanol Amine	PE				0.0533387	1.03766	0.878277	0.36856	0.329478	1.25656	0.080568	0.729667	0.276139	1.21095	0.00504013	0.904018	2.35748e+06	2.39461e+06	1.80564e+06	2.27553e+06	2.12687e+06	2.00924e+06	2.77523e+06	2.48182e+06	2.65553e+06	2.72866e+06	2.4454e+06	2.61864e+06	3.83954e+06	3.01228e+06	2.17437e+06	2.24277e+06	2.188e+06
5.74_816.553841458333	5.74	816.554	C47 H79 O8 N1 P1	PC(17:4/22:4)	M+H	B	PC(39:8)	(17:4/22:4)	(17:4)	(22:4)					Glycerophospholipids,GP	P-Choline	PC				-0.0624997	0.957603	0.372309	0.650961	0.157213	1.11513	0.105478	0.524629	0.219712	1.1645	0.0451567	0.707947	9.43022e+06	8.53486e+06	6.26259e+06	7.9402e+06	8.42378e+06	7.76748e+06	1.06899e+07	9.00381e+06	9.48389e+06	8.66012e+06	8.49139e+06	9.98519e+06	9.43235e+06	8.96929e+06	8.68185e+06	9.30597e+06	8.04033e+06
5.75_816.553310291667	5.75	816.554	C47 H79 O8 N1 P1	PE(22:4/20:4)(rep)	M+H	B	PE(42:8)	(22:4/20:4)	(22:4)	(20:4)					Glycerophospholipids,GP	P-Ethanol Amine	PE				-0.065312	0.955739	0.364775	0.67468	0.148827	1.10867	0.110572	0.505689	0.214139	1.16001	0.0448236	0.693419	9.36904e+06	8.39418e+06	6.31799e+06	7.9402e+06	8.43075e+06	8.06255e+06	1.06899e+07	8.97163e+06	9.52482e+06	8.60591e+06	8.47071e+06	1.00147e+07	9.32432e+06	9.03481e+06	8.58455e+06	9.3357e+06	8.01096e+06
5.85_721.504552083333	5.85	721.503	C38 H74 O10 N0 P1	PG(16:0/16:0)	M-H	B	PG(32:0)	(16:0/16:0)	(16:0)	(16:0)					Glycerophospholipids,GP	P-Glycerol	PG				-0.197098	0.872304	0.00963522	1.88603	-0.546947	0.684467	1.97841e-05	1.32912	-0.349849	0.784666	0.000552281	1.07503	3.69617e+06	4.57949e+06	4.01138e+06	4.18955e+06	4.67931e+06	4.22413e+06	3.31672e+06	3.2147e+06	3.17972e+06	3.33357e+06	3.39735e+06	3.47277e+06	3.03718e+06	2.9018e+06	2.84058e+06	3.30208e+06	2.72879e+06
5.86_688.493176416667	5.86	688.492	C37 H71 O8 N1 P1	PE(16:0/16:1)	M-H	B	PE(32:1)	(16:0/16:1)	(16:0)	(16:1)					Glycerophospholipids,GP	P-Ethanol Amine	PE				0.0238085	1.01664	0.723854	0.194471	-0.293757	0.815775	0.0120552	0.85596	-0.317566	0.802423	0.00962056	0.901092	1.86745e+06	2.66155e+06	2.16349e+06	2.13329e+06	2.56465e+06	2.34442e+06	1.71909e+06	1.97148e+06	1.62867e+06	2.11551e+06	1.71653e+06	1.86988e+06	1.66927e+06	1.95867e+06	1.74648e+06	1.94042e+06	2.02545e+06
5.96_740.52245825	5.96	740.522	C41 H75 O8 N1 P1	PE(16:0/20:4)(rep)	M+H	B	PE(36:4)	(16:0/20:4)	(16:0)	(20:4)					Glycerophospholipids,GP	P-Ethanol Amine	PE				-0.0488201	0.966727	0.158048	0.698884	-0.00825145	0.994297	0.804161	0.053857	0.0405686	1.02852	0.223768	0.258567	2.69789e+08	2.70717e+08	2.54116e+08	2.54327e+08	2.62775e+08	2.45484e+08	2.68044e+08	2.81949e+08	2.67426e+08	2.53753e+08	2.59018e+08	2.71429e+08	2.53797e+08	2.48865e+08	2.46444e+08	2.60674e+08	2.6435e+08
6.03_832.51348525	6.03	832.513	C46 H75 O10 N1 P1	PS(18:1/22:6)(rep)	M-H	B	PS(40:7)	(18:1/22:6)	(18:1)	(22:6)					Glycerophospholipids,GP	P-Serine	PS				-0.0180791	0.987547	0.880918	0.0136795	-0.011987	0.991726	0.916875	0.0489619	0.00609214	1.00423	0.962512	0.013366	1.37049e+07	1.45028e+07	1.36221e+07	1.44649e+07	1.45165e+07	1.8838e+07	1.452e+07	1.46986e+07	1.30029e+07	1.48444e+07	1.3989e+07	1.89736e+07	1.42013e+07	1.43004e+07	1.35921e+07	1.36407e+07	1.81689e+07
6.1_766.5374405	6.1	766.538	C43 H77 O8 N1 P1	PE(18:1/20:4)(rep)	M+H	B	PE(38:5)	(18:1/20:4)	(18:1)	(20:4)					Glycerophospholipids,GP	P-Ethanol Amine	PE				-0.0379497	0.974038	0.512609	0.365198	-0.0154925	0.989319	0.787814	0.0892485	0.0224573	1.01569	0.674751	0.126471	3.13549e+08	3.12249e+08	2.80699e+08	3.22031e+08	3.02767e+08	2.73573e+08	3.10789e+08	3.34337e+08	2.78102e+08	3.057e+08	2.9533e+08	3.08927e+08	3.30061e+08	3.07598e+08	3.10675e+08	2.7497e+08	2.70227e+08
6.1_797.537075291667	6.1	797.534	C44 H78 O10 N0 P1	PG(18:0/20:4)	M-H	B	PG(38:4)	(18:0/20:4)	(18:0)	(20:4)					Glycerophospholipids,GP	P-Glycerol	PG				-0.0726092	0.950917	0.339118	0.684814	-0.390172	0.763038	0.000139211	1.11477	-0.317563	0.802424	0.000907261	0.993046	5.8869e+06	6.46669e+06	5.57523e+06	6.29575e+06	6.13171e+06	5.35562e+06	5.44134e+06	4.65262e+06	4.51839e+06	4.23502e+06	5.09437e+06	4.71437e+06	4.91023e+06	5.00485e+06	4.44036e+06	4.55596e+06	4.34534e+06
6.11_766.538069458333	6.11	766.538	C43 H77 O8 N1 P1	PC(17:4/18:1)	M+H	B	PC(35:5)	(17:4/18:1)	(17:4)	(18:1)					Glycerophospholipids,GP	P-Choline	PC				0.0112592	1.00783	0.716446	0.2496	-0.00319879	0.997785	0.958393	0.0327666	-0.014458	0.990029	0.743547	0.064423	3.12355e+08	3.11518e+08	2.84281e+08	3.26951e+08	3.28059e+08	2.97592e+08	3.08027e+08	3.31252e+08	2.97512e+08	3.02918e+08	2.95766e+08	3.06725e+08	3.26441e+08	3.07811e+08	3.07475e+08	3.01006e+08	2.98013e+08
6.21_723.497251833333	6.21	723.497	C41 H72 O8 N0 P1	PEt(16:0/20:4)	M-H	B	PEt(36:4)	(16:0/20:4)	(16:0)	(20:4)					Glycerophospholipids,GP	P-Ethanol	PEt				0.690924	1.61432	0.0770815	3.26488	-0.229931	0.852676	0.690889	0.398649	-0.920855	0.528196	0.39839	0.845589	493887	3.92858e+06	5.93993e+06	4.26617e+06	964088	987971	927507	420132	1.56916e+06	3.24728e+06	1.45962e+06	1.13413e+06	1.85082e+06	2.65496e+06	2.72856e+06	3.43607e+06	1.7185e+06
6.22_808.513479083333	6.22	808.513	C44 H75 O10 N1 P1	PS(18:1/20:4)(rep)	M-H	B	PS(38:5)	(18:1/20:4)	(18:1)	(20:4)					Glycerophospholipids,GP	P-Serine	PS				-0.0572291	0.961108	0.649925	0.481006	-0.18028	0.882532	0.165351	0.538902	-0.123051	0.918244	0.297271	0.386389	5.90426e+06	6.13763e+06	4.41882e+06	6.07006e+06	6.20019e+06	5.76666e+06	6.15331e+06	6.05152e+06	5.67738e+06	4.70114e+06	4.37225e+06	4.72163e+06	5.97199e+06	4.63482e+06	4.89581e+06	6.36833e+06	4.31235e+06
6.25_772.529119041667	6.25	772.529	C45 H75 O7 N1 P1	dMePE(16:1p/22:6)	M-H	B	dMePE(38:7p)	(16:1p/22:6)	(16:1p)	(22:6)					Glycerophospholipids,GP	P-Ethanol Amine	dMePE				-0.0313556	0.9785	0.577408	0.38627	-0.284708	0.820908	0.000179702	0.95831	-0.253352	0.838945	0.000425279	0.902574	1.57965e+08	1.78886e+08	1.67448e+08	1.76188e+08	1.73409e+08	1.73433e+08	1.42602e+08	1.38844e+08	1.37875e+08	1.62681e+08	1.35985e+08	1.43886e+08	1.39832e+08	1.55085e+08	1.36607e+08	1.3068e+08	1.47846e+08
6.3_746.571073625	6.3	746.569	C41 H81 O8 N1 P1	PC(17:1/16:0)	M+H	B	PC(33:1)	(17:1/16:0)	(17:1)	(16:0)					Glycerophospholipids,GP	P-Choline	PC				-0.0131611	0.990919	0.855318	0.013874	-0.10682	0.928633	0.207427	0.376175	-0.0936585	0.937143	0.253318	0.336558	1.06305e+08	1.19338e+08	1.25678e+08	1.239e+08	1.22762e+08	9.92696e+07	1.05514e+08	1.18173e+08	1.07843e+08	1.08296e+08	9.41665e+07	1.19433e+08	1.21952e+08	9.74713e+07	1.0037e+08	1.19262e+08	1.02335e+08
6.48_718.574510375	6.48	718.575	C40 H81 O7 N1 P1	PC(16:0p/16:0)	M+H	B	PC(32:0p)	(16:0p/16:0)	(16:0p)	(16:0)					Glycerophospholipids,GP	P-Choline	PC				0.0663872	1.04709	0.461648	0.706716	-0.998761	0.50043	2.79668e-06	1.8385	-1.06515	0.477924	3.87161e-06	1.92165	1.92383e+07	1.94157e+07	2.03669e+07	2.45794e+07	2.60685e+07	2.09471e+07	1.09332e+07	1.31301e+07	9.39524e+06	1.01671e+07	8.427e+06	1.03719e+07	1.18149e+07	9.57592e+06	1.03724e+07	1.12073e+07	1.1446e+07
6.48_810.600692958333	6.48	810.601	C46 H85 O8 N1 P1	PC(18:0/20:4)	M+H	B	PC(38:4)	(18:0/20:4)	(18:0)	(20:4)					Glycerophospholipids,GP	P-Choline	PC				1.30079	2.46364	0.404698	2.45478	1.51494	2.85787	0.249649	0.967899	0.214151	1.16002	0.0399482	0.724855	2.71885e+07	3.86131e+07	2.95715e+07	2.7281e+07	2.79412e+07	3.26772e+07	3.42013e+07	3.47051e+07	3.72767e+07	3.61167e+07	3.22246e+07	3.80756e+07	3.52259e+08	2.99257e+07	3.48285e+07	3.48753e+07	3.75406e+07
6.58_672.497661666667	6.58	672.497	C37 H71 O7 N1 P1	PE(18:1p/14:0)(rep)	M-H	B	PE(32:1p)	(18:1p/14:0)	(18:1p)	(14:0)					Glycerophospholipids,GP	P-Ethanol Amine	PE				0.0432278	1.03042	0.630292	0.372745	-1.93642	0.261264	4.36838e-08	2.57319	-1.97965	0.253552	2.21227e-08	2.67132	7.75643e+06	8.66231e+06	9.40835e+06	1.07578e+07	1.08041e+07	1.16574e+07	2.42234e+06	2.70302e+06	2.15837e+06	2.93045e+06	2.22026e+06	2.53687e+06	2.70467e+06	2.27886e+06	2.84094e+06	2.81094e+06	2.26016e+06
6.76_718.5397675	6.76	718.539	C39 H77 O8 N1 P1	dMePE(16:0/16:0)	M-H	B	dMePE(32:0)	(16:0/16:0)	(16:0)	(16:0)					Glycerophospholipids,GP	P-Ethanol Amine	dMePE				0.16814	1.12361	0.22332	1.22422	0.180826	1.13353	0.258267	0.539203	0.0126863	1.00883	0.903906	0.0769164	2.98001e+06	2.61817e+06	2.82211e+06	1.3862e+06	2.56685e+06	2.7435e+06	3.03153e+06	2.51506e+06	2.91719e+06	2.72072e+06	2.44219e+06	1.62365e+06	3.1299e+06	3.11073e+06	2.50897e+06	2.71622e+06	2.91798e+06
6.77_890.656194625	6.77	890.656	C48 H92 O13 N1	CerG2(d18:1/18:0)	M+H	B	CerG2(d36:1)	(d18:1/18:0)	(d18:1)	(18:0)					Saccharolipids,SL	Neutral Glycosphingolipids	CerG2				0.00990849	1.00689	0.892575	0.347354	0.0741301	1.05273	0.305304	0.282634	0.0642216	1.04552	0.447681	0.241587	5.5036e+06	5.93017e+06	6.38644e+06	5.80945e+06	5.45928e+06	5.72271e+06	5.01461e+06	5.9589e+06	5.74703e+06	6.35983e+06	6.39861e+06	6.91732e+06	6.76341e+06	6.12357e+06	5.44917e+06	5.48656e+06	6.0975e+06
6.89_726.588208291667	6.89	726.588	C42 H80 O8 N1	CerG1(d18:1/18:1)(rep)	M+H	B	CerG1(d36:2)	(d18:1/18:1)	(d18:1)	(18:1)					Saccharolipids,SL	Neutral Glycosphingolipids	CerG1				0.146834	1.10714	0.145642	1.33562	0.189786	1.14059	0.068719	0.648626	0.0429528	1.03022	0.728934	0.128917	1.11722e+07	1.1723e+07	1.23974e+07	1.12695e+07	1.154e+07	1.63087e+07	1.00369e+07	1.26866e+07	1.35646e+07	1.52428e+07	1.36895e+07	1.14392e+07	1.43032e+07	1.2384e+07	1.45695e+07	1.5113e+07	1.43178e+07
6.91_724.531034291667	6.91	724.529	C41 H75 O7 N1 P1	PE(16:0e/20:4)	M-H	B	PE(36:4e)	(16:0e/20:4)	(16:0e)	(20:4)					Glycerophospholipids,GP	P-Ethanol Amine	PE				0.0292059	1.02045	0.684254	0.433125	1.0702	2.09973	5.40035e-07	1.89589	1.041	2.05765	9.9037e-06	1.93584	2.98581e+06	3.4222e+06	2.59741e+06	2.52535e+06	3.19273e+06	3.14373e+06	6.29717e+06	5.98743e+06	6.39776e+06	5.97238e+06	6.23817e+06	5.8716e+06	7.23339e+06	5.8865e+06	5.7107e+06	5.74312e+06	6.49197e+06
6.93_744.554624833333	6.93	744.555	C41 H79 O8 N1 P1	dMePE(16:0/18:1)	M-H	B	dMePE(34:1)	(16:0/18:1)	(16:0)	(18:1)					Glycerophospholipids,GP	P-Ethanol Amine	dMePE				0.0447865	1.03153	0.448979	0.55196	0.0855714	1.06111	0.17124	0.365706	0.0407849	1.02867	0.568074	0.156693	3.42919e+06	2.85112e+06	3.52416e+06	3.18563e+06	3.33727e+06	3.54879e+06	3.45004e+06	3.32117e+06	2.95e+06	3.52121e+06	3.80031e+06	3.40334e+06	3.57797e+06	3.53953e+06	3.69227e+06	3.39777e+06	3.69716e+06
6.97_724.530106666667	6.97	724.529	C41 H75 O7 N1 P1	PE(16:0p/20:3)(rep)	M-H	B	PE(36:3p)	(16:0p/20:3)	(16:0p)	(20:3)					Glycerophospholipids,GP	P-Ethanol Amine	PE				-0.00937749	0.993521	0.999201	0.144568	0.870439	1.82822	0.000122788	1.65214	0.879817	1.84014	0.000594689	1.67663	3.32665e+06	3.49994e+06	2.86834e+06	2.60891e+06	3.19334e+06	2.79725e+06	4.14527e+06	6.66066e+06	6.39776e+06	5.49339e+06	6.78052e+06	4.18674e+06	7.3095e+06	5.07853e+06	5.87063e+06	6.03236e+06	4.45399e+06
7_1550.10643541667	7	1550.11	C88 H159 O17 P2	CL(21:0/18:0/18:0/22:6)	M-H	B	CL(79:6)	(21:0/18:0/18:0/22:6)	(21:0)	(18:0)	(18:0)	(22:6)			Glycerophospholipids,GP	Cardiolipin	CL				0.0170543	1.01189	0.797312	0.20178	0.0153212	1.01068	0.804576	0.0860245	-0.00173303	0.998799	0.921742	0.0462382	4.80827e+06	5.11885e+06	5.21085e+06	4.64382e+06	4.72649e+06	4.92309e+06	4.76648e+06	4.04172e+06	4.9722e+06	4.99206e+06	5.51712e+06	5.10646e+06	4.89893e+06	4.94164e+06	4.71139e+06	5.7229e+06	4.7796e+06
7.04_1604.06043458333	7.04	1604.06	C93 H153 O17 P2	CL(22:6/18:0/22:2/22:6)	M-H	B	CL(84:14)	(22:6/18:0/22:2/22:6)	(22:6)	(18:0)	(22:2)	(22:6)			Glycerophospholipids,GP	Cardiolipin	CL				-0.0384356	0.97371	0.621431	0.337319	-0.0884925	0.940505	0.0218408	0.446625	-0.0500569	0.965898	0.42748	0.249878	3.84577e+06	3.90234e+06	4.23719e+06	3.73393e+06	3.88382e+06	3.83263e+06	3.86212e+06	3.17234e+06	3.63908e+06	3.75883e+06	4.34285e+06	3.86126e+06	3.68004e+06	3.86725e+06	3.67899e+06	3.50009e+06	3.71701e+06
7.12_538.520813208333	7.12	538.519	C34 H68 O3 N1	Cer(d18:1/16:0)	M+H	B	Cer(d34:1)	(d18:1/16:0)	(d18:1)	(16:0)					Sphingolipids,SP	Glycosphingolipids	Cer				-0.0213235	0.985328	0.748071	0.235309	0.180842	1.13354	0.326398	0.415643	0.202165	1.15042	0.132162	0.650296	2.69801e+07	2.65641e+07	2.01593e+07	2.13164e+07	1.76207e+07	1.64109e+07	2.38269e+07	2.25224e+07	2.57487e+07	2.34787e+07	2.82345e+07	2.46527e+07	2.30848e+07	2.45314e+07	1.76472e+07	2.18158e+07	3.35954e+07
7.25_690.510744125	7.25	690.508	C37 H73 O8 N1 P1	PE(16:0/16:0)	M-H	B	PE(32:0)	(16:0/16:0)	(16:0)	(16:0)					Glycerophospholipids,GP	P-Ethanol Amine	PE				-0.180967	0.882112	0.0154317	1.678	0.0709233	1.05039	0.227216	0.291147	0.25189	1.19077	0.00244539	0.843956	4.24972e+06	4.49323e+06	3.85309e+06	3.73075e+06	4.05004e+06	4.14783e+06	5.18695e+06	4.4187e+06	4.99152e+06	4.44326e+06	5.37537e+06	4.78733e+06	4.39936e+06	4.49673e+06	4.04127e+06	4.24053e+06	4.65995e+06
7.39_564.535453125	7.39	564.535	C36 H70 O3 N1	Cer(d18:2/18:0)	M+H	B	Cer(d36:2)	(d18:2/18:0)	(d18:2)	(18:0)					Sphingolipids,SP	Glycosphingolipids	Cer				-0.164527	0.892221	0.191049	1.57018	-0.0599128	0.959322	0.57641	0.214279	0.104614	1.07521	0.248897	0.376697	2.6767e+08	2.31558e+08	2.06756e+08	2.29589e+08	2.54312e+08	2.09517e+08	2.85902e+08	2.47757e+08	2.62424e+08	2.16565e+08	2.27821e+08	2.64177e+08	1.53751e+08	2.28693e+08	2.27743e+08	2.48997e+08	2.31715e+08
7.52_1556.06331933333	7.52	1556.06	C89 H153 O17 P2	CL(22:2/18:0/20:4/20:4)	M-H	B	CL(80:10)	(22:2/18:0/20:4/20:4)	(22:2)	(18:0)	(20:4)	(20:4)			Glycerophospholipids,GP	Cardiolipin	CL				-0.0150628	0.989614	0.839012	0.200152	-0.0826969	0.944291	0.243849	0.350878	-0.0676342	0.954201	0.370763	0.252126	6.33166e+06	6.57763e+06	5.40574e+06	5.88219e+06	6.80952e+06	5.79528e+06	6.41474e+06	6.07475e+06	5.60691e+06	5.83418e+06	5.03055e+06	6.1554e+06	5.51025e+06	6.32908e+06	5.31917e+06	5.52156e+06	5.95593e+06
7.52_834.530361833333	7.52	834.529	C46 H77 O10 N1 P1	PS(18:0/22:6)(rep)	M-H	B	PS(40:6)	(18:0/22:6)	(18:0)	(22:6)					Glycerophospholipids,GP	P-Serine	PS				0.0614382	1.04351	0.561113	0.610284	0.158794	1.11635	0.148693	0.471989	0.0973554	1.06981	0.253938	0.362338	7.57924e+07	6.81531e+07	6.38279e+07	5.62456e+07	6.50428e+07	7.32582e+07	7.22619e+07	6.08546e+07	7.91266e+07	7.22527e+07	7.03745e+07	7.55358e+07	8.03046e+07	8.94222e+07	6.72423e+07	6.19803e+07	7.65927e+07
7.59_810.52959975	7.59	810.529	C44 H77 O10 N1 P1	PS(18:0/20:4)(rep)	M-H	B	PS(38:4)	(18:0/20:4)	(18:0)	(20:4)					Glycerophospholipids,GP	P-Serine	PS				0.163202	1.11977	0.32869	1.22128	0.178015	1.13133	0.294084	0.449236	0.0148134	1.01032	0.883002	0.0393638	1.35884e+07	1.6709e+07	1.87371e+07	2.05016e+07	1.89846e+07	1.88989e+07	1.63906e+07	1.96536e+07	1.45551e+07	2.06538e+07	1.88157e+07	1.84594e+07	2.7778e+07	1.76961e+07	2.07728e+07	2.17706e+07	1.5485e+07
7.63_768.553449958333	7.63	768.554	C43 H79 O8 N1 P1	PE(18:0/20:4)	M+H	B	PE(38:4)	(18:0/20:4)	(18:0)	(20:4)			C21480	HMDB0009003	Glycerophospholipids,GP	P-Ethanol Amine	PE			map04216 Ferroptosis	0.00823891	1.00573	0.752564	0.125322	0.00638926	1.00444	0.84342	0.030673	-0.00184965	0.998719	0.994291	0.0224263	2.34232e+09	2.2614e+09	1.93114e+09	2.08095e+09	2.1212e+09	2.00669e+09	2.18388e+09	2.16315e+09	2.19628e+09	2.05922e+09	1.98267e+09	2.14218e+09	2.09717e+09	2.12235e+09	2.06958e+09	2.16741e+09	2.20774e+09
7.79_701.513777541667	7.79	701.513	C39 H74 O8 N0 P1	PEt(16:0/18:1)	M-H	B	PEt(34:1)	(16:0/18:1)	(16:0)	(18:1)					Glycerophospholipids,GP	P-Ethanol	PEt				0.510869	1.42491	0.16928	2.66504	-0.0194076	0.986638	0.498447	0.665404	-0.530276	0.692422	0.629322	0.546059	1.22273e+06	9.66967e+06	2.03602e+07	1.05541e+07	2.91706e+06	3.09622e+06	4.2127e+06	1.0147e+06	4.64932e+06	1.54414e+07	4.93313e+06	2.86045e+06	4.68626e+06	8.18639e+06	9.80588e+06	1.25807e+07	7.05228e+06
7.81_774.602553083333	7.81	774.601	C43 H85 O8 N1 P1	PC(19:1/16:0)	M+H	B	PC(35:1)	(19:1/16:0)	(19:1)	(16:0)					Glycerophospholipids,GP	P-Choline	PC				0.0241904	1.01691	0.860187	0.240085	0.00277225	1.00192	0.983149	0.0154277	-0.0214181	0.985264	0.800795	0.0831294	2.56772e+08	2.49536e+08	3.25456e+08	2.90066e+08	2.99602e+08	2.79235e+08	2.65089e+08	2.78691e+08	2.7011e+08	3.14351e+08	2.61978e+08	2.85387e+08	3.33276e+08	2.29645e+08	2.82811e+08	3.20049e+08	2.68495e+08
7.84_794.569253041667	7.84	794.569	C45 H81 O8 N1 P1	PE(18:0/22:5)(rep)	M+H	B	PE(40:5)	(18:0/22:5)	(18:0)	(22:5)					Glycerophospholipids,GP	P-Ethanol Amine	PE				0.0898359	1.06425	0.714822	0.680241	1.15426	2.2257	0.000368635	1.89979	1.06442	2.09133	2.96135e-07	1.95294	3.06394e+07	3.22715e+07	3.49467e+07	3.20675e+07	3.44409e+07	3.39085e+07	7.42398e+07	7.29702e+07	6.63913e+07	6.89625e+07	5.796e+07	7.41334e+07	1.14182e+08	6.80132e+07	6.08188e+07	6.98396e+07	6.87162e+07
7.85_658.540540416667	7.85	658.541	C41 H72 O5 N1	DG(16:0/22:6)	M+NH4	B	DG(38:6)	(16:0/22:6)	(16:0)	(22:6)					Glycerolipids,GL	Neutral glycerolipid	DG				-0.0383041	0.973799	0.606614	0.379173	-0.169097	0.889399	0.0485104	0.580425	-0.130793	0.913329	0.144308	0.463757	1.00618e+07	9.52322e+06	9.37452e+06	9.85534e+06	9.43316e+06	7.55829e+06	8.75534e+06	7.58203e+06	8.73561e+06	7.53243e+06	8.85672e+06	9.50742e+06	7.80252e+06	7.72504e+06	8.17061e+06	8.99529e+06	8.05772e+06
7.89_700.531710333333	7.89	700.529	C39 H75 O7 N1 P1	PE(18:1p/16:0)(rep)	M-H	B	PE(34:1p)	(18:1p/16:0)	(18:1p)	(16:0)					Glycerophospholipids,GP	P-Ethanol Amine	PE				0.0778532	1.05545	0.228297	0.78161	-0.535331	0.69	1.05274e-05	1.32082	-0.613185	0.653752	7.28115e-06	1.46455	2.14489e+08	2.24448e+08	2.4829e+08	2.61141e+08	2.54606e+08	2.61153e+08	1.55866e+08	1.50077e+08	1.49239e+08	1.90205e+08	1.56113e+08	1.55675e+08	1.68318e+08	1.60099e+08	1.81442e+08	1.77926e+08	1.6366e+08
7.96_634.540511166667	7.96	634.541	C39 H72 O5 N1	DG(16:0/20:4)	M+NH4	B	DG(36:4)	(16:0/20:4)	(16:0)	(20:4)					Glycerolipids,GL	Neutral glycerolipid	DG				-0.0104215	0.992802	0.898538	0.286874	0.0225716	1.01577	0.87836	0.0638749	0.0329931	1.02313	0.730892	0.0722708	8.80952e+06	8.43173e+06	8.40458e+06	9.83056e+06	9.28429e+06	8.69019e+06	8.9214e+06	7.43285e+06	1.0274e+07	9.91469e+06	9.44146e+06	8.70293e+06	7.83242e+06	8.78046e+06	8.55991e+06	1.09087e+07	7.98192e+06
7.97_754.619127	7.97	754.619	C44 H84 O8 N1	CerG1(d18:1/20:1)	M+H	B	CerG1(d38:2)	(d18:1/20:1)	(d18:1)	(20:1)					Saccharolipids,SL	Neutral Glycosphingolipids	CerG1				0.0388728	1.02731	0.564441	0.4094	0.563562	1.47791	0.0023202	1.33079	0.52469	1.43862	0.00279072	1.2392	1.23194e+07	1.07842e+07	1.39713e+07	1.27754e+07	1.25899e+07	1.87288e+07	1.71116e+07	1.84008e+07	2.03601e+07	2.16242e+07	2.1899e+07	1.73763e+07	1.9511e+07	1.90987e+07	2.11218e+07	1.90152e+07	1.93567e+07
7.97_780.634853916667	7.97	780.635	C46 H86 O8 N1	CerG1(d18:1/22:2)	M+H	B	CerG1(d40:3)	(d18:1/22:2)	(d18:1)	(22:2)					Saccharolipids,SL	Neutral Glycosphingolipids	CerG1				0.113738	1.08203	0.379373	0.859936	0.396132	1.31598	0.0145539	0.999162	0.282394	1.21621	0.0642752	0.748302	8.95112e+06	1.04272e+07	1.0983e+07	1.31629e+07	1.20256e+07	1.47011e+07	1.16809e+07	1.59381e+07	1.31001e+07	1.78757e+07	1.3218e+07	1.3627e+07	1.61162e+07	1.35525e+07	1.66275e+07	1.71294e+07	1.19576e+07
8.03_788.616284625	8.03	788.616	C44 H87 O8 N1 P1	PC(16:0/20:1)	M+H	B	PC(36:1)	(16:0/20:1)	(16:0)	(20:1)					Glycerophospholipids,GP	P-Choline	PC				0.00976206	1.00679	0.816434	0.0902384	0.0809335	1.0577	0.0584479	0.41459	0.0711715	1.05057	0.112757	0.341613	6.85617e+09	6.99872e+09	7.31873e+09	7.21543e+09	7.51946e+09	7.67643e+09	7.0277e+09	7.57414e+09	7.96305e+09	8.05281e+09	7.8693e+09	7.30201e+09	7.5173e+09	7.33238e+09	7.7924e+09	8.34313e+09	7.37224e+09
8.05_566.551067083333	8.05	566.551	C36 H72 O3 N1	Cer(d18:1/18:0)	M+H	B	Cer(d36:1)	(d18:1/18:0)	(d18:1)	(18:0)					Sphingolipids,SP	Glycosphingolipids	Cer				-0.105279	0.929625	0.390638	0.710233	0.164282	1.12061	0.148049	0.514644	0.269561	1.20544	0.0593642	0.740073	7.49225e+08	7.37032e+08	6.14419e+08	6.07761e+08	4.95936e+08	6.57294e+08	8.03909e+08	6.09859e+08	8.99269e+08	6.6671e+08	8.60269e+08	8.14995e+08	7.58647e+08	7.65952e+08	6.44668e+08	6.31744e+08	7.05138e+08
8.05_718.539347708333	8.05	718.539	C39 H77 O8 N1 P1	dMePE(16:0/16:0)(rep)	M-H	B	dMePE(32:0)	(16:0/16:0)	(16:0)	(16:0)					Glycerophospholipids,GP	P-Ethanol Amine	dMePE				-0.0577136	0.960786	0.655803	0.343517	0.243425	1.1838	0.029876	0.727018	0.301138	1.23212	0.0281555	0.809561	8.69299e+06	8.28557e+06	9.13573e+06	6.55753e+06	8.22079e+06	8.8281e+06	1.11541e+07	8.11949e+06	1.12806e+07	8.90332e+06	1.20197e+07	9.78449e+06	1.04914e+07	1.10765e+07	8.63965e+06	9.09501e+06	1.0806e+07
8.07_610.540458125	8.07	610.541	C37 H72 O5 N1	DG(16:0/18:2)	M+NH4	B	DG(34:2)	(16:0/18:2)	(16:0)	(18:2)					Glycerolipids,GL	Neutral glycerolipid	DG				-0.0110877	0.992344	0.93242	0.236078	-0.225858	0.855087	0.0951388	0.669993	-0.21477	0.861684	0.194153	0.638371	1.1346e+07	1.10578e+07	1.0371e+07	9.81379e+06	8.62771e+06	1.11067e+07	8.34886e+06	7.56497e+06	1.33325e+07	5.8858e+06	1.05328e+07	8.03768e+06	9.42804e+06	8.5867e+06	1.06746e+07	6.37254e+06	1.019e+07
8.1_636.556194125	8.1	636.556	C39 H74 O5 N1	DG(18:1/18:2)	M+NH4	B	DG(36:3)	(18:1/18:2)	(18:1)	(18:2)					Glycerolipids,GL	Neutral glycerolipid	DG				-0.0121108	0.991641	0.895437	0.290296	-0.0239606	0.983529	0.818902	0.0965066	-0.0118499	0.99182	0.770084	0.155166	1.78887e+07	1.57044e+07	1.54237e+07	1.41979e+07	1.21757e+07	1.743e+07	1.42489e+07	1.29282e+07	2.48322e+07	9.87418e+06	1.69418e+07	1.32359e+07	1.6638e+07	1.44266e+07	1.87817e+07	1.13255e+07	1.68353e+07
8.11_592.566364291667	8.11	592.566	C38 H74 O3 N1	Cer(d18:2/20:0)	M+H	B	Cer(d38:2)	(d18:2/20:0)	(d18:2)	(20:0)					Sphingolipids,SP	Glycosphingolipids	Cer				-0.0900798	0.939471	0.444326	1.03846	0.207404	1.15461	0.262205	0.475393	0.297484	1.229	0.000387219	0.969162	1.03567e+07	9.13917e+06	9.10695e+06	9.56508e+06	8.59448e+06	8.77955e+06	1.1764e+07	1.12912e+07	1.25646e+07	1.01552e+07	1.12735e+07	1.12124e+07	6.97674e+06	1.17841e+07	9.13521e+06	1.13135e+07	1.35527e+07
8.12_716.558906708333	8.12	716.559	C40 H79 O7 N1 P1	PE(18:0p/17:1)	M+H	B	PE(35:1p)	(18:0p/17:1)	(18:0p)	(17:1)					Glycerophospholipids,GP	P-Ethanol Amine	PE				0.0976162	1.07	0.283697	0.901646	0.0586547	1.04149	0.54895	0.234698	-0.0389615	0.973355	0.764349	0.126075	1.28633e+07	1.37722e+07	1.80928e+07	1.74137e+07	1.49016e+07	1.79494e+07	1.37145e+07	1.60282e+07	1.58835e+07	1.8192e+07	1.49669e+07	1.36767e+07	1.78309e+07	1.42513e+07	1.72331e+07	1.80798e+07	1.68128e+07
8.21_729.544065	8.21	729.544	C41 H78 O8 N0 P1	PEt(18:0/18:1)	M-H	B	PEt(36:1)	(18:0/18:1)	(18:0)	(18:1)					Glycerophospholipids,GP	P-Ethanol	PEt				0.369386	1.2918	0.280325	1.93072	-0.00481248	0.99667	0.48752	0.711533	-0.374199	0.771534	0.972628	0.0244181	199955	2.07644e+06	4.34772e+06	1.87832e+06	617368	609136	455975	1.73699e+06	940625	2.92594e+06	746236	700443	1.17928e+06	1.38441e+06	1.84362e+06	3.15113e+06	1.06115e+06
8.23_794.650415541667	8.23	794.65	C47 H88 O8 N1	CerG1(d17:1/24:2)	M+H	B	CerG1(d41:3)	(d17:1/24:2)	(d17:1)	(24:2)					Saccharolipids,SL	Neutral Glycosphingolipids	CerG1				-0.0295315	0.979738	0.714577	0.513977	0.0379793	1.02667	0.843008	0.0964927	0.0675109	1.04791	0.370474	0.251317	6.60857e+06	6.61934e+06	6.79927e+06	7.54045e+06	7.95046e+06	7.95369e+06	6.67361e+06	7.34024e+06	7.47007e+06	8.14595e+06	7.42699e+06	8.49753e+06	5.64093e+06	6.69523e+06	7.83929e+06	9.56823e+06	7.11459e+06
8.24_802.633566791667	8.24	802.632	C45 H89 O8 N1 P1	PC(19:0/18:1)	M+H	B	PC(37:1)	(19:0/18:1)	(19:0)	(18:1)					Glycerophospholipids,GP	P-Choline	PC				0.163306	1.11985	0.147337	1.20472	0.0193051	1.01347	0.795558	0.124377	-0.144001	0.905006	0.450208	0.350205	3.02e+07	3.29438e+07	4.66092e+07	4.32175e+07	5.3738e+07	4.91025e+07	3.63282e+07	4.56792e+07	3.28293e+07	4.27763e+07	3.41216e+07	3.97759e+07	3.57047e+07	4.23829e+07	4.37198e+07	5.10914e+07	4.60696e+07
8.26_686.571346958333	8.26	686.572	C43 H76 O5 N1	DG(18:0/22:6)	M+NH4	B	DG(40:6)	(18:0/22:6)	(18:0)	(22:6)					Glycerolipids,GL	Neutral glycerolipid	DG				-0.012726	0.991218	0.820718	0.209284	-0.331221	0.794863	0.00903096	0.903413	-0.318495	0.801906	0.00960985	0.917136	1.60711e+07	1.52931e+07	1.72016e+07	1.7226e+07	1.68148e+07	1.20625e+07	1.30027e+07	1.23996e+07	1.18215e+07	1.18228e+07	1.29189e+07	1.39503e+07	1.14577e+07	1.26789e+07	1.13638e+07	1.40264e+07	1.16614e+07
8.26_792.613589875	8.26	792.612	C43 H87 O9 N1 P1	PC(18:0e/16:0)	M+HCOO	B	PC(34:0e)	(18:0e/16:0)	(18:0e)	(16:0)					Glycerophospholipids,GP	P-Choline	PC				-0.0742275	0.949851	0.367713	0.656854	-0.608602	0.655832	3.65149e-05	1.43484	-0.534375	0.690458	2.22226e-05	1.37252	6.70365e+06	6.69105e+06	6.20608e+06	7.16654e+06	6.4605e+06	6.85192e+06	5.08529e+06	4.20038e+06	4.47146e+06	4.16446e+06	4.65696e+06	5.09482e+06	4.58327e+06	5.24624e+06	3.93996e+06	4.29183e+06	4.09863e+06
8.29_728.562305916667	8.29	728.56	C41 H79 O7 N1 P1	PE(18:0p/18:1)(rep)	M-H	B	PE(36:1p)	(18:0p/18:1)	(18:0p)	(18:1)					Glycerophospholipids,GP	P-Ethanol Amine	PE				0.0331243	1.02323	0.709133	0.142701	0.436539	1.35335	0.00217432	1.13202	0.403414	1.32263	0.00407639	1.0427	1.19595e+08	1.40998e+08	1.65842e+08	1.58148e+08	1.74457e+08	1.70751e+08	1.95245e+08	1.95115e+08	1.84236e+08	2.51643e+08	2.13088e+08	1.90447e+08	1.9125e+08	2.03999e+08	2.35703e+08	2.38071e+08	1.87035e+08
8.29_814.56048375	8.29	814.56	C44 H81 O10 N1 P1	PS(20:1/18:1)	M-H	B	PS(38:2)	(20:1/18:1)	(20:1)	(18:1)					Glycerophospholipids,GP	P-Serine	PS				0.458371	1.37399	0.0741387	2.75151	1.06362	2.09017	0.00906637	1.84746	0.605248	1.52124	0.0907442	1.18521	6.80654e+06	1.53535e+06	1.8338e+06	1.83306e+06	2.07615e+06	2.18004e+06	4.69749e+06	1.97766e+06	3.2045e+06	3.90375e+06	5.61307e+06	5.3464e+06	6.23484e+06	5.93055e+06	4.23955e+06	6.63721e+06	5.44693e+06
8.39_662.572249958333	8.39	662.572	C41 H76 O5 N1	DG(18:0/20:4)	M+NH4	B	DG(38:4)	(18:0/20:4)	(18:0)	(20:4)					Glycerolipids,GL	Neutral glycerolipid	DG				0.0618524	1.04381	0.573393	0.416269	-0.182056	0.881446	0.146259	0.529774	-0.243908	0.844455	0.0657455	0.72473	6.64527e+07	5.4134e+07	6.4242e+07	8.34776e+07	6.49074e+07	5.91479e+07	5.49443e+07	4.30824e+07	6.18793e+07	6.2135e+07	5.27083e+07	5.65823e+07	5.06406e+07	5.92325e+07	4.80678e+07	6.52205e+07	5.81473e+07
8.39_813.685181416667	8.39	813.684	C47 H94 O6 N2 P1	SM(d18:1/24:1)	M+H	B	SM(d42:2)	(d18:1/24:1)	(d18:1)	(24:1)					Sphingolipids,SP	Sphingolipids	SM				0.00256169	1.00178	0.965566	0.076468	-0.233237	0.850724	0.0712332	0.646471	-0.235799	0.849214	0.0743037	0.680593	3.12993e+08	3.01039e+08	3.68715e+08	4.22213e+08	4.13087e+08	4.18126e+08	2.75138e+08	3.79933e+08	2.9961e+08	3.54036e+08	2.89997e+08	3.00277e+08	2.75563e+08	2.87897e+08	3.56141e+08	3.5813e+08	3.3099e+08
8.4_612.55634375	8.4	612.556	C37 H74 O5 N1	DG(16:0/18:1)	M+NH4	B	DG(34:1)	(16:0/18:1)	(16:0)	(18:1)			C13861	HMDB0007102	Glycerolipids,GL	Neutral glycerolipid	DG				0.179083	1.13216	0.133384	1.25016	0.0328608	1.02304	0.751789	0.109994	-0.146222	0.903613	0.190518	0.499079	1.55276e+07	1.49203e+07	1.68863e+07	2.03638e+07	1.70717e+07	1.79666e+07	1.36368e+07	1.40547e+07	1.74564e+07	1.9349e+07	1.45236e+07	1.38135e+07	1.40472e+07	1.64986e+07	1.76424e+07	1.86344e+07	1.99442e+07
8.42_638.571886083333	8.42	638.572	C39 H76 O5 N1	DG(18:1/18:1)	M+NH4	B	DG(36:2)	(18:1/18:1)	(18:1)	(18:1)					Glycerolipids,GL	Neutral glycerolipid	DG				-0.138617	0.908389	0.568514	0.805264	-0.094028	0.936903	0.642846	0.197234	0.0445891	1.03139	0.882078	0.041082	1.23012e+07	7.58709e+06	1.1293e+07	1.29688e+07	8.04193e+06	8.56863e+06	1.11449e+07	6.68758e+06	1.43488e+07	7.97373e+06	1.17539e+07	1.0759e+07	7.93928e+06	8.69314e+06	1.3448e+07	8.54226e+06	9.63826e+06
8.47_594.582668083333	8.47	594.582	C38 H76 O3 N1	Cer(d18:1/20:0)	M+H	B	Cer(d38:1)	(d18:1/20:0)	(d18:1)	(20:0)					Sphingolipids,SP	Glycosphingolipids	Cer				-0.0902517	0.939359	0.627033	0.44685	0.117778	1.08506	0.438035	0.30533	0.20803	1.15511	0.246599	0.504252	3.10373e+07	2.43318e+07	2.49061e+07	2.0406e+07	1.92343e+07	2.5268e+07	3.03512e+07	1.88229e+07	3.1618e+07	2.45146e+07	3.38897e+07	2.85062e+07	2.79672e+07	2.9048e+07	2.08074e+07	2.05191e+07	3.02555e+07
8.47_620.597584375	8.47	620.598	C40 H78 O3 N1	Cer(d18:1/22:1)	M+H	B	Cer(d40:2)	(d18:1/22:1)	(d18:1)	(22:1)					Sphingolipids,SP	Glycosphingolipids	Cer				-0.320631	0.80072	0.144902	2.34295	-0.0887889	0.940312	0.525869	0.344587	0.231842	1.17433	0.0235018	0.783217	1.47262e+07	1.16056e+07	1.29424e+07	1.44806e+07	1.13322e+07	1.53656e+07	1.49187e+07	1.63562e+07	1.60451e+07	1.49522e+07	1.59457e+07	1.62603e+07	7.29932e+06	1.60848e+07	1.3774e+07	1.46879e+07	1.68271e+07
8.5_646.613583583333	8.5	646.613	C42 H80 O3 N1	Cer(d18:1/24:2)	M+H	B	Cer(d42:3)	(d18:1/24:2)	(d18:1)	(24:2)					Sphingolipids,SP	Glycosphingolipids	Cer				-0.0787627	0.946869	0.28523	0.972739	-0.0562633	0.961752	0.679706	0.149128	0.0224994	1.01572	0.71823	0.156971	1.52029e+07	1.32739e+07	1.28573e+07	9.39282e+06	1.2752e+07	1.1815e+07	1.33627e+07	1.23499e+07	1.23554e+07	1.29166e+07	1.23877e+07	1.31051e+07	1.01531e+07	1.1409e+07	1.13351e+07	1.24243e+07	1.44702e+07
8.57_664.587514208333	8.57	664.587	C41 H78 O5 N1	DG(18:0/20:3)	M+NH4	B	DG(38:3)	(18:0/20:3)	(18:0)	(20:3)					Glycerolipids,GL	Neutral glycerolipid	DG				0.197909	1.14703	0.264261	1.01519	-0.08387	0.943523	0.542269	0.247195	-0.281779	0.822576	0.0565592	0.798422	1.85489e+06	1.69806e+06	2.2027e+06	2.51178e+06	2.32049e+06	2.28413e+06	1.61484e+06	1.51451e+06	1.8807e+06	2.37663e+06	1.5571e+06	1.64445e+06	1.38304e+06	1.87405e+06	1.97244e+06	2.45613e+06	2.4673e+06
8.6_786.681761708333	8.6	786.682	C46 H92 O8 N1	CerG1(d18:0/22:0)	M+H	B	CerG1(d40:0)	(d18:0/22:0)	(d18:0)	(22:0)					Saccharolipids,SL	Neutral Glycosphingolipids	CerG1				0.0333745	1.0234	0.529988	0.243236	0.248105	1.18765	0.0135287	0.815749	0.214731	1.16049	0.0230591	0.73315	2.23733e+06	2.19356e+06	2.41397e+06	2.16954e+06	2.1376e+06	2.9228e+06	2.73519e+06	2.67201e+06	2.88531e+06	2.8076e+06	2.73243e+06	2.5011e+06	2.5966e+06	2.56757e+06	3.08591e+06	2.83958e+06	2.78444e+06
8.66_690.602899416667	8.66	690.603	C43 H80 O5 N1	DG(18:0/22:4)	M+NH4	B	DG(40:4)	(18:0/22:4)	(18:0)	(22:4)					Glycerolipids,GL	Neutral glycerolipid	DG				0.0855826	1.06112	0.58505	0.328015	0.440663	1.35723	0.0215281	1.02031	0.35508	1.27906	0.0387493	0.879591	3.03719e+06	2.64495e+06	3.53938e+06	4.79439e+06	3.93212e+06	3.71684e+06	4.23358e+06	4.61736e+06	4.57271e+06	5.92264e+06	3.68801e+06	4.6763e+06	3.45998e+06	4.71497e+06	4.95983e+06	6.09861e+06	5.16605e+06
8.66_782.60873675	8.66	782.607	C45 H85 O7 N1 P1	PE(18:1p/22:1)(rep)	M-H	B	PE(40:2p)	(18:1p/22:1)	(18:1p)	(22:1)					Glycerophospholipids,GP	P-Ethanol Amine	PE				0.00968196	1.00673	0.92672	0.0357561	2.12264	4.35491	6.65972e-09	2.7233	2.11296	4.32578	1.49588e-08	2.75986	2.299e+06	2.50574e+06	2.95075e+06	2.75612e+06	2.36402e+06	2.85498e+06	1.00049e+07	1.29458e+07	1.00908e+07	1.42312e+07	1.07001e+07	1.00741e+07	1.10557e+07	1.07743e+07	1.33553e+07	1.34782e+07	9.37548e+06
8.76_614.571892541667	8.76	614.572	C37 H76 O5 N1	DG(18:0/16:0)	M+NH4	B	DG(34:0)	(18:0/16:0)	(18:0)	(16:0)					Glycerolipids,GL	Neutral glycerolipid	DG				-0.0139352	0.990387	0.960953	0.120593	-0.0592238	0.95978	0.529342	0.194251	-0.0452886	0.969096	0.659441	0.192226	9.11502e+06	7.98949e+06	1.01047e+07	8.17543e+06	8.45322e+06	1.04489e+07	9.08129e+06	6.57833e+06	9.3775e+06	1.04526e+07	8.98959e+06	8.12984e+06	8.4893e+06	8.5762e+06	9.0748e+06	8.01431e+06	1.02238e+07
8.78_666.6031095	8.78	666.603	C41 H80 O5 N1	DG(20:1/18:1)	M+NH4	B	DG(38:2)	(20:1/18:1)	(20:1)	(18:1)					Glycerolipids,GL	Neutral glycerolipid	DG				0.258282	1.19605	0.0630414	1.7769	0.271792	1.20731	0.0329228	0.791217	0.0135102	1.00941	0.967903	0.000588494	1.81241e+06	1.58406e+06	2.03148e+06	2.46893e+06	2.1015e+06	2.07171e+06	1.70466e+06	1.99025e+06	2.15964e+06	2.77506e+06	1.77824e+06	1.77582e+06	2.18878e+06	2.28023e+06	2.35569e+06	3.00081e+06	2.2812e+06
8.79_640.588078541667	8.79	640.587	C39 H78 O5 N1	DG(18:0/18:1)	M+NH4	B	DG(36:1)	(18:0/18:1)	(18:0)	(18:1)					Glycerolipids,GL	Neutral glycerolipid	DG				0.188731	1.13976	0.209948	1.1332	0.0792341	1.05646	0.560317	0.253499	-0.109497	0.926911	0.479828	0.329385	1.89804e+07	1.94567e+07	2.48603e+07	2.82475e+07	2.79174e+07	2.67497e+07	1.98728e+07	2.34017e+07	2.20282e+07	3.21094e+07	1.82668e+07	1.98466e+07	2.00207e+07	2.42932e+07	2.58405e+07	3.18517e+07	2.47888e+07
8.86_622.613495875	8.86	622.613	C40 H80 O3 N1	Cer(d18:1/22:0)	M+H	B	Cer(d40:1)	(d18:1/22:0)	(d18:1)	(22:0)					Sphingolipids,SP	Glycosphingolipids	Cer				0.170349	1.12533	0.707726	0.668203	0.347969	1.27277	0.318184	0.524596	0.17762	1.13102	0.377301	0.426232	6.37536e+06	5.50688e+06	4.62164e+06	4.09492e+06	3.37502e+06	4.56845e+06	5.11059e+06	3.47097e+06	6.49644e+06	5.42091e+06	6.66652e+06	5.11634e+06	5.51751e+06	6.22543e+06	4.1245e+06	3.77395e+06	1.12346e+07
9.03_784.622892958333	9.03	784.623	C45 H87 O7 N1 P1	PE(18:0p/22:1)(rep)	M-H	B	PE(40:1p)	(18:0p/22:1)	(18:0p)	(22:1)					Glycerophospholipids,GP	P-Ethanol Amine	PE				-0.0376472	0.974242	0.742104	0.43535	2.50982	5.69549	2.836e-07	2.97548	2.54747	5.84607	4.08009e-08	3.03869	532986	729132	843691	616846	502851	738404	3.40542e+06	3.97445e+06	3.56702e+06	4.68085e+06	4.19792e+06	3.34763e+06	3.39887e+06	3.82071e+06	4.07159e+06	4.24974e+06	3.54671e+06
9.13_642.603263958333	9.13	642.603	C39 H80 O5 N1	DG(18:0/18:0)	M+NH4	B	DG(36:0)	(18:0/18:0)	(18:0)	(18:0)					Glycerolipids,GL	Neutral glycerolipid	DG				0.0189863	1.01325	0.846794	0.166322	0.243088	1.18352	0.0638612	0.693592	0.224102	1.16805	0.131705	0.599941	2.60143e+06	1.99486e+06	2.50279e+06	1.85844e+06	1.88991e+06	2.41776e+06	2.66226e+06	1.87325e+06	2.8735e+06	2.98673e+06	2.7308e+06	2.36788e+06	2.65051e+06	2.59232e+06	2.81174e+06	2.21405e+06	3.14923e+06
9.13_668.618895875	9.13	668.619	C41 H82 O5 N1	DG(18:0/20:1)	M+NH4	B	DG(38:1)	(18:0/20:1)	(18:0)	(20:1)					Glycerolipids,GL	Neutral glycerolipid	DG				0.151123	1.11043	0.320733	0.826055	1.01747	2.02436	2.03036e-05	1.83456	0.866346	1.82304	0.00018348	1.65253	1.43562e+06	1.34292e+06	1.89056e+06	1.8353e+06	1.6837e+06	1.95163e+06	2.67295e+06	3.18206e+06	3.18561e+06	4.25672e+06	2.6531e+06	2.5347e+06	2.66397e+06	3.21299e+06	3.63715e+06	4.38638e+06	3.10806e+06
9.13_694.634397166667	9.13	694.634	C43 H84 O5 N1	DG(18:1/22:1)	M+NH4	B	DG(40:2)	(18:1/22:1)	(18:1)	(22:1)					Glycerolipids,GL	Neutral glycerolipid	DG				0.126087	1.09133	0.528296	0.494909	0.0677824	1.0481	0.737315	0.18354	-0.0583049	0.960392	0.744221	0.184765	647887	516329	749988	1.01784e+06	867279	824289	640786	794694	849369	1.0754e+06	501017	579214	549858	725388	899962	1.11263e+06	753747
9.51_696.650040916667	9.51	696.65	C43 H86 O5 N1	DG(18:1/22:0)	M+NH4	B	DG(40:1)	(18:1/22:0)	(18:1)	(22:0)					Glycerolipids,GL	Neutral glycerolipid	DG				-0.0710005	0.951978	0.635794	0.878489	0.247563	1.1872	0.24384	0.560372	0.318563	1.24709	0.0612385	0.776429	495997	456283	578869	713222	667056	634286	666566	761659	788567	974200	661486	569338	503360	732058	601552	1.04958e+06	601193
1.65_655.473532125	1.65	655.473	C44 H63 O4	OAHFA(44:11)	M-H	C	OAHFA(44:11)	(44:11)	(44:11)						FattyAcyls,FA	Fatty Acid	OAHFA				0.151378	1.11063	0.51687	1.06592	-0.546373	0.684739	0.12489	0.959007	-0.697751	0.616533	0.0614515	1.15446	639555	1.16935e+06	517948	913028	870705	377167	601194	537446	353284	262451	566287	446182	545979	461619	393827	441176	805867
1.8_607.473655625	1.8	607.473	C40 H63 O4	OAHFA(40:7)	M-H	C	OAHFA(40:7)	(40:7)	(40:7)						FattyAcyls,FA	Fatty Acid	OAHFA				-0.0330973	0.97732	0.876087	0.0966901	-0.386759	0.764846	0.0412033	0.907057	-0.353662	0.782595	0.0750604	0.812291	1.72175e+06	2.25543e+06	1.7053e+06	1.89954e+06	1.74889e+06	1.13938e+06	1.5328e+06	1.36941e+06	1.3865e+06	931917	1.41124e+06	1.56213e+06	1.20396e+06	1.37572e+06	1.14764e+06	1.29668e+06	1.51191e+06
1.8_629.457384583333	1.8	629.458	C42 H61 O4	OAHFA(42:10)	M-H	C	OAHFA(42:10)	(42:10)	(42:10)						FattyAcyls,FA	Fatty Acid	OAHFA				-0.012846	0.991135	0.985855	0.0730341	-0.492838	0.710626	0.0375889	1.05006	-0.479992	0.716982	0.0421695	0.992181	1.02397e+06	1.25719e+06	885508	1.20223e+06	1.13686e+06	600350	815424	843806	642767	551958	812245	711765	721828	714800	714412	683575	789767
1.85_331.28428125	1.85	331.284	C19 H39 O4	MG(16:0)	M+H	C	MG(16:0)	(16:0)	(16:0)						Glycerolipids,GL	Neutral glycerolipid	MG				-0.0724952	0.950992	0.478095	0.806362	0.031544	1.02211	0.954645	0.03537	0.104039	1.07478	0.09843	0.422442	658396	608656	727728	696814	696923	638872	695688	677289	789688	785034	680909	699942	685898	664827	979410	654038	596723
1.85_348.31083775	1.85	348.311	C19 H42 O4 N1	MG(16:0)(rep)	M+NH4	C	MG(16:0)	(16:0)	(16:0)						Glycerolipids,GL	Neutral glycerolipid	MG				-0.0790142	0.946704	0.471299	0.850747	0.00540595	1.00375	0.856986	0.0528463	0.0844201	1.06026	0.172901	0.355818	315517	313833	338982	351921	329804	315248	313616	339213	328259	396386	352699	353562	317908	296367	483636	341702	275644
2.62_359.315584166667	2.62	359.316	C21 H43 O4	MG(18:0)	M+H	C	MG(18:0)	(18:0)	(18:0)						Glycerolipids,GL	Neutral glycerolipid	MG				-0.134415	0.911039	0.285226	1.26889	0.0983952	1.07058	0.601937	0.227627	0.23281	1.17512	0.0236433	0.75807	567086	463101	582257	443688	573502	513668	679719	638215	620531	640349	520555	594394	542488	570381	807230	515817	503580
2.62_376.342132541667	2.62	376.342	C21 H46 O4 N1	MG(18:0)(rep)	M+NH4	C	MG(18:0)	(18:0)	(18:0)						Glycerolipids,GL	Neutral glycerolipid	MG				-0.101417	0.932117	0.419705	1.01032	0.148031	1.10806	0.346669	0.393272	0.249448	1.18875	0.0455287	0.750615	310214	226814	300583	241401	268500	236000	327374	316801	306790	379143	253433	298862	276883	280303	420138	262340	253203
3.5_902.494061833333	3.5	902.494	C50 H74 O10 N1 P1 Na1	PS(44:12)	M+Na	C	PS(44:12)	(22:6/22:6)	(22:6)	(22:6)					Glycerophospholipids,GP	P-Serine	PS				0.0497816	1.03511	0.387429	0.541308	0.00353016	1.00245	0.937863	0.0207961	-0.0462515	0.968449	0.484272	0.17596	3.79779e+06	4.67043e+06	3.89156e+06	4.08625e+06	4.19192e+06	3.75278e+06	3.54778e+06	4.29952e+06	4.08884e+06	3.80476e+06	3.98153e+06	3.89876e+06	3.77418e+06	4.30733e+06	4.17955e+06	4.18275e+06	3.70552e+06
3.71_856.512273166667	3.71	856.51	C46 H76 O10 N1 P1 Na1	PS(40:7)	M+Na	C	PS(40:7)	(40:7)	(40:7)						Glycerophospholipids,GP	P-Serine	PS				-0.0666135	0.954877	0.236236	0.877329	0.017549	1.01224	0.791354	0.0730866	0.0841625	1.06007	0.0694401	0.423351	4.86737e+06	4.66315e+06	4.59575e+06	4.93357e+06	4.79411e+06	4.25328e+06	4.9682e+06	5.33513e+06	5.03487e+06	4.73195e+06	4.71526e+06	5.01029e+06	4.41481e+06	4.52588e+06	5.11354e+06	4.74537e+06	4.3647e+06
3.77_882.5256725	3.77	882.526	C48 H78 O10 N1 P1 Na1	PS(42:8)	M+Na	C	PS(42:8)	(42:8)	(42:8)						Glycerophospholipids,GP	P-Serine	PS				-0.0713086	0.951774	0.432434	0.76499	-0.629759	0.646284	0.00169874	1.354	-0.55845	0.679031	0.0033986	1.25085	2.05969e+06	1.71616e+06	1.41341e+06	1.95073e+06	2.43416e+06	1.59841e+06	1.33668e+06	1.36007e+06	1.10229e+06	1.42013e+06	1.1172e+06	1.25015e+06	1.21485e+06	1.18491e+06	1.36981e+06	1.21775e+06	1.00086e+06
3.96_922.560500916667	3.96	922.56	C53 H81 O10 N1 P1	PS(47:11)	M-H	C	PS(47:11)	(47:11)	(47:11)						Glycerophospholipids,GP	P-Serine	PS				-0.0148273	0.989775	0.839888	0.196777	-0.297869	0.813453	0.0109034	0.870142	-0.283042	0.821856	0.00519748	0.897816	1.62577e+06	2.00044e+06	1.99262e+06	1.72e+06	2.06553e+06	1.87828e+06	1.49274e+06	1.42006e+06	1.4587e+06	1.53499e+06	1.8593e+06	1.50692e+06	1.45144e+06	1.96091e+06	1.51692e+06	1.46373e+06	1.35082e+06
4.03_878.568957541667	4.03	878.569	C52 H81 O8 N1 P1	PC(44:12)	M+H	C	PC(44:12)	(22:6/22:6)	(22:6)	(22:6)					Glycerophospholipids,GP	P-Choline	PC				-0.0390088	0.973323	0.537353	0.479022	-0.346494	0.786493	0.00141187	0.985934	-0.307485	0.808049	0.00115584	0.977651	2.20137e+07	2.69905e+07	2.71953e+07	2.4293e+07	2.77261e+07	2.40564e+07	2.06884e+07	2.02088e+07	1.98887e+07	1.89876e+07	2.23107e+07	2.09615e+07	1.9325e+07	2.27308e+07	1.98619e+07	2.05543e+07	1.67836e+07
4.21_898.560542	4.21	898.56	C51 H81 O10 N1 P1	PS(45:9)	M-H	C	PS(45:9)	(45:9)	(45:9)						Glycerophospholipids,GP	P-Serine	PS				-0.0455355	0.96893	0.43394	0.57388	-0.00539048	0.996271	0.901828	0.0515505	0.040145	1.02822	0.408671	0.188513	3.57035e+06	4.14818e+06	3.5889e+06	3.73448e+06	3.91537e+06	3.80748e+06	4.3441e+06	3.88337e+06	3.74584e+06	3.87452e+06	3.76256e+06	3.79672e+06	3.889e+06	4.20071e+06	3.84193e+06	3.33275e+06	3.53311e+06
4.22_836.52095375	4.22	836.522	C49 H75 O8 N1 P1	PE(44:12)(rep)	M+H	C	PE(44:12)	(22:6/22:6)	(22:6)	(22:6)					Glycerophospholipids,GP	P-Ethanol Amine	PE				-0.0718346	0.951427	0.218394	0.893195	-0.230003	0.852633	0.0151967	0.735168	-0.158168	0.896162	0.0470149	0.593408	2.15025e+07	2.88341e+07	2.4914e+07	2.44997e+07	2.53712e+07	2.29719e+07	2.22499e+07	2.18144e+07	2.16605e+07	2.12215e+07	2.35047e+07	2.22648e+07	2.01513e+07	2.387e+07	2.01479e+07	2.21393e+07	1.85422e+07
4.22_858.503174791667	4.22	858.504	C49 H74 O8 N1 P1 Na1	PE(44:12)	M+Na	C	PE(44:12)	(22:6/22:6)	(22:6)	(22:6)					Glycerophospholipids,GP	P-Ethanol Amine	PE				-0.0048055	0.996675	0.95491	0.222755	-0.28504	0.820719	0.00399513	0.876626	-0.280235	0.823457	0.00476612	0.904074	3.31648e+06	2.83146e+06	2.94458e+06	3.36007e+06	3.61431e+06	3.41347e+06	3.08633e+06	2.54007e+06	2.6313e+06	2.47075e+06	2.87193e+06	2.44086e+06	2.43105e+06	2.95884e+06	2.91008e+06	2.6465e+06	2.37192e+06
4.24_678.506343791667	4.24	678.507	C36 H73 O8 N1 P1	PC(28:0)	M+H	C	PC(28:0)	(28:0)	(28:0)						Glycerophospholipids,GP	P-Choline	PC				0.085406	1.06099	0.372471	0.904132	0.318401	1.24695	0.00213271	0.936303	0.232995	1.17527	0.0395662	0.729183	1.56934e+06	2.03046e+06	1.77269e+06	1.79193e+06	1.92801e+06	1.8341e+06	1.99463e+06	2.72209e+06	2.09215e+06	2.0929e+06	1.83174e+06	2.10814e+06	2.53737e+06	1.95494e+06	2.08714e+06	2.39602e+06	2.39113e+06
4.28_854.568530583333	4.28	854.569	C50 H81 O8 N1 P1	PC(42:10)	M+H	C	PC(42:10)	(20:4/22:6)	(20:4)	(22:6)					Glycerophospholipids,GP	P-Choline	PC				-0.106145	0.929067	0.16397	0.980787	-0.11507	0.923338	0.0865947	0.465313	-0.00892468	0.993833	0.850873	0.0369246	5.14398e+07	5.77377e+07	5.24612e+07	5.16165e+07	5.48986e+07	4.95195e+07	5.31633e+07	5.41102e+07	5.13295e+07	4.81135e+07	4.86817e+07	6.03159e+07	5.05761e+07	5.19591e+07	4.86531e+07	4.74009e+07	4.16528e+07
4.29_804.55326575	4.29	804.554	C46 H79 O8 N1 P1	PC(38:7)	M+H	C	PC(38:7)	(38:7)	(38:7)						Glycerophospholipids,GP	P-Choline	PC				-0.0781338	0.947282	0.453221	0.695632	-0.349812	0.784686	0.00135623	1.00728	-0.271678	0.828355	0.0210407	0.805922	1.7198e+07	1.92177e+07	1.76352e+07	1.87738e+07	2.1189e+07	1.55722e+07	1.63361e+07	1.85252e+07	1.53446e+07	1.29116e+07	1.36542e+07	1.40043e+07	1.43364e+07	1.47478e+07	1.61295e+07	1.41887e+07	1.30675e+07
4.37_884.543536458333	4.37	884.544	C50 H79 O10 N1 P1	PS(44:10)(rep)	M+H	C	PS(44:10)	(22:4/22:6)	(22:4)	(22:6)					Glycerophospholipids,GP	P-Serine	PS				-0.0793702	0.946471	0.182697	0.894386	-0.10032	0.932826	0.136313	0.400383	-0.0209495	0.985584	0.746832	0.0695155	3.9057e+07	3.48879e+07	3.26643e+07	3.86437e+07	3.62475e+07	3.27709e+07	3.54947e+07	3.76778e+07	3.56003e+07	3.35979e+07	3.17015e+07	3.71102e+07	3.39149e+07	3.14926e+07	3.53473e+07	3.44194e+07	2.96745e+07
4.38_704.522298333333	4.38	704.522	C38 H75 O8 N1 P1	PC(30:1)	M+H	C	PC(30:1)	(30:1)	(30:1)						Glycerophospholipids,GP	P-Choline	PC				0.137664	1.10012	0.183566	1.10728	0.0854766	1.06104	0.428543	0.260059	-0.0521873	0.964473	0.664574	0.165399	3.75662e+06	3.98991e+06	4.19881e+06	3.99341e+06	4.68671e+06	3.05714e+06	3.96709e+06	3.33812e+06	4.11677e+06	4.19235e+06	3.20371e+06	4.02319e+06	3.78475e+06	4.21705e+06	3.89112e+06	4.05823e+06	5.19908e+06
4.38_736.491180458333	4.38	736.491	C41 H71 O8 N1 P1	PE(36:6)	M+H	C	PE(36:6)	(36:6)	(36:6)						Glycerophospholipids,GP	P-Ethanol Amine	PE				-0.0893577	0.939941	0.282184	0.952616	0.135341	1.09835	0.0742055	0.5077	0.224699	1.16853	0.00876046	0.771603	563406	589048	566839	623195	646727	592576	755901	799390	641403	628763	669263	690721	614427	589444	767993	685925	626876
4.38_906.525911	4.38	906.526	C50 H78 O10 N1 P1 Na1	PS(44:10)	M+Na	C	PS(44:10)	(22:4/22:6)	(22:4)	(22:6)					Glycerophospholipids,GP	P-Serine	PS				-0.0670208	0.954607	0.328956	0.776309	-0.152785	0.899512	0.0801383	0.536822	-0.0857646	0.942285	0.252163	0.322778	8.64371e+06	7.15732e+06	6.78545e+06	8.32057e+06	7.93523e+06	7.28405e+06	6.46627e+06	7.36875e+06	7.93217e+06	7.13978e+06	7.23452e+06	7.32266e+06	6.32683e+06	7.01034e+06	8.19548e+06	6.94598e+06	6.55045e+06
4.44_754.537229125	4.44	754.538	C42 H77 O8 N1 P1	PC(34:4)	M+H	C	PC(34:4)	(34:4)	(34:4)						Glycerophospholipids,GP	P-Choline	PC				-0.0364027	0.975083	0.696432	0.363361	0.282502	1.2163	0.00344515	0.872032	0.318905	1.24738	0.00514591	0.934523	3.52514e+06	4.46338e+06	4.05476e+06	4.60813e+06	4.21728e+06	3.81125e+06	5.55662e+06	6.04849e+06	4.8631e+06	5.15505e+06	4.46203e+06	4.70007e+06	5.06153e+06	4.45358e+06	5.11686e+06	4.8446e+06	5.5715e+06
4.48_824.544845916667	4.48	824.545	C45 H79 O10 N1 P1	PS(39:4)	M-H	C	PS(39:4)	(39:4)	(39:4)						Glycerophospholipids,GP	P-Serine	PS				-0.0566755	0.961477	0.357745	0.5583	-0.166414	0.891055	0.0173257	0.640781	-0.109739	0.926756	0.0682746	0.450002	2.33631e+06	2.43574e+06	2.05743e+06	2.30332e+06	2.2175e+06	2.12227e+06	2.24602e+06	2.27162e+06	1.98062e+06	2.00632e+06	1.95271e+06	2.0285e+06	2.29527e+06	1.85588e+06	2.00985e+06	1.9043e+06	1.90778e+06
4.5_834.504186125	4.5	834.504	C47 H74 O8 N1 P1 Na1	PE(42:10)	M+Na	C	PE(42:10)	(20:4/22:6)	(20:4)	(22:6)					Glycerophospholipids,GP	P-Ethanol Amine	PE				0.219686	1.16448	0.506083	1.36912	0.387241	1.30789	0.27733	0.723588	0.167555	1.12315	0.683714	0.290217	1.82859e+06	2.53927e+06	5.53579e+06	1.8243e+06	1.9696e+06	1.91545e+06	1.80592e+06	3.28318e+06	6.11672e+06	1.93708e+06	2.19759e+06	2.1953e+06	4.03753e+06	2.17661e+06	2.34533e+06	2.04826e+06	3.95934e+06
4.52_762.50587875	4.52	762.507	C43 H73 O8 N1 P1	PE(38:7)	M+H	C	PE(38:7)	(38:7)	(38:7)						Glycerophospholipids,GP	P-Ethanol Amine	PE				-0.141533	0.906556	0.00235274	1.59144	-0.244267	0.844244	0.00288761	0.828993	-0.102735	0.931266	0.112156	0.4267	5.19015e+06	6.07536e+06	5.83072e+06	5.98796e+06	6.01285e+06	5.01508e+06	5.18516e+06	5.42415e+06	5.52303e+06	4.9543e+06	5.16501e+06	5.5158e+06	4.88936e+06	4.80248e+06	4.60962e+06	5.05916e+06	4.54636e+06
4.54_830.569818791667	4.54	830.569	C48 H81 O8 N1 P1	PC(40:8)	M+H	C	PC(40:8)	(18:2/22:6)	(18:2)	(22:6)					Glycerophospholipids,GP	P-Choline	PC				0.00417404	1.0029	0.905536	0.162913	-0.0617072	0.95813	0.321676	0.259911	-0.0658812	0.955362	0.335722	0.255634	4.50094e+07	4.56241e+07	4.75281e+07	4.67628e+07	4.56591e+07	3.77941e+07	4.33656e+07	4.69028e+07	4.36693e+07	3.79663e+07	4.16728e+07	4.28208e+07	4.54058e+07	4.40719e+07	4.32925e+07	4.27045e+07	4.15011e+07
4.57_780.55335475	4.57	780.554	C44 H79 O8 N1 P1	PC(36:5)	M+H	C	PC(36:5)	(16:1/20:4)	(16:1)	(20:4)					Glycerophospholipids,GP	P-Choline	PC				-0.0301272	0.979334	0.730509	0.19119	-0.133482	0.911628	0.0873621	0.49988	-0.103355	0.930866	0.230998	0.364552	2.60487e+07	2.91329e+07	2.66701e+07	2.80836e+07	3.16211e+07	2.42947e+07	2.5024e+07	3.02264e+07	2.72731e+07	2.35796e+07	2.25664e+07	2.57156e+07	2.68611e+07	2.37892e+07	2.38044e+07	2.49264e+07	2.37271e+07
4.59_834.52585825	4.59	834.526	C44 H78 O10 N1 P1 Na1	PS(38:4)	M+Na	C	PS(38:4)	(38:4)	(38:4)						Glycerophospholipids,GP	P-Serine	PS				-0.0581795	0.960475	0.576525	0.322406	-0.0696299	0.952882	0.419496	0.267578	-0.0114505	0.992095	0.833753	0.0588774	2.53327e+07	2.52488e+07	2.6115e+07	2.63755e+07	2.41217e+07	2.21753e+07	2.041e+07	2.2779e+07	2.48667e+07	2.51789e+07	2.71574e+07	2.77962e+07	2.71208e+07	2.41571e+07	1.99879e+07	2.37772e+07	1.97478e+07
4.6_730.538091666667	4.6	730.538	C40 H77 O8 N1 P1	PC(32:2)	M+H	C	PC(32:2)	(32:2)	(32:2)						Glycerophospholipids,GP	P-Choline	PC				-0.137423	0.909142	0.476576	0.773134	-0.340609	0.789708	0.00455453	0.978111	-0.203186	0.86863	0.181338	0.588069	7.88936e+06	9.63592e+06	8.35181e+06	9.53715e+06	1.04982e+07	7.69568e+06	7.10608e+06	1.00751e+07	6.47893e+06	6.67758e+06	1.0189e+07	6.03888e+06	6.8402e+06	6.46893e+06	7.3364e+06	6.94518e+06	7.47122e+06
4.61_856.509580826087	4.61	856.51	C46 H76 O10 N1 P1 Na1	PS(40:7)(rep)	M+Na	C	PS(40:7)	(18:1/22:6)	(18:1)	(22:6)					Glycerophospholipids,GP	P-Serine	PS				0.224868	1.16867	0.0284151	1.84979	0.2858	1.21909	0.0300318	0.843758	0.0609327	1.04314	0.594028	0.232466	5.43644e+06	7.51941e+06	7.07431e+06	5.49884e+06	5.28926e+06	4.94217e+06	5.10844e+06	6.12557e+06	6.1255e+06	7.53381e+06	6.51298e+06	5.89684e+06	6.68868e+06	7.8281e+06	7.91559e+06	7.30413e+06	7.23322e+06
4.62_838.5367445	4.62	838.538	C49 H77 O8 N1 P1	PE(44:11)	M+H	C	PE(44:11)	(44:11)	(44:11)						Glycerophospholipids,GP	P-Ethanol Amine	PE				-0.0655516	0.95558	0.518344	0.854998	-0.487857	0.713084	0.00103142	1.20533	-0.422305	0.746231	0.000375259	1.16523	3.53998e+06	3.95853e+06	3.70187e+06	3.98083e+06	4.00443e+06	3.30513e+06	3.02163e+06	3.0422e+06	3.02129e+06	2.5035e+06	2.81303e+06	2.38168e+06	2.10193e+06	2.61002e+06	2.76235e+06	3.17897e+06	2.45194e+06
4.69_792.553738875	4.69	792.554	C45 H79 O8 N1 P1	PC(37:6)	M+H	C	PC(37:6)	(37:6)	(37:6)						Glycerophospholipids,GP	P-Choline	PC				0.0542917	1.03835	0.861954	0.329792	-0.231957	0.851479	0.342334	0.459999	-0.286248	0.820032	0.22364	0.58909	1.90125e+06	2.88014e+06	3.15993e+06	1.87129e+06	1.87177e+06	1.53272e+06	2.4058e+06	1.69377e+06	1.66404e+06	1.52136e+06	1.74149e+06	1.81198e+06	2.74901e+06	1.5736e+06	2.2152e+06	1.66308e+06	1.44209e+06
4.71_880.585044041667	4.71	880.585	C52 H83 O8 N1 P1	PC(44:11)	M+H	C	PC(44:11)	(44:11)	(44:11)						Glycerophospholipids,GP	P-Choline	PC				0.0703613	1.04998	0.764718	0.454574	0.63639	1.55443	0.00558362	1.29924	0.566029	1.48044	0.000499246	1.34353	866866	868792	800526	919846	933451	792794	1.57185e+06	1.39041e+06	1.15364e+06	1.19532e+06	1.05623e+06	1.3046e+06	1.92065e+06	1.3168e+06	1.44518e+06	1.27818e+06	977520
4.76_756.552788416667	4.76	756.554	C42 H79 O8 N1 P1	PC(34:3)	M+H	C	PC(34:3)	(16:1/18:2)	(16:1)	(18:2)					Glycerophospholipids,GP	P-Choline	PC				0.123116	1.08908	0.640061	0.769687	0.229991	1.17283	0.330917	0.465334	0.106875	1.07689	0.506987	0.310946	1.27499e+07	1.18249e+07	1.7171e+07	1.22203e+07	1.05647e+07	1.40827e+07	1.16325e+07	1.75935e+07	1.54307e+07	1.6392e+07	1.2057e+07	1.15525e+07	1.97911e+07	1.17793e+07	1.60007e+07	1.08804e+07	2.12379e+07
4.78_856.584031833333	4.78	856.585	C50 H83 O8 N1 P1	PC(42:9)	M+H	C	PC(42:9)	(42:9)	(42:9)						Glycerophospholipids,GP	P-Choline	PC				0.0491156	1.03463	0.622472	0.261101	-0.372475	0.772456	0.00269081	1.02431	-0.421591	0.746601	0.000326186	1.16871	4.4545e+06	4.45953e+06	4.457e+06	4.84877e+06	5.16001e+06	3.81381e+06	3.64893e+06	3.04249e+06	3.48421e+06	3.04741e+06	3.56679e+06	3.51296e+06	2.82451e+06	4.13362e+06	3.48404e+06	3.55132e+06	3.41836e+06
4.93_806.569153875	4.93	806.569	C46 H81 O8 N1 P1	PC(38:6)(rep)	M+H	C	PC(38:6)	(38:6)	(38:6)						Glycerophospholipids,GP	P-Choline	PC				0.0159248	1.0111	0.822493	0.254693	0.0212113	1.01481	0.777878	0.08184	0.00528651	1.00367	0.965586	0.0448899	4.31447e+07	3.49487e+07	4.1749e+07	3.93852e+07	3.46962e+07	3.19047e+07	3.90005e+07	4.39539e+07	4.12141e+07	3.4989e+07	3.09484e+07	3.65517e+07	4.18266e+07	4.13156e+07	3.89032e+07	3.32559e+07	3.79655e+07
4.95_718.53813575	4.95	718.538	C39 H77 O8 N1 P1	PC(31:1)	M+H	C	PC(31:1)	(31:1)	(31:1)						Glycerophospholipids,GP	P-Choline	PC				0.451553	1.36751	0.0543149	2.55224	0.353792	1.27792	0.109239	0.761768	-0.0977607	0.934482	0.412407	0.318274	945441	1.26392e+06	1.28729e+06	1.17185e+06	1.22597e+06	1.13482e+06	957863	1.21038e+06	988209	1.49947e+06	879816	1.03301e+06	1.93674e+06	1.0416e+06	1.05164e+06	1.8506e+06	1.51767e+06
5.01_768.55346175	5.01	768.554	C43 H79 O8 N1 P1	PC(35:4)	M+H	C	PC(35:4)	(35:4)	(35:4)						Glycerophospholipids,GP	P-Choline	PC				-0.00893528	0.993826	0.838365	0.0697312	0.109286	1.07869	0.380046	0.288482	0.118221	1.0854	0.0654313	0.485314	2.87777e+06	2.75475e+06	2.78074e+06	2.82125e+06	2.61975e+06	2.36534e+06	3.21016e+06	2.68454e+06	2.99156e+06	3.07531e+06	2.81338e+06	2.82972e+06	3.52954e+06	3.118e+06	2.36809e+06	2.43803e+06	2.80005e+06
5.03_814.537386333333	5.03	814.538	C47 H77 O8 N1 P1	PE(42:9)	M+H	C	PE(42:9)	(20:3/22:6)	(20:3)	(22:6)					Glycerophospholipids,GP	P-Ethanol Amine	PE				-0.119375	0.920586	0.125539	1.32473	-0.425931	0.744358	8.61493e-05	1.16198	-0.306556	0.808569	0.000845838	0.96659	3.57053e+06	3.3872e+06	3.28075e+06	3.29013e+06	3.93627e+06	3.35366e+06	2.68293e+06	2.96152e+06	2.8004e+06	2.93739e+06	3.0367e+06	2.4143e+06	2.27191e+06	2.76123e+06	2.73354e+06	2.79946e+06	2.56078e+06
5.12_882.600552833333	5.12	882.601	C52 H85 O8 N1 P1	PC(44:10)	M+H	C	PC(44:10)	(44:10)	(44:10)						Glycerophospholipids,GP	P-Choline	PC				-0.157863	0.896352	0.0505783	1.4772	0.0186817	1.01303	0.783327	0.105408	0.176545	1.13017	0.0950848	0.627687	8.27286e+06	6.31329e+06	6.39426e+06	5.56021e+06	5.89859e+06	5.85226e+06	6.54864e+06	7.70571e+06	7.80702e+06	6.57655e+06	6.79451e+06	7.84359e+06	5.9115e+06	6.19819e+06	6.82793e+06	6.40877e+06	6.089e+06
5.16_794.568933125	5.16	794.569	C45 H81 O8 N1 P1	PC(37:5)	M+H	C	PC(37:5)	(37:5)	(37:5)						Glycerophospholipids,GP	P-Choline	PC				0.012872	1.00896	0.844793	0.300876	0.256713	1.19475	0.081089	0.734238	0.243841	1.18414	0.115868	0.691249	3.82708e+06	2.09992e+06	3.2351e+06	3.55456e+06	2.88708e+06	3.27992e+06	3.70217e+06	4.28262e+06	3.45181e+06	3.64133e+06	3.01556e+06	4.26743e+06	4.25454e+06	3.53664e+06	3.44171e+06	3.82162e+06	3.48475e+06
5.17_828.55122975	5.17	828.551	C46 H80 O8 N1 P1 Na1	PC(38:6)	M+Na	C	PC(38:6)	(38:6)	(38:6)						Glycerophospholipids,GP	P-Choline	PC				-0.0535155	0.963585	0.494065	0.4055	-0.119192	0.920703	0.0235335	0.550345	-0.0656765	0.955497	0.283307	0.316344	9.91397e+07	9.67382e+07	9.8431e+07	9.69574e+07	9.57308e+07	9.4015e+07	9.35168e+07	8.27367e+07	9.85909e+07	8.03063e+07	9.75194e+07	1.02485e+08	9.21944e+07	9.29473e+07	8.98261e+07	8.00859e+07	8.47449e+07
5.22_730.538229458333	5.22	730.538	C40 H77 O8 N1 P1	PC(32:2)(rep)	M+H	C	PC(32:2)	(32:2)	(32:2)						Glycerophospholipids,GP	P-Choline	PC				0.139683	1.10166	0.421749	1.31061	0.282461	1.21627	0.0568684	0.745179	0.142778	1.10403	0.723177	0.21583	3.50626e+06	4.05233e+06	2.59218e+06	2.97306e+06	3.04146e+06	3.64997e+06	3.45745e+06	4.31823e+06	3.63575e+06	1.84598e+06	3.20422e+06	5.41499e+06	3.7682e+06	3.236e+06	3.45224e+06	4.51257e+06	4.53806e+06
5.24_744.553768875	5.24	744.554	C41 H79 O8 N1 P1	PC(33:2)	M+H	C	PC(33:2)	(33:2)	(33:2)						Glycerophospholipids,GP	P-Choline	PC				0.209334	1.15615	0.351795	1.33329	0.262938	1.19992	0.233711	0.557574	0.0536043	1.03785	0.757307	0.159716	3.60427e+06	3.91157e+06	3.57202e+06	2.76249e+06	3.45151e+06	2.50209e+06	3.50704e+06	3.92552e+06	4.27205e+06	2.4394e+06	3.25095e+06	3.15867e+06	5.06713e+06	2.77001e+06	5.00364e+06	3.48956e+06	4.46086e+06
5.29_828.551394791667	5.29	828.554	C48 H79 O8 N1 P1	PC(40:9)	M+H	C	PC(40:9)	(40:9)	(40:9)						Glycerophospholipids,GP	P-Choline	PC				-0.0524196	0.964318	0.503068	0.393523	-0.117705	0.921653	0.0248185	0.545569	-0.0652855	0.955756	0.285254	0.314936	9.91536e+07	9.67416e+07	9.84473e+07	9.69566e+07	9.59503e+07	9.40269e+07	9.35611e+07	8.28886e+07	9.87841e+07	8.03044e+07	9.75272e+07	1.02493e+08	9.23972e+07	9.30589e+07	8.98348e+07	8.01698e+07	8.49499e+07
5.3_703.57419975	5.3	703.575	C39 H80 O6 N2 P1	SM(d34:1)	M+H	C	SM(d34:1)	(d34:1)	(d34:1)						Sphingolipids,SP	Sphingolipids	SM				0.203	1.15109	0.277109	1.33462	0.382426	1.30353	0.0437948	0.849715	0.179426	1.13243	0.130799	0.5737	2.37634e+08	2.48701e+08	2.0897e+08	2.54844e+08	2.17919e+08	2.40183e+08	2.38946e+08	3.39815e+08	2.66786e+08	2.6269e+08	2.16722e+08	2.6979e+08	2.86169e+08	3.00692e+08	2.28935e+08	2.73737e+08	4.52122e+08
5.31_725.558136666667	5.31	725.559	C41 H78 O6 N2 P1	SM(d36:4)	M+H	C	SM(d36:4)	(d36:4)	(d36:4)						Sphingolipids,SP	Sphingolipids	SM				0.206912	1.15421	0.266909	1.28641	0.404099	1.32326	0.0408168	0.861139	0.197188	1.14646	0.0892343	0.628867	5.99008e+06	5.22452e+06	4.33864e+06	5.09372e+06	5.84351e+06	6.31195e+06	6.47265e+06	7.6863e+06	6.21412e+06	5.8125e+06	5.52495e+06	5.8962e+06	6.57346e+06	7.62681e+06	6.25773e+06	5.49118e+06	1.06877e+07
5.32_876.578503625	5.32	876.576	C49 H83 O10 N1 P1	PS(43:6)	M-H	C	PS(43:6)	(43:6)	(43:6)						Glycerophospholipids,GP	P-Serine	PS				-0.0208141	0.985676	0.69439	0.266768	-0.0942139	0.936783	0.088092	0.427955	-0.0733998	0.950396	0.107323	0.384714	2.05109e+07	1.90945e+07	2.09446e+07	2.11061e+07	2.12004e+07	1.9804e+07	2.04546e+07	1.84589e+07	1.8691e+07	1.81978e+07	2.07765e+07	1.99973e+07	1.86751e+07	2.21434e+07	1.86333e+07	1.85975e+07	1.81019e+07
5.35_902.591838291667	5.35	902.592	C51 H85 O10 N1 P1	PS(45:7)	M-H	C	PS(45:7)	(45:7)	(45:7)						Glycerophospholipids,GP	P-Serine	PS				0.00860524	1.00598	0.89867	0.180789	0.190339	1.14103	0.0926658	0.586023	0.181734	1.13425	0.115456	0.60022	838501	611253	535988	618606	562738	613314	767779	657719	768791	676657	623582	793375	750414	762939	607118	700678	756699
5.37_840.552150541667	5.37	840.554	C49 H79 O8 N1 P1	PE(44:10)(rep)	M+H	C	PE(44:10)	(44:10)	(44:10)						Glycerophospholipids,GP	P-Ethanol Amine	PE				-0.100755	0.932545	0.408808	0.761435	-0.230617	0.85227	0.0375369	0.731705	-0.129862	0.913919	0.185723	0.449931	9.46112e+07	1.00593e+08	8.09704e+07	9.1998e+07	9.65153e+07	1.00828e+08	8.71393e+07	9.96957e+07	7.17317e+07	8.02245e+07	1.01041e+08	7.70033e+07	8.69293e+07	9.63578e+07	7.32176e+07	7.72221e+07	6.44568e+07
5.38_862.534362458333	5.38	862.536	C49 H78 O8 N1 P1 Na1	PE(44:10)	M+Na	C	PE(44:10)	(44:10)	(44:10)						Glycerophospholipids,GP	P-Ethanol Amine	PE				-0.0306631	0.97897	0.554783	0.496126	0.0115362	1.00803	0.813811	0.0562513	0.0421993	1.02968	0.357673	0.200757	8.85766e+06	8.17569e+06	8.09241e+06	8.19676e+06	8.18855e+06	8.71948e+06	9.45602e+06	8.16994e+06	8.14035e+06	8.76589e+06	8.92888e+06	8.26044e+06	8.27661e+06	8.9826e+06	9.02194e+06	8.21173e+06	7.68501e+06
5.39_832.585479333333	5.39	832.585	C48 H83 O8 N1 P1	PC(40:7)	M+H	C	PC(40:7)	(18:1/22:6)	(18:1)	(22:6)					Glycerophospholipids,GP	P-Choline	PC				-0.0959348	0.935666	0.271748	0.897779	-0.220914	0.858022	0.0650244	0.635688	-0.124979	0.917017	0.302316	0.35591	7.61858e+08	8.13818e+08	7.43831e+08	7.33539e+08	5.51577e+08	6.11706e+08	6.95209e+08	6.18545e+08	6.5963e+08	5.78109e+08	5.62089e+08	7.52864e+08	5.70756e+08	6.77361e+08	5.97189e+08	6.26886e+08	5.59808e+08
5.4_854.566856583333	5.4	854.567	C48 H82 O8 N1 P1 Na1	PC(40:7)(rep)	M+Na	C	PC(40:7)	(18:1/22:6)	(18:1)	(22:6)					Glycerophospholipids,GP	P-Choline	PC				-0.124119	0.917564	0.414625	1.11713	-0.427777	0.743406	0.00590549	1.0556	-0.303658	0.810195	0.0590352	0.801979	2.8443e+07	2.00376e+07	1.93418e+07	2.15032e+07	2.71052e+07	2.09123e+07	2.64503e+07	1.76364e+07	1.75709e+07	1.66732e+07	1.61411e+07	1.68029e+07	1.42738e+07	1.79279e+07	1.8664e+07	1.80232e+07	1.5241e+07
5.41_706.537726875	5.41	706.538	C38 H77 O8 N1 P1	PC(30:0)(rep)	M+H	C	PC(30:0)	(30:0)	(30:0)						Glycerophospholipids,GP	P-Choline	PC				-0.0815635	0.945033	0.299595	0.849884	-0.173426	0.886734	0.0379172	0.611932	-0.091863	0.93831	0.304118	0.321214	3.41312e+08	3.2339e+08	3.17403e+08	3.49448e+08	4.05942e+08	3.05742e+08	3.44957e+08	3.71648e+08	2.97449e+08	3.06337e+08	2.7942e+08	3.17382e+08	3.0041e+08	2.81621e+08	3.07472e+08	3.31601e+08	2.90928e+08
5.41_728.519990583333	5.41	728.52	C38 H76 O8 N1 P1 Na1	PC(30:0)	M+Na	C	PC(30:0)	(30:0)	(30:0)						Glycerophospholipids,GP	P-Choline	PC				0.016056	1.01119	0.718794	0.292613	0.17709	1.1306	0.0313786	0.658533	0.161034	1.11809	0.0460249	0.617374	6.73492e+06	8.53337e+06	8.79859e+06	7.21342e+06	7.24852e+06	7.84848e+06	8.3563e+06	9.45058e+06	8.18715e+06	8.68714e+06	8.25043e+06	8.92231e+06	8.99272e+06	8.52319e+06	8.01634e+06	9.27e+06	8.93879e+06
5.41_728.520838708333	5.41	728.522	C40 H75 O8 N1 P1	PC(32:3)	M+H	C	PC(32:3)	(32:3)	(32:3)						Glycerophospholipids,GP	P-Choline	PC				0.0175971	1.01227	0.684469	0.317252	0.195834	1.14539	0.02423	0.699026	0.178237	1.1315	0.0337812	0.663545	6.38039e+06	8.53337e+06	8.34309e+06	7.21342e+06	7.24852e+06	7.84848e+06	8.34387e+06	9.16848e+06	8.18715e+06	8.68714e+06	8.25043e+06	8.92231e+06	8.99272e+06	8.52319e+06	8.01634e+06	9.27e+06	8.93879e+06
5.46_858.600083083333	5.46	858.601	C50 H85 O8 N1 P1	PC(42:8)	M+H	C	PC(42:8)	(42:8)	(42:8)						Glycerophospholipids,GP	P-Choline	PC				-0.385703	0.765406	0.144625	1.85148	-0.327168	0.7971	0.176591	0.683622	0.0585351	1.04141	0.860624	0.0970472	1.86231e+07	1.08611e+07	9.40635e+06	1.55497e+07	1.73787e+07	1.91071e+07	1.99272e+07	1.56733e+07	1.21575e+07	1.20717e+07	1.07974e+07	2.40639e+07	1.29392e+07	1.21445e+07	1.16899e+07	1.19581e+07	1.13144e+07
5.51_792.553737625	5.51	792.554	C45 H79 O8 N1 P1	PC(37:6)(rep)	M+H	C	PC(37:6)	(37:6)	(37:6)						Glycerophospholipids,GP	P-Choline	PC				0.0622668	1.04411	0.890314	0.345205	-0.531705	0.691737	0.26445	1.24718	-0.593972	0.662516	0.259648	1.57754	6.39201e+06	5.00656e+06	5.76783e+06	6.33207e+06	7.57713e+06	5.64988e+06	5.74273e+06	31075.7	5.23044e+06	3.81875e+06	4.7708e+06	4.73744e+06	5.39779e+06	4.18802e+06	6.22897e+06	4.94947e+06	64988.7
5.54_826.563192416667	5.54	826.56	C45 H81 O10 N1 P1	PS(39:3)	M-H	C	PS(39:3)	(39:3)	(39:3)						Glycerophospholipids,GP	P-Serine	PS				0.023497	1.01642	0.695758	0.258408	0.195644	1.14523	0.0305319	0.647014	0.172147	1.12673	0.038709	0.630298	1.95567e+08	1.51899e+08	1.52812e+08	1.61289e+08	1.66755e+08	1.89555e+08	1.97663e+08	1.76213e+08	1.97649e+08	1.86419e+08	2.01275e+08	1.87657e+08	1.9155e+08	2.08993e+08	2.0075e+08	1.68259e+08	2.01905e+08
5.55_792.553765666667	5.55	792.554	C45 H79 O8 N1 P1	dMePE(38:6)	M+H	C	dMePE(38:6)	(38:6)	(38:6)						Glycerophospholipids,GP	P-Ethanol Amine	dMePE				0.366649	1.28935	0.571319	1.80676	2.39033	5.24277	0.0103961	2.31709	2.02368	4.06619	0.026285	2.01392	4.20928e+06	2.57824e+06	2.70311e+06	3.4738e+06	4.74633e+06	3.25717e+06	3.3758e+06	3.35074e+06	1.53938e+07	2.0335e+07	2.45001e+07	1.83043e+07	2.47627e+07	1.86334e+07	2.18889e+07	2.26977e+06	1.96517e+07
5.58_732.5537085	5.58	732.554	C40 H79 O8 N1 P1	PC(32:1)(rep)	M+H	C	PC(32:1)	(16:0/16:1)	(16:0)	(16:1)					Glycerophospholipids,GP	P-Choline	PC				0.202117	1.15039	0.223311	1.25303	-0.00907288	0.993731	0.808405	0.0764008	-0.21119	0.863824	0.0448471	0.683431	1.05614e+09	1.05317e+09	9.87587e+08	1.04849e+09	1.18423e+09	1.01943e+09	8.32711e+08	1.06817e+09	1.01217e+09	8.44459e+08	7.42525e+08	9.8443e+08	9.44748e+08	8.77185e+08	1.38193e+09	1.07736e+09	8.15399e+08
5.64_782.569045791667	5.64	782.569	C44 H81 O8 N1 P1	PC(36:4)	M+H	C	PC(36:4)	(16:0/20:4)	(16:0)	(20:4)					Glycerophospholipids,GP	P-Choline	PC				-0.0117705	0.991874	0.846639	0.0220114	0.125456	1.09085	0.0482159	0.509838	0.137226	1.09979	0.0417423	0.56787	5.40924e+09	5.96675e+09	5.57318e+09	5.17066e+09	5.24953e+09	4.86452e+09	5.20149e+09	6.14771e+09	6.32855e+09	5.68054e+09	5.96075e+09	6.13142e+09	5.91625e+09	5.99069e+09	5.32182e+09	6.00757e+09	5.54371e+09
5.65_804.553208458333	5.65	804.554	C46 H79 O8 N1 P1	PC(38:7)(rep)	M+H	C	PC(38:7)	(38:7)	(38:7)						Glycerophospholipids,GP	P-Choline	PC				0.00680465	1.00473	0.961892	0.168818	-0.0534736	0.963613	0.918997	0.0609933	-0.0602783	0.959079	0.895243	0.0809061	7.04923e+07	3.27665e+07	4.0135e+07	5.1363e+07	5.89789e+07	5.90767e+07	6.33599e+07	4.77815e+07	4.92196e+07	4.61588e+07	5.01664e+07	4.33257e+07	4.42103e+07	4.5997e+07	6.31905e+07	4.40521e+07	5.10073e+07
5.7_790.536852375	5.7	790.538	C45 H77 O8 N1 P1	PE(40:7)	M+H	C	PE(40:7)	(18:1/22:6)	(18:1)	(22:6)					Glycerophospholipids,GP	P-Ethanol Amine	PE				-0.0375145	0.974332	0.37401	0.51921	0.00218405	1.00152	0.97291	0.0183181	0.0396986	1.0279	0.312448	0.216134	2.30446e+08	2.20932e+08	2.31752e+08	2.3892e+08	2.36441e+08	2.06253e+08	2.34394e+08	2.36623e+08	2.36131e+08	2.18307e+08	2.40282e+08	2.37081e+08	2.28403e+08	2.23465e+08	2.25143e+08	2.47379e+08	2.05938e+08
5.71_790.53808925	5.71	790.538	C45 H77 O8 N1 P1	PC(37:7)	M+H	C	PC(37:7)	(37:7)	(37:7)						Glycerophospholipids,GP	P-Choline	PC				-0.037642	0.974246	0.372798	0.520551	0.00275991	1.00191	0.963753	0.0210796	0.0404019	1.0284	0.304228	0.219475	2.29938e+08	2.20932e+08	2.31752e+08	2.38884e+08	2.36441e+08	2.06253e+08	2.34394e+08	2.36623e+08	2.36131e+08	2.18307e+08	2.40406e+08	2.37081e+08	2.28403e+08	2.23465e+08	2.25143e+08	2.47379e+08	2.05938e+08
5.78_808.584989416667	5.78	808.585	C46 H83 O8 N1 P1	PC(38:5)	M+H	C	PC(38:5)	(18:1/20:4)	(18:1)	(20:4)					Glycerophospholipids,GP	P-Choline	PC				0.000596939	1.00041	0.970716	0.059342	0.185367	1.13711	0.0449217	0.620883	0.184771	1.13664	0.0150829	0.697219	1.46755e+09	1.42182e+09	1.36836e+09	1.446e+09	1.31254e+09	1.20241e+09	1.5063e+09	1.61445e+09	1.64284e+09	1.46946e+09	1.39681e+09	1.71178e+09	1.66892e+09	1.50494e+09	1.42663e+09	1.64452e+09	1.32601e+09
5.79_830.569162	5.79	830.569	C48 H81 O8 N1 P1	PC(40:8)(rep)	M+H	C	PC(40:8)	(40:8)	(40:8)						Glycerophospholipids,GP	P-Choline	PC				-0.0538114	0.963388	0.759378	0.521061	-0.0258239	0.98226	0.956519	0.0118507	0.0279875	1.01959	0.787515	0.135303	3.74809e+07	2.03995e+07	1.62945e+07	3.31241e+07	2.97564e+07	3.15937e+07	3.6181e+07	3.26573e+07	2.61106e+07	2.98419e+07	2.68038e+07	2.03582e+07	2.7568e+07	2.8461e+07	3.62254e+07	2.24548e+07	2.85373e+07
5.81_705.590274291667	5.81	705.591	C39 H82 O6 N2 P1	SM(d34:0)	M+H	C	SM(d34:0)	(d34:0)	(d34:0)						Sphingolipids,SP	Sphingolipids	SM				0.330702	1.25763	0.288815	1.5418	0.517511	1.43148	0.0909139	0.888464	0.186809	1.13824	0.124348	0.603487	5.87731e+06	7.6863e+06	5.94464e+06	6.00257e+06	5.77441e+06	5.36714e+06	6.20715e+06	8.56824e+06	6.94781e+06	6.84314e+06	5.72542e+06	7.42756e+06	6.97714e+06	8.1175e+06	5.14839e+06	8.14935e+06	1.53334e+07
5.83_790.573563583333	5.83	790.575	C46 H81 O7 N1 P1	PC(38:6p)	M+H	C	PC(38:6p)	(38:6p)	(38:6p)						Glycerophospholipids,GP	P-Choline	PC				-0.0748477	0.949442	0.50508	0.44948	-0.472895	0.720517	0.000539205	1.18945	-0.398047	0.758885	0.00194467	1.10197	2.47261e+07	2.63442e+07	2.87028e+07	2.90676e+07	2.6403e+07	2.30302e+07	1.9838e+07	1.84236e+07	2.12259e+07	1.64391e+07	1.99878e+07	2.41972e+07	2.18216e+07	1.99463e+07	1.81454e+07	2.03633e+07	1.51415e+07
5.87_758.568976416667	5.87	758.569	C42 H81 O8 N1 P1	PC(34:2)(rep)	M+H	C	PC(34:2)	(16:0/18:2)	(16:0)	(18:2)					Glycerophospholipids,GP	P-Choline	PC				0.315802	1.2447	0.0585064	2.23074	0.228759	1.17183	0.161318	0.559075	-0.0870422	0.941451	0.293948	0.291672	1.01738e+09	9.57237e+08	1.04907e+09	9.2843e+08	9.30744e+08	7.6989e+08	8.56369e+08	9.32334e+08	9.22413e+08	8.29474e+08	8.30333e+08	9.50864e+08	1.3096e+09	8.94997e+08	1.27806e+09	9.03988e+08	1.33202e+09
5.87_780.550513708333	5.87	780.551	C42 H80 O8 N1 P1 Na1	PC(34:2)	M+Na	C	PC(34:2)	(16:0/18:2)	(16:0)	(18:2)					Glycerophospholipids,GP	P-Choline	PC				0.106511	1.07662	0.483271	0.718655	0.261077	1.19837	0.0805248	0.671888	0.154566	1.11309	0.0561768	0.564364	2.46312e+07	2.1235e+07	2.18291e+07	2.17636e+07	2.06577e+07	2.13961e+07	2.28678e+07	2.34413e+07	2.77676e+07	2.17887e+07	2.71274e+07	2.33925e+07	2.40554e+07	2.69232e+07	3.3836e+07	1.93369e+07	2.85191e+07
5.88_780.552300708333	5.88	780.554	C44 H79 O8 N1 P1	PC(36:5)(rep)	M+H	C	PC(36:5)	(36:5)	(36:5)						Glycerophospholipids,GP	P-Choline	PC				0.0275705	1.01929	0.820967	0.28164	0.19154	1.14198	0.0718333	0.581997	0.16397	1.12037	0.0408753	0.599663	2.46312e+07	2.1235e+07	2.12457e+07	2.16069e+07	2.07897e+07	2.20243e+07	2.30928e+07	2.41959e+07	2.77676e+07	2.17887e+07	2.71274e+07	2.33925e+07	2.49097e+07	2.30108e+07	2.79839e+07	2.01832e+07	2.91897e+07
5.89_690.506309625	5.89	690.507	C37 H73 O8 N1 P1	PE(32:1)	M+H	C	PE(32:1)	(16:0/16:1)	(16:0)	(16:1)					Glycerophospholipids,GP	P-Ethanol Amine	PE				0.0335543	1.02353	0.719338	0.283629	-0.324363	0.798651	0.00725164	0.894248	-0.357918	0.78029	0.00437475	0.989541	5.97543e+06	7.29344e+06	8.31832e+06	6.93893e+06	8.17191e+06	7.27992e+06	5.07494e+06	6.24919e+06	5.26358e+06	6.61134e+06	5.11892e+06	5.99758e+06	5.46846e+06	4.79652e+06	6.20906e+06	6.04064e+06	6.40578e+06
5.89_806.498205041667	5.89	806.498	C44 H73 O10 N1 P1	PS(38:6)	M-H	C	PS(38:6)	(38:6)	(38:6)						Glycerophospholipids,GP	P-Serine	PS				-0.01151	0.992054	0.825394	0.0953918	0.0584791	1.04137	0.17211	0.275806	0.0699892	1.04971	0.181874	0.313871	1.07069e+07	1.13999e+07	1.02544e+07	1.04354e+07	1.14151e+07	1.15585e+07	1.19648e+07	1.08961e+07	1.03801e+07	1.17521e+07	1.22291e+07	1.18174e+07	1.15419e+07	1.17028e+07	1.07446e+07	1.08615e+07	1.19768e+07
5.9_828.576144875	5.9	828.576	C45 H83 O10 N1 P1	PS(39:2)	M-H	C	PS(39:2)	(39:2)	(39:2)						Glycerophospholipids,GP	P-Serine	PS				0.180544	1.13331	0.020744	1.78063	-0.0148501	0.989759	0.833526	0.0800399	-0.195394	0.873334	0.0101569	0.700524	9.11495e+06	1.0434e+07	9.35988e+06	9.09996e+06	8.49414e+06	8.24824e+06	7.54412e+06	7.70511e+06	8.92021e+06	8.03894e+06	7.81193e+06	7.79577e+06	9.49044e+06	9.75432e+06	8.88376e+06	7.82153e+06	9.77622e+06
5.98_820.5849665	5.98	820.585	C47 H83 O8 N1 P1	PC(39:6)	M+H	C	PC(39:6)	(39:6)	(39:6)						Glycerophospholipids,GP	P-Choline	PC				-0.090884	0.938947	0.325701	0.69901	-0.208456	0.865463	0.120824	0.585649	-0.117572	0.921738	0.301325	0.380278	1.44815e+07	1.49749e+07	1.83703e+07	2.05849e+07	1.90235e+07	1.52105e+07	1.59444e+07	1.68011e+07	1.48524e+07	1.44256e+07	1.53638e+07	1.7225e+07	1.8361e+07	1.39124e+07	1.38308e+07	1.6857e+07	1.32598e+07
6.01_540.535074708333	6.01	540.535	C34 H70 O3 N1	Cer(d34:0)	M+H	C	Cer(d34:0)	(d34:0)	(d34:0)						Sphingolipids,SP	Glycosphingolipids	Cer				-0.224734	0.855753	0.433498	1.15333	0.0185752	1.01296	0.972518	0.00923824	0.243309	1.1837	0.390677	0.417794	5.30096e+07	3.99857e+07	4.60261e+07	4.31616e+07	3.51733e+07	4.46298e+07	6.04637e+07	2.57902e+07	4.94046e+07	6.58633e+07	5.36172e+07	5.49751e+07	4.21218e+07	4.79403e+07	4.97165e+07	3.9014e+07	5.55407e+07
6.02_762.527940043478	6.02	762.528	C40 H77 O10 N1 P1	PS(34:1)	M+H	C	PS(34:1)	(16:0/18:1)	(16:0)	(18:1)					Glycerophospholipids,GP	P-Serine	PS				-0.0657735	0.955433	0.646132	0.387363	0.0052724	1.00366	0.957259	0.0172727	0.071046	1.05048	0.616743	0.212495	4.49309e+07	5.35192e+07	5.14076e+07	3.74838e+07	5.13117e+07	4.58152e+07	5.27991e+07	4.88929e+07	5.43454e+07	4.78261e+07	3.62132e+07	5.87512e+07	5.71035e+07	5.02866e+07	3.47326e+07	4.86475e+07	3.89961e+07
6.02_784.584325666667	6.02	784.585	C44 H83 O8 N1 P1	PC(36:3)	M+H	C	PC(36:3)	(18:1/18:2)	(18:1)	(18:2)					Glycerophospholipids,GP	P-Choline	PC				0.0588419	1.04163	0.378302	0.727444	-0.115506	0.923058	0.232774	0.378212	-0.174348	0.886168	0.115008	0.514282	2.19878e+08	2.06565e+08	2.25927e+08	2.24407e+08	1.79844e+08	1.65718e+08	1.76699e+08	2.14392e+08	1.77628e+08	1.74836e+08	1.53948e+08	1.85695e+08	1.96458e+08	1.87359e+08	1.94988e+08	1.73722e+08	1.84185e+08
6.03_717.590456125	6.03	717.591	C40 H82 O6 N2 P1	SM(d35:1)	M+H	C	SM(d35:1)	(d35:1)	(d35:1)						Sphingolipids,SP	Sphingolipids	SM				0.0689473	1.04895	0.597152	0.758764	0.0900589	1.06441	0.455322	0.235115	0.0211116	1.01474	0.946037	0.0513444	8.30359e+06	9.23377e+06	7.97614e+06	9.9088e+06	9.53557e+06	7.73518e+06	8.80892e+06	1.15373e+07	8.45075e+06	8.30122e+06	6.74337e+06	9.62821e+06	1.18464e+07	8.77831e+06	7.59333e+06	9.38221e+06	9.78729e+06
6.04_716.522172708333	6.04	716.522	C39 H75 O8 N1 P1	PE(34:2)	M+H	C	PE(34:2)	(16:0/18:2)	(16:0)	(18:2)					Glycerophospholipids,GP	P-Ethanol Amine	PE				-0.0994242	0.933405	0.0534813	1.13557	-0.494281	0.709915	1.87014e-06	1.29183	-0.394857	0.760565	1.30653e-05	1.1581	1.13299e+07	1.19706e+07	1.23669e+07	1.25792e+07	1.33909e+07	1.14085e+07	8.73089e+06	9.50484e+06	8.70975e+06	9.82514e+06	9.04022e+06	9.7453e+06	8.46168e+06	8.95158e+06	8.06509e+06	8.28279e+06	8.70375e+06
6.05_716.522438083333	6.05	716.522	C39 H75 O8 N1 P1	PC(31:2)	M+H	C	PC(31:2)	(31:2)	(31:2)						Glycerophospholipids,GP	P-Choline	PC				-0.0376014	0.974273	0.27124	0.578323	-0.406129	0.754645	5.37612e-06	1.16019	-0.368528	0.774572	1.75667e-05	1.13301	1.13299e+07	1.22744e+07	1.23669e+07	1.25792e+07	1.33909e+07	1.16259e+07	9.68852e+06	9.50484e+06	8.90678e+06	9.54797e+06	9.51585e+06	9.81904e+06	9.23386e+06	9.6619e+06	8.95652e+06	9.82954e+06	8.80468e+06
6.06_834.525612583333	6.06	834.526	C44 H78 O10 N1 P1 Na1	PS(38:4)(rep)	M+Na	C	PS(38:4)	(18:0/20:4)	(18:0)	(20:4)					Glycerophospholipids,GP	P-Serine	PS				0.0416006	1.02926	0.933377	0.251745	0.191184	1.1417	0.575844	0.278357	0.149584	1.10925	0.371708	0.407198	2.10289e+07	1.23277e+07	1.23065e+07	2.00426e+07	2.02446e+07	2.3629e+07	1.80205e+07	1.61878e+07	2.26701e+07	2.45048e+07	2.12784e+07	1.88891e+07	1.39377e+07	2.22897e+07	2.68974e+07	1.10213e+07	2.61322e+07
6.1_732.553903875	6.1	732.554	C40 H79 O8 N1 P1	PC(32:1)(rep)(rep)	M+H	C	PC(32:1)	(32:1)	(32:1)						Glycerophospholipids,GP	P-Choline	PC				-0.0364496	0.975052	0.671472	0.314393	-0.219407	0.858919	0.0217253	0.707872	-0.182957	0.880896	0.0726569	0.589892	7.2155e+07	8.46759e+07	8.36697e+07	7.71102e+07	8.99099e+07	6.67279e+07	7.45368e+07	7.51885e+07	6.80386e+07	6.22979e+07	6.00573e+07	7.76445e+07	6.71637e+07	6.69667e+07	6.32966e+07	7.23716e+07	6.40782e+07
6.12_792.589043333333	6.12	792.59	C46 H83 O7 N1 P1	PC(38:6e)	M+H	C	PC(38:6e)	(38:6e)	(38:6e)						Glycerophospholipids,GP	P-Choline	PC				0.0386797	1.02717	0.713548	0.524779	-0.404488	0.755504	0.00198551	1.08353	-0.443168	0.735518	0.000503952	1.15563	3.25158e+07	3.6418e+07	3.04514e+07	3.767e+07	3.05089e+07	2.84543e+07	2.44555e+07	2.73223e+07	2.2926e+07	2.1203e+07	2.2102e+07	2.61663e+07	2.96261e+07	2.53353e+07	2.30855e+07	2.10503e+07	2.25489e+07
6.12_818.569431416667	6.12	818.569	C47 H81 O8 N1 P1	PC(39:7)	M+H	C	PC(39:7)	(39:7)	(39:7)						Glycerophospholipids,GP	P-Choline	PC				-0.378671	0.769146	0.583462	2.29961	1.36565	2.57693	0.87525	0.155554	1.74432	3.35038	0.581714	0.650983	173110	328101	317431	1.3492e+06	847635	1.23357e+06	164346	1.09091e+07	1.44704e+06	1.06419e+06	355952	295267	59419.3	478166	8.84736e+06	258435	157429
6.13_720.55357125	6.13	720.554	C39 H79 O8 N1 P1	PC(31:0)	M+H	C	PC(31:0)	(31:0)	(31:0)						Glycerophospholipids,GP	P-Choline	PC				-0.017594	0.987879	0.810448	0.0207503	-0.0577423	0.960766	0.564016	0.199968	-0.0401483	0.972555	0.656644	0.125444	9.80053e+07	1.11993e+08	1.18134e+08	1.10957e+08	1.00776e+08	8.8295e+07	1.05468e+08	1.11239e+08	9.89217e+07	9.55167e+07	8.74454e+07	1.1233e+08	1.28757e+08	9.39496e+07	8.40516e+07	1.07441e+08	9.11473e+07
6.21_770.508457583333	6.21	770.51	C43 H74 O7 N1 P1 Na1	PE(38:6p)	M+Na	C	PE(38:6p)	(16:0p/22:6)	(16:0p)	(22:6)					Glycerophospholipids,GP	P-Ethanol Amine	PE				-0.0166163	0.988549	0.877807	0.132361	0.00223703	1.00155	0.923025	0.0270112	0.0188533	1.01315	0.831316	0.0599267	7.74934e+07	6.31286e+07	6.75942e+07	6.14234e+07	6.54956e+07	8.84702e+07	7.1584e+07	6.15371e+07	7.83462e+07	7.39919e+07	8.10869e+07	6.26314e+07	7.28492e+07	7.39935e+07	7.4425e+07	5.88939e+07	7.38176e+07
6.26_766.57336575	6.26	766.575	C44 H81 O7 N1 P1	PC(36:4p)	M+H	C	PC(36:4p)	(36:4p)	(36:4p)						Glycerophospholipids,GP	P-Choline	PC				-0.0839505	0.943471	0.556527	0.451847	0.146038	1.10653	0.381865	0.347402	0.229988	1.17283	0.134875	0.665518	2.3656e+07	1.76049e+07	1.64514e+07	2.18975e+07	1.66815e+07	1.46351e+07	2.1731e+07	2.65119e+07	1.95128e+07	1.93261e+07	1.76683e+07	2.53471e+07	2.34873e+07	1.95934e+07	1.52906e+07	1.74413e+07	2.08479e+07
6.29_692.558852583333	6.29	692.559	C38 H79 O7 N1 P1	PC(30:0e)	M+H	C	PC(30:0e)	(30:0e)	(30:0e)						Glycerophospholipids,GP	P-Choline	PC				-0.0285517	0.980404	0.802233	0.151622	-0.906041	0.533648	4.76757e-08	1.76752	-0.877489	0.544314	5.19506e-06	1.74964	9.89534e+06	1.14587e+07	1.05273e+07	1.20523e+07	1.19391e+07	1.06855e+07	6.12206e+06	7.46936e+06	5.82434e+06	5.89878e+06	5.08231e+06	5.83177e+06	6.45103e+06	5.39203e+06	5.50484e+06	6.03237e+06	6.08227e+06
6.33_796.524530833333	6.33	796.525	C45 H76 O7 N1 P1 Na1	PE(40:7p)	M+Na	C	PE(40:7p)	(18:1p/22:6)	(18:1p)	(22:6)					Glycerophospholipids,GP	P-Ethanol Amine	PE				-0.067044	0.954592	0.0938619	0.923654	-0.154696	0.898322	0.0263491	0.590284	-0.0876522	0.941053	0.167775	0.378435	5.88745e+07	5.24897e+07	5.55632e+07	5.38767e+07	5.6596e+07	6.62795e+07	5.40251e+07	5.19976e+07	5.80399e+07	5.39268e+07	5.4485e+07	5.09462e+07	5.23052e+07	5.13632e+07	5.44417e+07	4.79216e+07	5.08342e+07
6.36_742.538670875	6.36	742.538	C41 H77 O8 N1 P1	PE(36:3)	M+H	C	PE(36:3)	(18:1/18:2)	(18:1)	(18:2)					Glycerophospholipids,GP	P-Ethanol Amine	PE				0.149551	1.10922	0.00303543	1.68902	-0.0266191	0.981718	0.73401	0.0794129	-0.17617	0.885049	0.0289283	0.624824	2.24966e+07	2.36473e+07	2.62314e+07	2.02129e+07	2.30263e+07	2.04988e+07	1.88852e+07	2.04924e+07	2.10241e+07	2.10064e+07	1.99987e+07	1.90602e+07	2.27241e+07	2.13392e+07	2.35185e+07	2.20335e+07	2.30663e+07
6.39_796.584467875	6.39	796.585	C45 H83 O8 N1 P1	PC(37:4)	M+H	C	PC(37:4)	(37:4)	(37:4)						Glycerophospholipids,GP	P-Choline	PC				0.0359825	1.02525	0.641919	0.469083	0.0761061	1.05417	0.341623	0.289426	0.0401237	1.0282	0.569308	0.186616	3.4942e+07	3.62051e+07	3.54995e+07	3.47121e+07	3.32849e+07	2.8451e+07	3.63835e+07	3.65052e+07	3.46076e+07	3.22436e+07	3.10585e+07	3.80238e+07	4.04289e+07	3.29079e+07	3.30279e+07	3.90782e+07	3.28394e+07
6.48_718.574407875	6.48	718.575	C40 H81 O7 N1 P1	PC(32:1e)	M+H	C	PC(32:1e)	(32:1e)	(32:1e)						Glycerophospholipids,GP	P-Choline	PC				0.0989502	1.07099	0.303235	1.00372	-1.014	0.49517	1.06465e-07	1.86318	-1.11295	0.462347	1.21331e-06	1.98022	2.07044e+07	2.02655e+07	2.28676e+07	2.29571e+07	2.60685e+07	2.15685e+07	1.02269e+07	1.25294e+07	9.67836e+06	1.06594e+07	8.31654e+06	1.07434e+07	1.25293e+07	9.59684e+06	1.08001e+07	1.06569e+07	1.12401e+07
6.48_772.58474075	6.48	772.585	C43 H83 O8 N1 P1	PC(35:2)	M+H	C	PC(35:2)	(35:2)	(35:2)						Glycerophospholipids,GP	P-Choline	PC				0.0941514	1.06744	0.253243	0.918591	-0.0697662	0.952792	0.339674	0.283201	-0.163918	0.892598	0.00814238	0.655379	1.45913e+07	1.31253e+07	1.38285e+07	1.48146e+07	1.49663e+07	1.30231e+07	1.33307e+07	1.31555e+07	1.1313e+07	1.24472e+07	1.24821e+07	1.25612e+07	1.41239e+07	1.12083e+07	1.26868e+07	1.49715e+07	1.45484e+07
6.49_750.540939208333	6.49	750.541	C41 H78 O7 N1 P1 Na1	PE(36:2p)	M+Na	C	PE(36:2p)	(36:2p)	(36:2p)						Glycerophospholipids,GP	P-Ethanol Amine	PE				-0.0456438	0.968857	0.440058	0.518098	-0.606873	0.656618	4.22521e-06	1.41575	-0.561229	0.677724	4.29825e-06	1.38334	1.4435e+08	1.70276e+08	1.40668e+08	1.42622e+08	1.51169e+08	1.36069e+08	1.01883e+08	1.06506e+08	1.02566e+08	9.51626e+07	9.13057e+07	1.02468e+08	1.00806e+08	9.1892e+07	9.59304e+07	9.75677e+07	8.56793e+07
6.56_768.589059625	6.56	768.59	C44 H83 O7 N1 P1	PC(36:4e)	M+H	C	PC(36:4e)	(36:4e)	(36:4e)						Glycerophospholipids,GP	P-Choline	PC				0.16331	1.11985	0.350549	1.16158	0.716686	1.6434	0.00148818	1.38284	0.553376	1.46752	0.00179894	1.30927	2.12839e+07	2.18468e+07	1.57953e+07	2.04189e+07	1.88797e+07	1.42317e+07	2.97734e+07	3.31468e+07	2.58281e+07	2.3831e+07	2.33931e+07	2.9059e+07	3.22347e+07	2.66624e+07	2.49608e+07	2.60201e+07	4.41155e+07
6.58_776.557868333333	6.58	776.559	C45 H79 O7 N1 P1	PE(40:6p)	M+H	C	PE(40:6p)	(18:0p/22:6)	(18:0p)	(22:6)					Glycerophospholipids,GP	P-Ethanol Amine	PE				0.063041	1.04467	0.471923	0.655452	-0.548639	0.683665	2.23818e-05	1.35219	-0.61168	0.654434	3.67544e-05	1.43442	4.09552e+07	4.3892e+07	3.79205e+07	4.1299e+07	4.13359e+07	3.62667e+07	2.90045e+07	2.82788e+07	2.33285e+07	2.64434e+07	2.23942e+07	2.87072e+07	2.99966e+07	2.67148e+07	2.74584e+07	2.38939e+07	2.60839e+07
6.58_790.504171708333	6.58	790.503	C44 H73 O9 N1 P1	PS(38:6p)	M-H	C	PS(38:6p)	(38:6p)	(38:6p)						Glycerophospholipids,GP	P-Serine	PS				-0.0184871	0.987267	0.714795	0.254915	0.398305	1.31796	0.00114283	1.05508	0.416793	1.33496	0.000967467	1.17321	6.60501e+06	5.25891e+06	5.08271e+06	6.09397e+06	5.57419e+06	4.903e+06	7.56161e+06	6.96866e+06	7.6113e+06	7.36861e+06	7.6473e+06	7.58732e+06	6.95502e+06	7.82699e+06	6.21123e+06	7.37164e+06	8.10906e+06
6.58_798.540708125	6.58	798.541	C45 H78 O7 N1 P1 Na1	PE(40:6p)(rep)	M+Na	C	PE(40:6p)	(18:0p/22:6)	(18:0p)	(22:6)					Glycerophospholipids,GP	P-Ethanol Amine	PE				-0.0073107	0.994945	0.863363	0.00801379	-0.286345	0.819977	0.00163224	0.904633	-0.279034	0.824143	0.000138547	0.944975	5.55226e+06	5.83145e+06	5.33483e+06	4.90821e+06	5.1762e+06	5.48962e+06	4.56696e+06	4.2112e+06	4.15375e+06	4.40685e+06	4.72804e+06	4.54689e+06	5.15864e+06	4.01567e+06	4.44665e+06	4.38678e+06	4.03236e+06
6.61_772.524619583333	6.61	772.525	C43 H76 O7 N1 P1 Na1	PE(38:6e)	M+Na	C	PE(38:6e)	(38:6e)	(38:6e)						Glycerophospholipids,GP	P-Ethanol Amine	PE				-0.318752	0.801763	0.422553	1.26017	1.02941	2.04119	0.026549	1.4611	1.34816	2.54588	0.00259707	1.9473	1.88798e+07	2.93176e+07	1.80484e+07	1.74852e+07	1.80586e+07	1.88647e+07	2.91801e+07	3.96474e+07	7.08069e+07	5.53257e+07	8.10533e+07	3.11575e+07	4.53723e+07	4.62375e+07	1.31911e+07	4.42039e+07	5.07416e+07
6.62_742.538219	6.62	742.538	C41 H77 O8 N1 P1	PC(33:3)	M+H	C	PC(33:3)	(33:3)	(33:3)						Glycerophospholipids,GP	P-Choline	PC				0.00855638	1.00595	0.984623	0.0824095	0.18002	1.1329	0.0809533	0.590794	0.171464	1.1262	0.0406258	0.654996	7.55945e+06	8.37545e+06	9.25641e+06	7.22081e+06	8.29244e+06	6.83983e+06	8.76461e+06	8.62151e+06	8.90245e+06	9.13688e+06	8.96834e+06	9.15072e+06	7.78649e+06	8.48087e+06	8.2485e+06	1.03599e+07	9.97977e+06
6.62_832.583059041667	6.62	832.583	C46 H84 O8 N1 P1 Na1	PC(38:4)	M+Na	C	PC(38:4)	(18:0/20:4)	(18:0)	(20:4)					Glycerophospholipids,GP	P-Choline	PC				0.0515178	1.03635	0.48088	0.65203	1.15557	2.22772	1.82989e-06	1.9873	1.10405	2.14958	8.29208e-07	1.97072	4.76836e+06	3.4693e+06	3.62124e+06	3.69902e+06	3.74127e+06	4.51005e+06	8.79935e+06	8.08221e+06	9.604e+06	6.96002e+06	8.73133e+06	9.00285e+06	8.81729e+06	9.31402e+06	8.25456e+06	8.60954e+06	9.72601e+06
6.66_746.509853958333	6.66	746.51	C41 H74 O7 N1 P1 Na1	PE(36:4p)	M+Na	C	PE(36:4p)	(16:0p/20:4)	(16:0p)	(20:4)					Glycerophospholipids,GP	P-Ethanol Amine	PE				0.0262045	1.01833	0.712761	0.246014	0.392976	1.3131	0.00137763	1.06208	0.366771	1.28946	0.00235883	1.03802	2.23365e+07	1.66649e+07	1.67089e+07	1.82506e+07	1.67018e+07	1.60896e+07	2.31909e+07	1.95058e+07	2.50766e+07	2.25159e+07	2.48011e+07	2.25629e+07	2.15223e+07	2.43219e+07	2.11056e+07	2.31592e+07	2.62503e+07
6.67_794.604927166667	6.67	794.606	C46 H85 O7 N1 P1	PC(38:4p)	M+H	C	PC(38:4p)	(38:4p)	(38:4p)						Glycerophospholipids,GP	P-Choline	PC				0.214474	1.16028	0.399067	1.17952	0.42933	1.34661	0.0803315	0.817949	0.214855	1.16059	0.091788	0.664539	1.40686e+07	1.37037e+07	1.1502e+07	1.31416e+07	1.17169e+07	9.98181e+06	1.49669e+07	1.81478e+07	1.42889e+07	1.24234e+07	1.23091e+07	1.38803e+07	1.66019e+07	1.36994e+07	1.31955e+07	1.32571e+07	2.80838e+07
6.67_886.632008125	6.67	886.632	C52 H89 O8 N1 P1	PC(44:8)	M+H	C	PC(44:8)	(44:8)	(44:8)						Glycerophospholipids,GP	P-Choline	PC				-0.0250274	0.982802	0.747534	0.173561	0.0123711	1.00861	0.925035	0.0139853	0.0373984	1.02626	0.67905	0.18734	3.4885e+06	2.52172e+06	1.99651e+06	3.23092e+06	3.01067e+06	2.34115e+06	2.97582e+06	3.13452e+06	2.88513e+06	2.7845e+06	2.38463e+06	2.86055e+06	3.65789e+06	2.00055e+06	2.67949e+06	2.69157e+06	2.72055e+06
6.68_698.513130083333	6.68	698.513	C39 H73 O7 N1 P1	dMePE(32:2p)	M-H	C	dMePE(32:2p)	(32:2p)	(32:2p)						Glycerophospholipids,GP	P-Ethanol Amine	dMePE				0.146797	1.10711	0.214394	1.22853	-1.68337	0.311355	1.34766e-06	2.37331	-1.83016	0.281233	2.66698e-07	2.55142	1.22105e+07	1.50536e+07	1.95376e+07	1.7179e+07	1.79438e+07	2.00651e+07	3.88078e+06	4.70073e+06	4.49823e+06	6.42594e+06	4.1889e+06	4.9882e+06	5.39014e+06	4.42549e+06	5.96279e+06	5.54984e+06	5.11649e+06
6.71_698.5144705	6.71	698.513	C39 H73 O7 N1 P1	PE(34:2p)	M-H	C	PE(34:2p)	(18:1p/16:1)	(18:1p)	(16:1)					Glycerophospholipids,GP	P-Ethanol Amine	PE				0.207057	1.15433	0.113069	1.53079	-1.78146	0.290888	3.85727e-07	2.43778	-1.98852	0.251997	1.60552e-07	2.66337	1.36356e+07	1.61346e+07	2.15859e+07	1.9562e+07	2.00872e+07	2.25167e+07	3.93309e+06	5.17985e+06	4.57391e+06	5.76085e+06	4.23821e+06	4.92131e+06	5.5272e+06	4.48391e+06	6.69341e+06	6.13689e+06	4.91921e+06
6.74_784.583990375	6.74	784.585	C44 H83 O8 N1 P1	PC(36:3)(rep)	M+H	C	PC(36:3)	(36:3)	(36:3)						Glycerophospholipids,GP	P-Choline	PC				-0.0621467	0.957838	0.593266	0.769256	0.232305	1.17471	0.234659	0.531973	0.294451	1.22642	0.0545457	0.813499	2.39265e+07	3.5166e+07	2.11022e+07	3.20289e+07	3.24956e+07	2.58784e+07	3.59405e+07	3.94959e+07	3.3565e+07	3.82452e+07	2.82095e+07	3.37679e+07	2.62402e+07	2.51494e+07	2.90188e+07	4.13522e+07	3.82624e+07
6.74_856.581629458333	6.74	856.583	C48 H84 O8 N1 P1 Na1	PC(40:6)(rep)	M+Na	C	PC(40:6)	(18:0/22:6)	(18:0)	(22:6)					Glycerophospholipids,GP	P-Choline	PC				0.00965566	1.00672	0.870183	0.106261	-0.207245	0.86619	0.00719065	0.729616	-0.216901	0.860412	0.0237348	0.758901	3.82373e+07	3.3229e+07	4.01738e+07	3.77148e+07	3.69591e+07	3.89971e+07	3.09482e+07	2.81653e+07	3.44701e+07	3.16776e+07	3.91077e+07	2.94915e+07	3.09301e+07	3.76964e+07	3.25778e+07	3.18081e+07	3.24166e+07
6.75_834.6012905	6.75	834.601	C48 H85 O8 N1 P1	PC(40:6)(rep)(rep)	M+H	C	PC(40:6)	(18:0/22:6)	(18:0)	(22:6)					Glycerophospholipids,GP	P-Choline	PC				-0.00268319	0.998142	0.958344	0.00578905	-0.213395	0.862505	0.0209672	0.697087	-0.210711	0.864111	0.021892	0.712179	1.46095e+09	1.31133e+09	1.57304e+09	1.56731e+09	1.6288e+09	1.25591e+09	1.18364e+09	1.29939e+09	1.25663e+09	1.16517e+09	1.34208e+09	1.35497e+09	1.19204e+09	1.3598e+09	1.24826e+09	1.38012e+09	1.19953e+09
6.79_860.615714083333	6.79	860.616	C50 H87 O8 N1 P1	PC(42:7)	M+H	C	PC(42:7)	(42:7)	(42:7)						Glycerophospholipids,GP	P-Choline	PC				0.0345335	1.02423	0.731127	0.345983	-0.106147	0.929066	0.287508	0.334038	-0.14068	0.907091	0.278046	0.444278	2.39497e+07	2.43904e+07	3.00727e+07	3.04673e+07	2.58512e+07	2.41121e+07	2.20808e+07	2.46655e+07	1.65846e+07	2.47164e+07	2.88353e+07	2.72029e+07	2.15719e+07	2.69813e+07	2.27083e+07	2.92853e+07	2.27145e+07
6.8_731.606890916667	6.8	731.606	C41 H84 O6 N2 P1	SM(d36:1)	M+H	C	SM(d36:1)	(d20:1/16:0)	(d20:1)	(16:0)					Sphingolipids,SP	Sphingolipids	SM				0.0111766	1.00778	0.871027	0.276869	0.186043	1.13764	0.0150147	0.639114	0.174866	1.12886	0.0113223	0.679098	2.22652e+09	2.09975e+09	1.87509e+09	2.07594e+09	2.2748e+09	2.25594e+09	2.27776e+09	2.56201e+09	2.58495e+09	2.26541e+09	2.28801e+09	2.48034e+09	2.58664e+09	2.49941e+09	2.11822e+09	2.33413e+09	2.62157e+09
6.89_734.569958958333	6.89	734.569	C40 H81 O8 N1 P1	PC(32:0)	M+H	C	PC(32:0)	(16:0/16:0)	(16:0)	(16:0)					Glycerophospholipids,GP	P-Choline	PC				-0.0603145	0.959055	0.296871	0.603395	0.0198326	1.01384	0.631698	0.104191	0.0801471	1.05713	0.206261	0.339988	1.60391e+10	1.51135e+10	1.46168e+10	1.37278e+10	1.378e+10	1.41027e+10	1.48401e+10	1.39455e+10	1.71174e+10	1.45684e+10	1.65018e+10	1.53984e+10	1.52463e+10	1.50632e+10	1.447e+10	1.39023e+10	1.4479e+10
6.94_804.576261333333	6.94	804.576	C43 H83 O10 N1 P1	PS(37:0)	M-H	C	PS(37:0)	(37:0)	(37:0)						Glycerophospholipids,GP	P-Serine	PS				0.0237351	1.01659	0.600213	0.360734	0.108963	1.07845	0.0246144	0.500223	0.0852278	1.06086	0.139731	0.356161	8.12776e+08	7.78619e+08	8.30705e+08	7.47471e+08	7.8296e+08	8.77951e+08	8.63453e+08	7.5711e+08	8.8454e+08	8.77403e+08	9.20217e+08	8.21719e+08	9.10117e+08	8.97605e+08	8.53948e+08	8.19437e+08	8.83832e+08
6.96_726.543159	6.96	726.543	C41 H77 O7 N1 P1	PE(36:4e)	M+H	C	PE(36:4e)	(16:0e/20:4)	(16:0e)	(20:4)					Glycerophospholipids,GP	P-Ethanol Amine	PE				-0.126123	0.91629	0.124638	1.07892	0.881654	1.84249	2.97155e-05	1.7062	1.00778	2.01081	6.18515e-06	1.89583	1.72751e+07	1.73885e+07	1.2685e+07	1.43279e+07	1.62978e+07	1.25379e+07	2.74871e+07	3.40885e+07	2.70056e+07	3.01104e+07	3.38299e+07	2.94813e+07	2.9863e+07	2.59138e+07	2.56845e+07	2.83557e+07	2.64706e+07
6.98_758.569241708333	6.98	758.569	C42 H81 O8 N1 P1	PC(34:2)(rep)(rep)	M+H	C	PC(34:2)	(34:2)	(34:2)						Glycerophospholipids,GP	P-Choline	PC				0.0853772	1.06097	0.517908	1.07086	-0.0435701	0.970251	0.827801	0.0837451	-0.128947	0.914498	0.469067	0.560816	1.49145e+07	1.29343e+07	1.69278e+07	1.42942e+07	1.00335e+07	1.81024e+07	1.21977e+07	4.11689e+06	1.59869e+07	2.11349e+07	1.82938e+07	8.02027e+06	1.58996e+07	1.26815e+07	1.61862e+07	1.06467e+07	1.63648e+07
7.03_782.568913125	7.03	782.569	C44 H81 O8 N1 P1	PC(36:4)(rep)	M+H	C	PC(36:4)	(36:4)	(36:4)						Glycerophospholipids,GP	P-Choline	PC				0.149105	1.10888	0.17029	1.32687	0.312648	1.24199	0.0131683	0.925884	0.163544	1.12003	0.261426	0.442046	2.26409e+08	2.19953e+08	2.29924e+08	1.77566e+08	1.84204e+08	2.66809e+08	2.24195e+08	1.835e+08	2.73032e+08	2.79893e+08	2.79162e+08	2.21711e+08	2.73517e+08	2.63691e+08	2.65686e+08	2.49923e+08	2.93756e+08
7.04_1582.0807465	7.04	1582.07	C91 H155 O17 P2	CL(82:11)	M-H	C	CL(82:11)	(82:11)	(82:11)						Glycerophospholipids,GP	Cardiolipin	CL				-0.0999311	0.933078	0.227271	0.962409	-0.261978	0.833944	0.000660067	0.878311	-0.162046	0.893756	0.0559356	0.614553	6.17084e+06	6.69499e+06	6.58106e+06	6.87674e+06	7.23773e+06	6.02375e+06	6.40439e+06	5.2929e+06	5.176e+06	5.71339e+06	6.8291e+06	5.96367e+06	5.5439e+06	5.7938e+06	5.40837e+06	5.9504e+06	5.09247e+06
7.04_757.621829041667	7.04	757.622	C43 H86 O6 N2 P1	SM(d38:2)	M+H	C	SM(d38:2)	(d38:2)	(d38:2)						Sphingolipids,SP	Sphingolipids	SM				0.818077	1.76305	0.0740512	3.8461	0.69135	1.61479	0.115086	1.18835	-0.126727	0.915907	0.805057	0.171113	8.07023e+06	2.12298e+06	1.85066e+06	8.3465e+06	2.55844e+06	6.7093e+06	2.73964e+06	1.04659e+07	2.81121e+06	1.3006e+06	3.90518e+06	5.94159e+06	5.26197e+06	1.04078e+07	3.45348e+06	9.8123e+06	9.37309e+06
7.04_782.565929333333	7.04	782.567	C42 H82 O8 N1 P1 Na1	PC(34:1)	M+Na	C	PC(34:1)	(16:0/18:1)	(16:0)	(18:1)					Glycerophospholipids,GP	P-Choline	PC				0.187552	1.13883	0.1305	1.50636	0.351095	1.27553	0.00930956	0.957812	0.163544	1.12003	0.261426	0.442046	2.26409e+08	2.19953e+08	2.29924e+08	1.77566e+08	1.84204e+08	2.66809e+08	2.24195e+08	1.835e+08	2.73032e+08	2.79893e+08	2.79162e+08	2.21711e+08	2.73517e+08	2.63691e+08	2.65686e+08	2.49923e+08	3.37525e+08
7.05_798.540675333333	7.05	798.541	C45 H78 O7 N1 P1 Na1	PC(37:6p)	M+Na	C	PC(37:6p)	(37:6p)	(37:6p)						Glycerophospholipids,GP	P-Choline	PC				0.00641688	1.00446	0.88273	0.140492	0.190066	1.14082	0.016814	0.674188	0.18365	1.13575	0.102577	0.558026	2.50549e+07	2.28477e+07	2.46474e+07	2.09694e+07	2.21352e+07	2.5846e+07	2.39381e+07	2.20253e+07	3.07223e+07	2.89453e+07	3.04231e+07	2.46557e+07	2.67477e+07	2.51816e+07	2.92152e+07	2.44519e+07	2.96817e+07
7.06_1600.12494425	7.06	1600.12	C92 H161 O17 P2	CL(83:9)	M-H	C	CL(83:9)	(83:9)	(83:9)						Glycerophospholipids,GP	Cardiolipin	CL				-0.0438097	0.97009	0.703033	0.340113	-0.10663	0.928755	0.17503	0.42243	-0.06282	0.957391	0.517423	0.228316	3.43123e+06	3.35038e+06	3.0386e+06	3.61626e+06	3.5662e+06	2.76133e+06	3.93925e+06	3.29979e+06	2.79456e+06	2.72248e+06	2.95383e+06	3.21197e+06	3.10966e+06	3.24933e+06	2.97045e+06	2.84836e+06	3.12647e+06
7.06_760.584876541667	7.06	760.585	C42 H83 O8 N1 P1	PC(34:1)(rep)	M+H	C	PC(34:1)	(16:0/18:1)	(16:0)	(18:1)					Glycerophospholipids,GP	P-Choline	PC				-0.0145239	0.989983	0.586988	0.235998	-0.0212176	0.985401	0.434898	0.127826	-0.00669374	0.995371	0.789084	0.0478053	2.45794e+10	2.29306e+10	2.35294e+10	2.27759e+10	2.41451e+10	2.34294e+10	2.3035e+10	2.2761e+10	2.35587e+10	2.30675e+10	2.46958e+10	2.36172e+10	2.30404e+10	2.21672e+10	2.28506e+10	2.45379e+10	2.32605e+10
7.08_860.5451555	7.08	860.545	C48 H79 O10 N1 P1	PS(42:7)	M-H	C	PS(42:7)	(42:7)	(42:7)						Glycerophospholipids,GP	P-Serine	PS				-0.0426554	0.970866	0.765491	0.318614	0.118194	1.08538	0.355758	0.326851	0.16085	1.11795	0.217308	0.437342	7.14434e+06	6.24049e+06	7.38398e+06	6.32548e+06	6.59586e+06	8.17963e+06	7.5834e+06	6.22189e+06	8.84365e+06	8.5949e+06	9.07201e+06	6.49228e+06	7.75965e+06	7.95906e+06	8.30765e+06	5.42189e+06	8.22161e+06
7.13_792.553407333333	7.13	792.554	C45 H79 O8 N1 P1	PE(40:6)	M+H	C	PE(40:6)	(18:0/22:6)	(18:0)	(22:6)					Glycerophospholipids,GP	P-Ethanol Amine	PE				-0.0612047	0.958463	0.228199	0.769422	-0.164366	0.892321	0.00747669	0.635908	-0.103161	0.930991	0.0421536	0.481417	3.08579e+09	3.06543e+09	3.26433e+09	2.96763e+09	3.36877e+09	2.93105e+09	3.02155e+09	2.79306e+09	2.8622e+09	2.67105e+09	3.02112e+09	3.02471e+09	2.70529e+09	2.6518e+09	2.66379e+09	3.12896e+09	2.69269e+09
7.13_792.553762791667	7.13	792.551	C43 H80 O8 N1 P1 Na1	PE(38:3)	M+Na	C	PE(38:3)	(38:3)	(38:3)						Glycerophospholipids,GP	P-Ethanol Amine	PE				-0.0657383	0.955456	0.202885	0.757338	-0.167296	0.89051	0.00524281	0.648402	-0.101558	0.932026	0.0499278	0.471887	2.93423e+09	3.00219e+09	3.23054e+09	2.85266e+09	3.24967e+09	2.97532e+09	2.88353e+09	2.73926e+09	2.73735e+09	2.62332e+09	2.99628e+09	3.02471e+09	2.70171e+09	2.55075e+09	2.58943e+09	3.02171e+09	2.66567e+09
7.13_830.594644333333	7.13	830.592	C45 H85 O10 N1 P1	PS(39:1)	M-H	C	PS(39:1)	(39:1)	(39:1)						Glycerophospholipids,GP	P-Serine	PS				0.0553051	1.03908	0.0597204	0.825325	0.135486	1.09846	0.00302135	0.621462	0.0801804	1.05715	0.0442014	0.418145	6.40121e+07	5.92503e+07	6.44726e+07	6.02585e+07	6.20399e+07	6.74651e+07	6.4915e+07	6.58989e+07	6.59218e+07	7.06675e+07	6.7448e+07	6.42214e+07	6.80654e+07	7.09475e+07	7.00148e+07	6.59987e+07	6.87129e+07
7.2_810.601220458333	7.2	810.601	C46 H85 O8 N1 P1	PC(38:4)(rep)	M+H	C	PC(38:4)	(18:0/20:4)	(18:0)	(20:4)					Glycerophospholipids,GP	P-Choline	PC				-0.0268309	0.981574	0.49243	0.333052	0.0684511	1.04859	0.0969953	0.332254	0.095282	1.06827	0.0477541	0.46463	4.6301e+09	4.41237e+09	3.9936e+09	4.32545e+09	4.38203e+09	4.14455e+09	4.83318e+09	4.76092e+09	4.43176e+09	4.42302e+09	4.35342e+09	4.85328e+09	4.58495e+09	4.53993e+09	4.30501e+09	4.39979e+09	4.51989e+09
7.25_786.600959541667	7.25	786.601	C44 H85 O8 N1 P1	PC(36:2)	M+H	C	PC(36:2)	(18:1/18:1)	(18:1)	(18:1)					Glycerophospholipids,GP	P-Choline	PC				0.0594019	1.04203	0.610199	0.320535	-0.0265335	0.981776	0.726151	0.0987894	-0.0859354	0.942173	0.187053	0.369115	1.833e+09	1.75325e+09	1.94677e+09	2.08222e+09	2.18353e+09	1.85584e+09	1.91123e+09	1.90391e+09	1.65262e+09	1.87061e+09	1.82927e+09	1.81304e+09	1.7618e+09	1.71009e+09	1.78065e+09	2.46665e+09	1.71771e+09
7.26_836.61531225	7.26	836.616	C48 H87 O8 N1 P1	PC(40:5)	M+H	C	PC(40:5)	(20:1/20:4)	(20:1)	(20:4)					Glycerophospholipids,GP	P-Choline	PC				-0.00335391	0.997678	0.949543	0.0447726	0.0803261	1.05726	0.313537	0.266065	0.0836801	1.05972	0.248812	0.353501	1.34063e+08	1.26407e+08	1.13071e+08	1.3537e+08	1.1722e+08	1.1499e+08	1.37694e+08	1.43859e+08	1.17641e+08	1.39136e+08	1.19716e+08	1.27332e+08	1.31301e+08	1.26808e+08	1.28136e+08	1.14794e+08	1.54689e+08
7.27_808.58324225	7.27	808.585	C46 H83 O8 N1 P1	PC(38:5)(rep)	M+H	C	PC(38:5)	(38:5)	(38:5)						Glycerophospholipids,GP	P-Choline	PC				0.0605339	1.04285	0.262339	0.724665	0.11155	1.08039	0.193892	0.444241	0.0510158	1.03599	0.554801	0.183761	3.32804e+07	3.26595e+07	3.56009e+07	3.44689e+07	2.83256e+07	4.32247e+07	3.43475e+07	3.12457e+07	3.84003e+07	3.84935e+07	3.79895e+07	3.45547e+07	3.7092e+07	3.80752e+07	3.84826e+07	3.57499e+07	3.67873e+07
7.3_692.522242375	7.3	692.522	C37 H75 O8 N1 P1	PE(32:0)	M+H	C	PE(32:0)	(16:0/16:0)	(16:0)	(16:0)					Glycerophospholipids,GP	P-Ethanol Amine	PE				-0.263398	0.833123	0.00362826	2.25179	0.0436835	1.03074	0.324057	0.229032	0.307082	1.2372	0.00129681	0.950411	1.22877e+07	1.30349e+07	1.24498e+07	1.09225e+07	1.12986e+07	1.2008e+07	1.61958e+07	1.32979e+07	1.57265e+07	1.33461e+07	1.61291e+07	1.4385e+07	1.27024e+07	1.22045e+07	1.21756e+07	1.21526e+07	1.30487e+07
7.41_784.51445625	7.41	784.513	C42 H75 O10 N1 P1	PS(36:3)	M-H	C	PS(36:3)	(36:3)	(36:3)						Glycerophospholipids,GP	P-Serine	PS				-0.0802065	0.945922	0.104329	1.04496	-0.039123	0.973246	0.554515	0.162782	0.0410835	1.02889	0.433512	0.183537	1.09035e+07	1.14731e+07	1.05054e+07	1.10257e+07	1.29042e+07	1.25149e+07	1.23308e+07	1.13931e+07	1.1223e+07	1.22103e+07	1.20752e+07	1.2097e+07	1.11181e+07	1.20059e+07	1.05721e+07	1.20843e+07	1.03016e+07
7.47_818.606055541667	7.47	818.606	C48 H85 O7 N1 P1	PC(40:6p)	M+H	C	PC(40:6p)	(40:6p)	(40:6p)						Glycerophospholipids,GP	P-Choline	PC				-0.111866	0.92539	0.0669898	1.20368	-0.495382	0.709374	5.14092e-05	1.26181	-0.383516	0.766567	0.000363748	1.11576	1.21768e+07	1.14067e+07	1.12993e+07	1.42242e+07	1.31955e+07	1.14212e+07	9.73313e+06	9.6732e+06	8.97415e+06	8.75737e+06	9.33976e+06	1.00365e+07	8.93484e+06	9.41219e+06	8.76928e+06	8.72186e+06	7.51537e+06
7.49_733.622193541667	7.49	733.622	C41 H86 O6 N2 P1	SM(d36:0)	M+H	C	SM(d36:0)	(d20:0/16:0)	(d20:0)	(16:0)					Sphingolipids,SP	Sphingolipids	SM				-0.0256854	0.982354	0.900441	0.0744468	0.134325	1.09758	0.215343	0.429466	0.16001	1.11729	0.26748	0.481181	6.4534e+07	5.62443e+07	3.9814e+07	6.07716e+07	4.91556e+07	4.76844e+07	6.68859e+07	7.14998e+07	5.82798e+07	4.68307e+07	5.19829e+07	6.00486e+07	5.84903e+07	5.98237e+07	5.5498e+07	5.61805e+07	6.30998e+07
7.5_718.538359916667	7.5	718.538	C39 H77 O8 N1 P1	PE(34:1)(rep)	M+H	C	PE(34:1)	(16:0/18:1)	(16:0)	(18:1)			C13877	HMDB0008927	Glycerophospholipids,GP	P-Ethanol Amine	PE				-0.079754	0.946219	0.00393078	1.26052	-0.111312	0.925746	0.0222349	0.526266	-0.0315582	0.978363	0.451091	0.16979	2.68291e+08	2.84434e+08	2.91883e+08	2.87485e+08	3.20246e+08	2.87618e+08	2.82111e+08	2.96014e+08	2.74131e+08	2.87497e+08	2.75765e+08	2.86791e+08	2.65078e+08	2.65975e+08	2.71221e+08	2.66357e+08	2.71123e+08
7.5_740.520875916667	7.5	740.52	C39 H76 O8 N1 P1 Na1	PE(34:1)	M+Na	C	PE(34:1)	(16:0/18:1)	(16:0)	(18:1)			C13877	HMDB0008927	Glycerophospholipids,GP	P-Ethanol Amine	PE				-0.000473113	0.999672	0.907757	0.245158	0.152537	1.11152	0.211608	0.501418	0.15301	1.11189	0.372148	0.379809	2.39888e+07	2.74189e+07	3.22596e+07	1.9472e+07	2.2491e+07	2.58817e+07	2.39692e+07	1.98333e+07	3.38748e+07	2.79004e+07	3.25017e+07	3.03848e+07	2.94578e+07	2.85365e+07	2.24779e+07	3.0151e+07	2.7796e+07
7.51_718.538172291667	7.51	718.538	C39 H77 O8 N1 P1	PC(31:1)(rep)	M+H	C	PC(31:1)	(31:1)	(31:1)						Glycerophospholipids,GP	P-Choline	PC				-0.0505405	0.965575	0.148803	0.803352	-0.0827649	0.944246	0.0929738	0.375886	-0.0322245	0.977911	0.445758	0.173131	2.6838e+08	2.8435e+08	2.91871e+08	2.88779e+08	3.21117e+08	2.88557e+08	2.82111e+08	2.96085e+08	2.75187e+08	2.87581e+08	2.75797e+08	2.87792e+08	2.65075e+08	2.67077e+08	2.70347e+08	3.01084e+08	2.7119e+08
7.51_748.584126625	7.51	748.585	C41 H83 O8 N1 P1	PC(33:0)	M+H	C	PC(33:0)	(33:0)	(33:0)						Glycerophospholipids,GP	P-Choline	PC				-0.259168	0.83557	0.0805017	1.79102	0.10236	1.07353	0.560756	0.262878	0.361528	1.28479	0.00483469	1.03631	2.62818e+07	2.43057e+07	2.34184e+07	1.78326e+07	2.10115e+07	2.12126e+07	2.87725e+07	2.99269e+07	3.31896e+07	2.53439e+07	2.58643e+07	2.91446e+07	2.90681e+07	1.58955e+07	2.43887e+07	2.68288e+07	2.45141e+07
7.55_738.540896791667	7.55	738.541	C40 H78 O7 N1 P1 Na1	PE(35:1p)	M+Na	C	PE(35:1p)	(35:1p)	(35:1p)						Glycerophospholipids,GP	P-Ethanol Amine	PE				0.115702	1.0835	0.174511	1.1716	0.668561	1.58949	9.22368e-06	1.47336	0.552859	1.46699	3.39419e-05	1.37589	7.33739e+06	6.93768e+06	6.67628e+06	6.78785e+06	6.7279e+06	5.51833e+06	9.07682e+06	9.70936e+06	9.74479e+06	1.14134e+07	8.79727e+06	9.91657e+06	1.1844e+07	9.28133e+06	9.41997e+06	1.10154e+07	1.11407e+07
7.69_744.554088958333	7.69	744.554	C41 H79 O8 N1 P1	PE(36:2)(rep)	M+H	C	PE(36:2)	(18:0/18:2)	(18:0)	(18:2)					Glycerophospholipids,GP	P-Ethanol Amine	PE				0.0622668	1.0441	0.570563	0.484494	-0.0987863	0.933818	0.308116	0.313351	-0.161053	0.894372	0.0617533	0.562478	3.45437e+08	3.36525e+08	3.62194e+08	2.87328e+08	3.77042e+08	3.43345e+08	3.12671e+08	3.25521e+08	3.14739e+08	2.55322e+08	3.04166e+08	3.22716e+08	3.17158e+08	3.07069e+08	3.46112e+08	3.75714e+08	2.51671e+08
7.69_744.55410075	7.69	744.554	C41 H79 O8 N1 P1	PC(33:2)(rep)	M+H	C	PC(33:2)	(33:2)	(33:2)						Glycerophospholipids,GP	P-Choline	PC				-0.0071837	0.995033	0.848518	0.252334	-0.0984762	0.934019	0.310456	0.312126	-0.0912925	0.938681	0.193202	0.350428	3.45925e+08	3.36525e+08	3.62091e+08	2.87328e+08	3.77162e+08	3.43345e+08	3.13597e+08	3.24734e+08	3.14734e+08	3.46574e+08	3.04131e+08	3.22758e+08	3.17134e+08	3.07069e+08	3.45764e+08	3.76655e+08	2.51671e+08
7.7_766.535663583333	7.7	766.536	C41 H78 O8 N1 P1 Na1	PE(36:2)	M+Na	C	PE(36:2)	(18:0/18:2)	(18:0)	(18:2)					Glycerophospholipids,GP	P-Ethanol Amine	PE				0.145851	1.10638	0.52187	0.794986	0.291908	1.22426	0.237187	0.644847	0.146057	1.10654	0.569985	0.303314	1.41221e+07	7.88259e+06	9.43479e+06	8.0346e+06	8.05511e+06	1.72569e+07	1.04596e+07	8.02791e+06	1.61104e+07	1.14701e+07	1.70104e+07	8.61008e+06	1.02265e+07	1.49571e+07	1.69701e+07	1.0141e+07	1.71802e+07
7.75_718.574709208333	7.75	718.575	C40 H81 O7 N1 P1	PC(32:1e)(rep)	M+H	C	PC(32:1e)	(32:1e)	(32:1e)						Glycerophospholipids,GP	P-Choline	PC				-0.0749885	0.94935	0.191634	0.782503	-0.640815	0.641351	9.90779e-07	1.47518	-0.565826	0.675569	3.11398e-06	1.39442	2.51522e+08	2.39633e+08	2.05393e+08	2.29199e+08	2.29852e+08	2.10089e+08	1.65942e+08	1.47972e+08	1.59769e+08	1.46403e+08	1.40858e+08	1.61672e+08	1.6001e+08	1.3679e+08	1.36844e+08	1.46519e+08	1.4245e+08
7.78_796.621450125	7.78	796.621	C46 H87 O7 N1 P1	PC(38:4e)	M+H	C	PC(38:4e)	(38:4e)	(38:4e)						Glycerophospholipids,GP	P-Choline	PC				0.00863002	1.006	0.898257	0.209524	-0.10592	0.929212	0.888221	0.071193	-0.11455	0.92367	0.907624	0.113201	1.32933e+07	1.63198e+07	1.2157e+07	1.48612e+07	1.03939e+07	3.21645e+06	1.1745e+07	1.15995e+07	1.10151e+07	9.93334e+06	9.47485e+06	1.11123e+07	1.21311e+07	1.01749e+07	1.00583e+07	1.04706e+07	1.18675e+07
7.78_798.540560458333	7.78	798.541	C45 H78 O7 N1 P1 Na1	PE(40:6p)(rep)(rep)	M+Na	C	PE(40:6p)	(18:0p/22:6)	(18:0p)	(22:6)					Glycerophospholipids,GP	P-Ethanol Amine	PE				-0.00395629	0.997261	0.907303	0.20945	0.0905996	1.06481	0.553603	0.282771	0.0945559	1.06774	0.686296	0.203124	2.83728e+07	3.68348e+07	2.99672e+07	1.8642e+07	2.00568e+07	3.33318e+07	2.85581e+07	1.91331e+07	4.13676e+07	2.92744e+07	3.56551e+07	2.45431e+07	3.20685e+07	2.84958e+07	2.64882e+07	2.28572e+07	3.73367e+07
7.79_744.590041875	7.79	744.59	C42 H83 O7 N1 P1	PC(34:2e)	M+H	C	PC(34:2e)	(34:2e)	(34:2e)						Glycerophospholipids,GP	P-Choline	PC				0.0295534	1.0207	0.807494	0.296731	-0.689436	0.620096	4.43498e-05	1.50243	-0.71899	0.607523	6.982e-07	1.60292	1.31769e+08	1.2487e+08	1.34127e+08	1.50907e+08	1.5242e+08	1.47662e+08	8.58809e+07	8.20497e+07	8.7082e+07	9.38134e+07	7.78962e+07	8.46628e+07	1.06338e+08	7.26152e+07	9.34043e+07	8.48472e+07	8.08158e+07
7.79_836.61515075	7.79	836.616	C48 H87 O8 N1 P1	PC(40:5)(rep)	M+H	C	PC(40:5)	(40:5)	(40:5)						Glycerophospholipids,GP	P-Choline	PC				0.152658	1.11162	0.482448	1.02574	1.31512	2.48824	0.000137183	2.03546	1.16247	2.2384	3.29124e-08	2.05193	2.55759e+07	2.336e+07	2.30758e+07	2.30504e+07	2.22405e+07	1.90441e+07	5.3932e+07	4.99111e+07	4.82666e+07	5.64583e+07	4.48688e+07	5.17613e+07	8.30246e+07	4.96559e+07	4.31078e+07	6.04781e+07	6.01325e+07
7.81_812.615642541667	7.81	812.616	C46 H87 O8 N1 P1	PC(38:3)	M+H	C	PC(38:3)	(38:3)	(38:3)						Glycerophospholipids,GP	P-Choline	PC				0.254121	1.19261	0.0346601	1.86517	-0.0159959	0.988974	0.856468	0.0580326	-0.270117	0.829252	0.0119448	0.832567	1.61828e+08	1.39749e+08	1.98082e+08	1.52227e+08	1.75304e+08	1.64915e+08	1.5242e+08	1.41141e+08	1.28649e+08	1.34656e+08	1.24324e+08	1.41516e+08	1.4221e+08	1.51063e+08	1.5499e+08	1.63342e+08	2.13822e+08
7.83_720.589825875	7.83	720.59	C40 H83 O7 N1 P1	PC(32:0e)	M+H	C	PC(32:0e)	(32:0e)	(32:0e)						Glycerophospholipids,GP	P-Choline	PC				-0.0590407	0.959902	0.292083	0.610262	-0.591469	0.663667	1.53724e-06	1.4158	-0.532429	0.69139	8.32892e-07	1.36194	3.86242e+08	3.99333e+08	3.48832e+08	3.70945e+08	3.84469e+08	3.40308e+08	2.76405e+08	2.56526e+08	2.60494e+08	2.44733e+08	2.3854e+08	2.65191e+08	2.73409e+08	2.23028e+08	2.29468e+08	2.48486e+08	2.47734e+08
7.83_770.604904291667	7.83	770.606	C44 H85 O7 N1 P1	PC(36:2p)	M+H	C	PC(36:2p)	(36:2p)	(36:2p)						Glycerophospholipids,GP	P-Choline	PC				0.185394	1.13713	0.281258	1.24181	-0.562426	0.677162	0.00461103	1.24056	-0.747821	0.595503	6.55155e-05	1.59817	5.50134e+07	5.65915e+07	7.00901e+07	7.30064e+07	7.85185e+07	7.12109e+07	4.25208e+07	4.13812e+07	3.79823e+07	4.45769e+07	3.96293e+07	3.4749e+07	6.27294e+07	3.46276e+07	5.17724e+07	4.51953e+07	3.80151e+07
7.84_800.558469208333	7.84	800.559	C47 H79 O7 N1 P1	PC(39:8p)	M+H	C	PC(39:8p)	(39:8p)	(39:8p)						Glycerophospholipids,GP	P-Choline	PC				0.150668	1.11008	0.328354	1.14885	0.432885	1.34993	0.0104463	1.01589	0.282217	1.21606	0.0909611	0.711841	1.59319e+07	1.17904e+07	1.02624e+07	1.07789e+07	1.11227e+07	1.2805e+07	1.53993e+07	1.05314e+07	1.89608e+07	1.41116e+07	1.38344e+07	1.55597e+07	1.77229e+07	1.68853e+07	1.71356e+07	1.50885e+07	1.93929e+07
7.84_824.616441833333	7.84	824.616	C47 H87 O8 N1 P1	PC(39:4)	M+H	C	PC(39:4)	(39:4)	(39:4)						Glycerophospholipids,GP	P-Choline	PC				0.0829768	1.0592	0.393904	0.77881	0.041768	1.02937	0.692089	0.120431	-0.0412088	0.97184	0.66683	0.128888	1.01027e+07	9.06687e+06	8.83279e+06	1.13848e+07	1.04629e+07	8.3877e+06	9.13035e+06	1.07516e+07	9.49846e+06	8.50115e+06	9.00349e+06	9.71277e+06	1.03538e+07	8.52292e+06	1.22246e+07	9.37853e+06	1.01251e+07
7.85_674.513836833333	7.85	674.513	C37 H73 O7 N1 P1	PE(32:0p)	M-H	C	PE(32:0p)	(16:0p/16:0)	(16:0p)	(16:0)					Glycerophospholipids,GP	P-Ethanol Amine	PE				-0.0572463	0.961097	0.579407	0.477973	-0.791958	0.57756	5.23612e-06	1.64254	-0.734712	0.600938	1.38572e-05	1.59693	1.28899e+07	1.22444e+07	1.04321e+07	1.17058e+07	1.06919e+07	1.17429e+07	8.68825e+06	6.71565e+06	7.03725e+06	6.4722e+06	6.84505e+06	6.13117e+06	7.79068e+06	7.40472e+06	6.50347e+06	5.62809e+06	6.467e+06
7.85_800.616263	7.85	800.616	C45 H87 O8 N1 P1	PC(37:2)	M+H	C	PC(37:2)	(37:2)	(37:2)						Glycerophospholipids,GP	P-Choline	PC				0.121126	1.08758	0.322616	0.908436	-0.00503154	0.996518	0.999804	0.00356667	-0.126157	0.916269	0.372527	0.34764	5.06253e+07	3.50765e+07	4.14065e+07	4.4982e+07	4.1151e+07	5.72484e+07	3.67732e+07	4.36699e+07	3.9407e+07	4.92291e+07	4.37182e+07	3.50439e+07	4.54523e+07	3.96387e+07	5.58161e+07	4.1931e+07	4.89719e+07
7.86_860.544921958333	7.86	860.545	C48 H79 O10 N1 P1	PS(42:7)(rep)	M-H	C	PS(42:7)	(42:7)	(42:7)						Glycerophospholipids,GP	P-Serine	PS				0.0933208	1.06682	0.618472	0.765845	2.09985	4.28664	2.02796e-07	2.67095	2.00653	4.01813	3.12883e-08	2.69386	1.82785e+06	1.78884e+06	2.13787e+06	1.57946e+06	1.33349e+06	1.76568e+06	7.43822e+06	5.78165e+06	7.66242e+06	7.23265e+06	6.45135e+06	7.35569e+06	1.0664e+07	7.53908e+06	6.15355e+06	6.8357e+06	7.55785e+06
7.87_746.6066915	7.87	746.606	C42 H85 O7 N1 P1	PC(34:1e)	M+H	C	PC(34:1e)	(34:1e)	(34:1e)						Glycerophospholipids,GP	P-Choline	PC				-0.0115837	0.992003	0.82998	0.0428007	-0.449456	0.732319	0.000100434	1.2086	-0.437872	0.738223	3.93127e-06	1.22938	6.13628e+08	6.71934e+08	6.4026e+08	6.67457e+08	6.52146e+08	6.0191e+08	4.83205e+08	5.08994e+08	4.72007e+08	4.52665e+08	4.29295e+08	4.94025e+08	5.34236e+08	4.24196e+08	4.42893e+08	4.96283e+08	4.33413e+08
7.88_700.528927583333	7.88	700.529	C39 H75 O7 N1 P1	dMePE(32:1p)	M-H	C	dMePE(32:1p)	(32:1p)	(32:1p)						Glycerophospholipids,GP	P-Ethanol Amine	dMePE				0.0747996	1.05321	0.247173	0.750156	-0.537279	0.68907	1.13456e-05	1.3226	-0.612078	0.654254	7.8644e-06	1.46241	2.14508e+08	2.24855e+08	2.48479e+08	2.62235e+08	2.55409e+08	2.61711e+08	1.56063e+08	1.50702e+08	1.49447e+08	1.9086e+08	1.56794e+08	1.56053e+08	1.68581e+08	1.60098e+08	1.81699e+08	1.78161e+08	1.6366e+08
7.88_774.540744041667	7.88	774.541	C43 H78 O7 N1 P1 Na1	PE(38:4p)	M+Na	C	PE(38:4p)	(16:0p/22:4)	(16:0p)	(22:4)					Glycerophospholipids,GP	P-Ethanol Amine	PE				0.0130013	1.00905	0.903876	0.22543	0.739999	1.67017	0.00224057	1.43919	0.726998	1.65519	0.00391444	1.42825	1.227e+07	8.77788e+06	8.82457e+06	6.72607e+06	6.59806e+06	1.04286e+07	1.40164e+07	1.03613e+07	1.78504e+07	1.52731e+07	1.89746e+07	1.2284e+07	1.60002e+07	1.54817e+07	1.35386e+07	1.10166e+07	1.952e+07
7.9_770.569409833333	7.9	770.569	C43 H81 O8 N1 P1	PC(35:3)	M+H	C	PC(35:3)	(35:3)	(35:3)						Glycerophospholipids,GP	P-Choline	PC				-0.0177527	0.98777	0.857342	0.173709	0.209518	1.1563	0.392853	0.388702	0.227271	1.17062	0.199463	0.545518	2.60782e+07	2.63656e+07	2.82755e+07	2.39521e+07	2.38765e+07	2.40243e+07	2.41658e+07	2.69127e+07	2.66097e+07	2.78453e+07	4.51842e+07	2.78859e+07	2.35466e+07	2.31379e+07	2.48466e+07	2.78379e+07	4.92247e+07
7.9_770.569583125	7.9	770.569	C43 H81 O8 N1 P1	PE(38:3)(rep)	M+H	C	PE(38:3)	(18:0/20:3)	(18:0)	(20:3)					Glycerophospholipids,GP	P-Ethanol Amine	PE				0.279303	1.21361	0.380699	1.14676	0.336694	1.26286	0.269292	0.573021	0.0573912	1.04058	0.422073	0.254541	2.31995e+07	2.62306e+07	2.97197e+07	2.14708e+07	2.25176e+07	2.44087e+07	2.43143e+07	2.42533e+07	2.73167e+07	2.68531e+07	2.56912e+07	2.51061e+07	2.27608e+07	2.35652e+07	2.39399e+07	2.89615e+07	5.73068e+07
7.91_726.544744333333	7.91	726.544	C41 H77 O7 N1 P1	dMePE(34:2p)	M-H	C	dMePE(34:2p)	(34:2p)	(34:2p)						Glycerophospholipids,GP	P-Ethanol Amine	dMePE				0.108182	1.07787	0.247282	0.923483	0.0208184	1.01453	0.777698	0.117813	-0.0873635	0.941241	0.476491	0.293106	2.46471e+08	2.72398e+08	3.42123e+08	3.24475e+08	3.46007e+08	3.48606e+08	2.67009e+08	2.83496e+08	2.64108e+08	3.78159e+08	2.99137e+08	2.77699e+08	3.14735e+08	2.94356e+08	3.58581e+08	3.43218e+08	2.94231e+08
7.92_726.546418166667	7.92	726.544	C41 H77 O7 N1 P1	PE(36:2p)(rep)(rep)	M-H	C	PE(36:2p)	(18:1p/18:1)	(18:1p)	(18:1)					Glycerophospholipids,GP	P-Ethanol Amine	PE				0.113907	1.08215	0.242627	0.931484	0.0156997	1.01094	0.838694	0.0920181	-0.0982074	0.934193	0.414493	0.325506	2.51004e+08	2.75306e+08	3.41794e+08	3.2505e+08	3.55449e+08	3.52167e+08	2.66737e+08	2.90673e+08	2.67842e+08	3.73463e+08	2.98184e+08	2.78787e+08	3.14958e+08	2.93663e+08	3.73392e+08	3.47171e+08	2.9381e+08
7.92_774.542602916667	7.92	774.543	C45 H77 O7 N1 P1	PC(37:7p)	M+H	C	PC(37:7p)	(37:7p)	(37:7p)						Glycerophospholipids,GP	P-Choline	PC				0.117635	1.08495	0.669718	0.63439	0.807066	1.74965	0.004596	1.42594	0.689431	1.61265	0.00375807	1.38488	1.23295e+07	9.02197e+06	8.96995e+06	7.39939e+06	6.82453e+06	1.05189e+07	1.43301e+07	1.04055e+07	1.78504e+07	1.53093e+07	1.86383e+07	1.22655e+07	1.59749e+07	1.55759e+07	1.36945e+07	1.10456e+07	2.59794e+07
7.93_838.630853125	7.93	838.632	C48 H89 O8 N1 P1	PC(40:4)	M+H	C	PC(40:4)	(40:4)	(40:4)						Glycerophospholipids,GP	P-Choline	PC				-0.142058	0.906225	0.446653	1.94382	1.68643	3.2186	0.0203331	1.93557	1.82849	3.55165	7.62712e-08	2.57311	8.24865e+07	7.97388e+07	8.00772e+07	7.82371e+07	7.28464e+07	7.45517e+07	2.66382e+08	2.67829e+08	3.39252e+08	2.52588e+08	2.48926e+08	2.86975e+08	4.88995e+07	3.09584e+08	2.34534e+08	2.72454e+08	3.73006e+08
7.94_750.540136291667	7.94	750.541	C41 H78 O7 N1 P1 Na1	PE(36:2p)(rep)	M+Na	C	PE(36:2p)	(18:1p/18:1)	(18:1p)	(18:1)					Glycerophospholipids,GP	P-Ethanol Amine	PE				-0.0214282	0.985257	0.901716	0.181264	0.151152	1.11046	0.257558	0.483598	0.17258	1.12707	0.494037	0.324504	1.93648e+07	1.44755e+07	2.0566e+07	1.61827e+07	1.57027e+07	2.62223e+07	1.59964e+07	1.54372e+07	2.33662e+07	2.58237e+07	3.00607e+07	1.61272e+07	2.17967e+07	2.06949e+07	2.25972e+07	1.71292e+07	2.22304e+07
7.95_803.628704458333	7.95	803.628	C44 H88 O8 N2 P1	SM(d38:1)(rep)	M+HCOO	C	SM(d38:1)	(d38:1)	(d38:1)						Sphingolipids,SP	Sphingolipids	SM				0.120473	1.08709	0.276239	1.2201	0.222713	1.16693	0.0372947	0.675437	0.10224	1.07344	0.263855	0.346519	1.54325e+07	1.38368e+07	1.49956e+07	1.38255e+07	1.32534e+07	1.52298e+07	1.46167e+07	1.36714e+07	1.51335e+07	1.39396e+07	1.84836e+07	1.70868e+07	1.87779e+07	1.82618e+07	1.40904e+07	1.56907e+07	1.91238e+07
7.96_704.558923958333	7.96	704.559	C39 H79 O7 N1 P1	PE(34:1e)	M+H	C	PE(34:1e)	(34:1e)	(34:1e)						Glycerophospholipids,GP	P-Ethanol Amine	PE				0.155903	1.11412	0.288527	0.990416	-0.597693	0.66081	0.0127901	1.18776	-0.753596	0.593123	0.00441022	1.47853	5.98305e+07	3.93292e+07	4.16535e+07	6.01472e+07	4.22134e+07	7.35749e+07	3.11554e+07	3.09893e+07	3.12837e+07	3.14275e+07	3.47368e+07	2.82782e+07	3.00966e+07	2.76604e+07	3.24173e+07	4.0301e+07	4.5831e+07
7.97_798.645323166667	7.97	798.645	C46 H88 O9 N1	CerG1(d40:2	M+H	C	CerG1(d40:2	(d40:2+O)	(d40:2+O)						Saccharolipids,SL	Neutral Glycosphingolipids	CerG1				0.127807	1.09263	0.281941	1.03267	0.525471	1.4394	0.00323832	1.21992	0.397664	1.31737	0.0125538	1.01026	3.14367e+07	3.55778e+07	3.85039e+07	4.62588e+07	4.46719e+07	5.15205e+07	4.65821e+07	6.27329e+07	5.06807e+07	6.32966e+07	5.15471e+07	5.18292e+07	6.50663e+07	5.02176e+07	6.21568e+07	6.7568e+07	4.86794e+07
7.98_759.637000625	7.98	759.637	C43 H88 O6 N2 P1	SM(d38:1)	M+H	C	SM(d38:1)	(d38:1)	(d38:1)						Sphingolipids,SP	Sphingolipids	SM				0.0188856	1.01318	0.841721	0.260682	0.221243	1.16574	0.0183332	0.709192	0.202358	1.15058	0.00979454	0.704667	1.35452e+08	1.2438e+08	1.32794e+08	1.34543e+08	1.27227e+08	1.50528e+08	1.48603e+08	1.41299e+08	1.64896e+08	1.45247e+08	1.75438e+08	1.50647e+08	1.57887e+08	1.65811e+08	1.27944e+08	1.51081e+08	1.74246e+08
7.98_784.581742916667	7.98	784.583	C42 H84 O8 N1 P1 Na1	PC(34:0)	M+Na	C	PC(34:0)	(18:0/16:0)	(18:0)	(16:0)					Glycerophospholipids,GP	P-Choline	PC				-0.165035	0.891907	0.480048	0.901864	0.092154	1.06596	0.474446	0.244045	0.257189	1.19515	0.244922	0.509859	3.38117e+07	2.87517e+07	3.26793e+07	2.70745e+07	3.1899e+07	3.56105e+07	3.92623e+07	2.22297e+07	4.91482e+07	3.77813e+07	4.4e+07	3.44495e+07	3.10029e+07	3.48005e+07	2.91864e+07	2.79144e+07	4.23958e+07
7.98_784.585091958333	7.98	784.585	C44 H83 O8 N1 P1	PC(36:3)(rep)(rep)	M+H	C	PC(36:3)	(36:3)	(36:3)						Glycerophospholipids,GP	P-Choline	PC				-0.0841857	0.943317	0.896065	0.111927	-0.00807954	0.994415	0.962965	0.000305918	0.0761062	1.05417	0.915972	0.0147139	3.87448e+07	2.87517e+07	3.75465e+07	3.39078e+07	3.26261e+07	4.20171e+07	3.89533e+07	2.76485e+07	4.95752e+07	2.23446e+07	5.24088e+07	3.42338e+07	3.64551e+07	4.03216e+07	3.67682e+07	3.33435e+07	2.86949e+07
7.98_785.65302825	7.98	785.653	C45 H90 O6 N2 P1	SM(d40:2)	M+H	C	SM(d40:2)	(d40:2)	(d40:2)						Sphingolipids,SP	Sphingolipids	SM				0.509441	1.4235	0.0180787	2.86262	0.346536	1.2715	0.158717	0.756992	-0.162905	0.893224	0.727168	0.147244	6.16401e+07	2.11279e+07	2.41894e+07	3.18615e+07	2.9179e+07	3.4787e+07	2.30267e+07	3.80711e+07	2.98676e+07	3.17102e+07	2.93315e+07	2.91253e+07	3.56419e+07	6.32724e+07	3.52988e+07	3.43517e+07	4.74917e+07
7.99_762.600441541667	7.99	762.601	C42 H85 O8 N1 P1	PC(34:0)(rep)	M+H	C	PC(34:0)	(18:0/16:0)	(18:0)	(16:0)					Glycerophospholipids,GP	P-Choline	PC				-0.0838135	0.94356	0.275839	0.799312	0.0229675	1.01605	0.620549	0.109842	0.106781	1.07682	0.142949	0.390691	3.14409e+09	3.13016e+09	3.20467e+09	3.10509e+09	3.29144e+09	3.13847e+09	3.52511e+09	2.89924e+09	3.71901e+09	3.21778e+09	3.76434e+09	3.34913e+09	3.28795e+09	3.27195e+09	2.84863e+09	3.44048e+09	3.18035e+09
7.99_858.623138708333	7.99	858.623	C47 H89 O10 N1 P1	PS(41:1)	M-H	C	PS(41:1)	(41:1)	(41:1)						Glycerophospholipids,GP	P-Serine	PS				0.0234702	1.0164	0.762117	0.179592	-0.184894	0.879714	0.126556	0.530548	-0.208364	0.865518	0.127469	0.620745	1.42158e+07	1.18049e+07	1.57808e+07	1.57011e+07	1.83435e+07	1.66706e+07	1.43638e+07	1.18501e+07	1.09525e+07	1.64384e+07	1.2262e+07	1.42082e+07	1.36905e+07	1.20243e+07	1.54698e+07	1.40506e+07	1.24636e+07
7.99_862.560603833333	7.99	862.56	C48 H81 O10 N1 P1	PS(42:6)	M-H	C	PS(42:6)	(42:6)	(42:6)						Glycerophospholipids,GP	P-Serine	PS				-0.087701	0.941021	0.292047	0.906137	1.56049	2.94954	7.2235e-09	2.3298	1.64819	3.1344	4.01595e-09	2.42912	7.57816e+06	7.29536e+06	7.70751e+06	7.24103e+06	6.8493e+06	9.35785e+06	2.46062e+07	1.99838e+07	2.72588e+07	2.41556e+07	2.33835e+07	2.48863e+07	2.02356e+07	2.26463e+07	2.25646e+07	2.27435e+07	2.58746e+07
8.01_796.584170208333	8.01	796.585	C45 H83 O8 N1 P1	PE(40:4)	M+H	C	PE(40:4)	(18:0/22:4)	(18:0)	(22:4)			C21481	HMDB0009009	Glycerophospholipids,GP	P-Ethanol Amine	PE			map04216 Ferroptosis	-0.0550091	0.962588	0.329081	0.668344	1.46986	2.76995	1.38226e-07	2.26458	1.52487	2.8776	7.96885e-08	2.34695	1.14968e+08	9.88501e+07	1.17042e+08	1.02434e+08	1.12616e+08	1.38647e+08	3.26478e+08	3.28632e+08	3.67254e+08	3.30336e+08	3.00956e+08	3.16232e+08	3.13507e+08	3.07794e+08	2.85103e+08	3.43428e+08	3.25385e+08
8.03_810.597481541667	8.03	810.598	C44 H86 O8 N1 P1 Na1	PC(36:1)	M+Na	C	PC(36:1)	(16:0/20:1)	(16:0)	(20:1)					Glycerophospholipids,GP	P-Choline	PC				-0.0194653	0.986598	0.982048	0.00823469	0.0603016	1.04268	0.507965	0.235285	0.0797669	1.05685	0.632537	0.182078	9.29851e+07	1.0402e+08	1.06365e+08	7.62521e+07	9.99609e+07	1.06771e+08	9.30528e+07	7.4567e+07	1.21118e+08	1.27215e+08	1.00324e+08	1.0341e+08	1.12319e+08	9.73187e+07	1.03307e+08	1.08057e+08	1.04224e+08
8.03_814.631690666667	8.03	814.632	C46 H89 O8 N1 P1	PC(38:2)	M+H	C	PC(38:2)	(38:2)	(38:2)						Glycerophospholipids,GP	P-Choline	PC				-0.00860613	0.994052	0.84292	0.310166	-0.055003	0.962592	0.578064	0.169748	-0.0463969	0.968352	0.543274	0.192824	2.31731e+08	2.34563e+08	2.7912e+08	2.79434e+08	2.70588e+08	2.88212e+08	2.38504e+08	2.70767e+08	2.59369e+08	2.79697e+08	2.50885e+08	2.34305e+08	2.4643e+08	2.51474e+08	2.76815e+08	3.10996e+08	1.87364e+08
8.04_810.5991845	8.04	810.601	C46 H85 O8 N1 P1	PC(38:4)(rep)(rep)	M+H	C	PC(38:4)	(38:4)	(38:4)						Glycerophospholipids,GP	P-Choline	PC				0.035699	1.02505	0.717663	0.304958	0.296489	1.22815	0.0876239	0.793703	0.26079	1.19813	0.128303	0.706245	9.29851e+07	1.06375e+08	1.17856e+08	5.86952e+07	1.04393e+08	1.06771e+08	1.13219e+08	1.01889e+08	1.4258e+08	1.28849e+08	1.13448e+08	1.0341e+08	1.25144e+08	9.73187e+07	1.29651e+08	1.13545e+08	1.34383e+08
8.07_720.553790791667	8.07	720.554	C39 H79 O8 N1 P1	PE(34:0)	M+H	C	PE(34:0)	(18:0/16:0)	(18:0)	(16:0)					Glycerophospholipids,GP	P-Ethanol Amine	PE				-0.0996334	0.93327	0.473702	0.668148	0.199953	1.14866	0.0423669	0.645633	0.299586	1.23079	0.0363241	0.784421	1.95095e+07	1.97996e+07	2.22492e+07	1.75414e+07	1.82791e+07	2.10948e+07	2.69147e+07	1.84643e+07	2.94926e+07	2.15777e+07	2.62316e+07	2.31353e+07	2.35981e+07	2.31175e+07	1.85245e+07	2.26804e+07	2.60999e+07
8.09_812.5456735	8.09	812.545	C44 H79 O10 N1 P1	PS(38:3)	M-H	C	PS(38:3)	(38:3)	(38:3)						Glycerophospholipids,GP	P-Serine	PS				0.0588207	1.04161	0.33675	0.581934	0.0847679	1.06052	0.228739	0.369452	0.0259472	1.01815	0.713587	0.111607	5.34784e+07	5.26753e+07	6.18527e+07	5.04596e+07	5.79306e+07	6.43185e+07	5.46475e+07	5.90371e+07	5.44736e+07	6.69602e+07	5.61687e+07	5.56112e+07	5.9773e+07	6.04454e+07	6.45315e+07	6.35615e+07	5.39605e+07
8.11_746.5702015	8.11	746.569	C41 H81 O8 N1 P1	PE(36:1)(rep)	M+H	C	PE(36:1)	(18:0/18:1)	(18:0)	(18:1)					Glycerophospholipids,GP	P-Ethanol Amine	PE				0.0106527	1.00741	0.850057	0.0208445	0.0497696	1.0351	0.49211	0.230793	0.0391169	1.02748	0.595165	0.154634	4.09099e+08	4.12193e+08	5.16842e+08	4.79109e+08	4.95345e+08	5.23474e+08	4.56129e+08	5.34773e+08	4.87765e+08	5.2405e+08	4.53425e+08	4.57867e+08	4.62218e+08	4.51323e+08	5.1058e+08	5.33235e+08	4.70537e+08
8.11_768.550861083333	8.11	768.551	C41 H80 O8 N1 P1 Na1	PE(36:1)	M+Na	C	PE(36:1)	(18:0/18:1)	(18:0)	(18:1)					Glycerophospholipids,GP	P-Ethanol Amine	PE				-0.00532607	0.996315	0.992377	0.0463505	-0.000904339	0.999373	0.955652	0.0046081	0.00442173	1.00307	0.96992	0.00870064	2.87592e+07	3.29745e+07	2.87687e+07	3.1155e+07	3.08563e+07	3.99367e+07	2.77372e+07	2.93503e+07	3.79838e+07	3.29037e+07	3.59454e+07	2.91206e+07	3.13809e+07	3.18198e+07	3.33244e+07	2.86421e+07	3.60778e+07
8.11_772.584944541667	8.11	772.585	C43 H83 O8 N1 P1	PE(38:2)	M+H	C	PE(38:2)	(20:1/18:1)	(20:1)	(18:1)					Glycerophospholipids,GP	P-Ethanol Amine	PE				0.393492	1.31357	0.00960194	2.55816	0.851626	1.80453	7.97824e-05	1.6749	0.458134	1.37376	0.00885807	1.09705	2.35537e+07	1.81063e+07	2.54464e+07	2.24144e+07	2.31227e+07	3.10239e+07	2.72597e+07	3.75614e+07	2.93379e+07	3.71879e+07	3.84861e+07	2.75319e+07	4.05775e+07	4.07859e+07	4.92342e+07	5.15912e+07	3.75551e+07
8.12_830.649410375	8.12	830.65	C50 H88 O8 N1	CerG1(d44:6)	M+H	C	CerG1(d44:6)	(d44:6)	(d44:6)						Saccharolipids,SL	Neutral Glycosphingolipids	CerG1				-0.00389456	0.997304	0.911361	0.328432	0.37996	1.30131	0.0323136	0.947152	0.383855	1.30482	0.0152698	0.994333	1.56493e+07	1.33198e+07	2.04876e+07	1.37649e+07	1.53658e+07	2.05347e+07	1.89002e+07	1.97247e+07	2.59426e+07	2.21546e+07	2.22281e+07	2.03866e+07	1.51619e+07	2.08157e+07	2.47688e+07	2.41019e+07	2.33797e+07
8.16_806.605814166667	8.16	806.606	C47 H85 O7 N1 P1	PE(42:6e)	M+H	C	PE(42:6e)	(42:6e)	(42:6e)						Glycerophospholipids,GP	P-Ethanol Amine	PE				0.0474412	1.03343	0.899435	0.012077	1.26007	2.39508	0.00145878	1.96627	1.21263	2.3176	0.00187501	1.98393	5.52377e+06	1.26749e+07	1.45408e+07	1.20909e+07	1.21639e+07	6.39596e+06	2.59001e+07	2.82385e+07	2.27136e+07	1.96181e+07	2.09302e+07	2.95128e+07	1.83199e+07	2.91112e+07	2.89113e+07	3.46943e+07	1.94659e+07
8.2_799.668669875	8.2	799.669	C46 H92 O6 N2 P1	SM(d41:2)	M+H	C	SM(d41:2)	(d41:2)	(d41:2)						Sphingolipids,SP	Sphingolipids	SM				0.0460918	1.03246	0.739313	0.475099	-0.0271373	0.981366	0.982289	0.0135611	-0.0732291	0.950508	0.763248	0.165052	8.64885e+06	1.30546e+07	1.34307e+07	1.70315e+07	1.76221e+07	1.80252e+07	1.11962e+07	1.89638e+07	9.70425e+06	1.67777e+07	1.19972e+07	1.48278e+07	1.48507e+07	1.26485e+07	1.56294e+07	1.65794e+07	1.63607e+07
8.21_802.572082458333	8.21	802.572	C45 H82 O7 N1 P1 Na1	PE(40:5e)	M+Na	C	PE(40:5e)	(40:5e)	(40:5e)						Glycerophospholipids,GP	P-Ethanol Amine	PE				0.0438801	1.03088	0.614678	0.436402	0.563075	1.47741	0.00153567	1.29806	0.519195	1.43315	0.00294539	1.2011	2.53974e+07	2.17876e+07	2.42798e+07	2.28294e+07	2.69665e+07	3.60571e+07	3.80782e+07	3.06269e+07	4.41464e+07	3.71404e+07	4.18059e+07	3.3663e+07	3.86649e+07	3.94364e+07	4.02016e+07	3.33336e+07	4.36896e+07
8.21_802.572406916667	8.21	802.575	C47 H81 O7 N1 P1	PC(39:7p)	M+H	C	PC(39:7p)	(39:7p)	(39:7p)						Glycerophospholipids,GP	P-Choline	PC				0.0506704	1.03575	0.562349	0.496974	0.559338	1.47359	0.00169357	1.29435	0.508668	1.42274	0.00347254	1.18177	2.53974e+07	2.17938e+07	2.44219e+07	2.33465e+07	2.69555e+07	3.65297e+07	3.7907e+07	3.0627e+07	4.42796e+07	3.7141e+07	4.18076e+07	3.3663e+07	3.85324e+07	3.94405e+07	4.02012e+07	3.33315e+07	4.34743e+07
8.21_802.574298708333	8.21	802.575	C47 H81 O7 N1 P1	PE(42:7p)	M+H	C	PE(42:7p)	(42:7p)	(42:7p)						Glycerophospholipids,GP	P-Ethanol Amine	PE				0.0342685	1.02404	0.637914	0.409748	0.505392	1.41951	0.00275698	1.22709	0.471123	1.38619	0.00420361	1.13569	2.53974e+07	2.14719e+07	2.45178e+07	2.33465e+07	2.73739e+07	3.57114e+07	3.54795e+07	2.97822e+07	4.29129e+07	3.66742e+07	3.89631e+07	3.49548e+07	3.79149e+07	3.78121e+07	3.928e+07	3.30547e+07	3.99332e+07
8.23_772.620639125	8.23	772.621	C44 H87 O7 N1 P1	PC(36:2e)	M+H	C	PC(36:2e)	(36:2e)	(36:2e)						Glycerophospholipids,GP	P-Choline	PC				0.0155967	1.01087	0.765981	0.148412	-0.203262	0.868585	0.0610913	0.628357	-0.218858	0.859245	0.0520474	0.690688	3.28545e+07	3.26829e+07	3.94425e+07	4.4862e+07	4.31926e+07	4.06376e+07	3.36492e+07	3.53908e+07	3.02567e+07	3.6549e+07	3.01045e+07	3.48314e+07	3.35734e+07	3.36432e+07	3.74975e+07	3.34044e+07	3.20846e+07
8.25_818.590569083333	8.25	818.591	C44 H85 O10 N1 P1	PS(38:1)	M+H	C	PS(38:1)	(18:0/20:1)	(18:0)	(20:1)					Glycerophospholipids,GP	P-Serine	PS				0.113548	1.08189	0.44274	0.655417	1.14936	2.21816	3.11853e-06	1.96661	1.03582	2.05027	0.000151372	1.83925	1.84645e+07	1.70695e+07	2.18271e+07	2.22992e+07	2.20863e+07	2.37627e+07	4.07937e+07	5.55862e+07	3.6098e+07	5.44239e+07	3.23514e+07	3.80751e+07	3.87141e+07	4.30143e+07	5.70129e+07	5.46593e+07	4.31186e+07
8.26_866.663042291667	8.26	866.663	C50 H93 O8 N1 P1	PC(42:4)	M+H	C	PC(42:4)	(42:4)	(42:4)						Glycerophospholipids,GP	P-Choline	PC				-0.0721865	0.951195	0.375845	0.609589	1.84791	3.59978	5.91512e-12	2.54183	1.9201	3.78448	4.0605e-08	2.63978	4.99475e+06	4.81704e+06	4.97455e+06	5.16348e+06	5.42387e+06	5.26344e+06	1.92939e+07	2.09555e+07	1.81354e+07	1.80347e+07	1.69382e+07	2.25879e+07	1.88363e+07	1.84659e+07	1.75846e+07	1.98633e+07	1.68065e+07
8.27_702.547138291667	8.27	702.544	C39 H77 O7 N1 P1	PE(34:0p)	M-H	C	PE(34:0p)	(18:0p/16:0)	(18:0p)	(16:0)					Glycerophospholipids,GP	P-Ethanol Amine	PE				-0.0522312	0.964444	0.651975	0.312753	-0.595193	0.661956	3.52104e-05	1.41509	-0.542962	0.68636	0.00054985	1.36556	2.3769e+07	2.34471e+07	2.18477e+07	2.20457e+07	2.28884e+07	2.53157e+07	1.79468e+07	1.24893e+07	1.69236e+07	1.4599e+07	1.77682e+07	1.58926e+07	1.80266e+07	1.60918e+07	1.54773e+07	1.32362e+07	1.44907e+07
8.28_728.56035875	8.28	728.56	C41 H79 O7 N1 P1	dMePE(34:1p)	M-H	C	dMePE(34:1p)	(34:1p)	(34:1p)						Glycerophospholipids,GP	P-Ethanol Amine	dMePE				0.0466635	1.03287	0.605544	0.247936	0.45572	1.37147	0.00198755	1.16257	0.409057	1.32782	0.00469985	1.04899	1.1744e+08	1.38811e+08	1.63536e+08	1.45033e+08	1.73401e+08	1.70598e+08	1.90483e+08	1.95028e+08	1.8361e+08	2.51643e+08	2.02559e+08	1.83424e+08	1.85788e+08	2.03999e+08	2.35735e+08	2.31582e+08	1.87035e+08
8.28_796.549839375	8.28	796.55	C44 H79 O9 N1 P1	PS(38:3p)	M-H	C	PS(38:3p)	(38:3p)	(38:3p)						Glycerophospholipids,GP	P-Serine	PS				0.0338425	1.02374	0.644366	0.217152	0.420524	1.33841	0.00136105	1.13244	0.386681	1.30738	0.00320766	1.02545	3.31208e+07	3.80704e+07	4.48153e+07	4.05316e+07	4.59813e+07	4.60563e+07	5.11458e+07	4.95221e+07	5.08384e+07	6.50179e+07	5.80877e+07	5.03717e+07	5.1414e+07	5.45906e+07	6.1682e+07	5.93367e+07	5.06389e+07
8.29_748.620724375	8.29	748.621	C42 H87 O7 N1 P1	PC(34:0e)	M+H	C	PC(34:0e)	(18:0e/16:0)	(18:0e)	(16:0)					Glycerophospholipids,GP	P-Choline	PC				-0.0242041	0.983363	0.644064	0.259739	-0.604588	0.657659	8.74111e-08	1.44794	-0.580384	0.668786	3.76319e-06	1.44804	1.17612e+08	1.14645e+08	1.13801e+08	1.19488e+08	1.17425e+08	1.10924e+08	8.41025e+07	7.21244e+07	7.72603e+07	7.1398e+07	7.7174e+07	8.20075e+07	7.74461e+07	7.72526e+07	6.96693e+07	8.00588e+07	7.45251e+07
8.31_752.555939	8.31	752.556	C41 H80 O7 N1 P1 Na1	PE(36:2e)	M+Na	C	PE(36:2e)	(36:2e)	(36:2e)						Glycerophospholipids,GP	P-Ethanol Amine	PE				0.0806538	1.0575	0.395766	0.721308	0.134323	1.09758	0.118025	0.497114	0.053669	1.0379	0.675332	0.121007	2.70402e+07	2.43636e+07	2.96498e+07	2.53295e+07	2.85926e+07	3.29605e+07	2.65099e+07	2.26182e+07	3.04367e+07	3.15656e+07	3.48954e+07	2.82754e+07	2.79732e+07	3.02271e+07	3.2836e+07	3.22397e+07	3.31845e+07
8.31_774.63622125	8.31	774.637	C44 H89 O7 N1 P1	PC(36:1e)	M+H	C	PC(36:1e)	(36:1e)	(36:1e)						Glycerophospholipids,GP	P-Choline	PC				0.0627198	1.04443	0.733912	0.143117	0.8552	1.80901	0.000196473	1.63946	0.79248	1.73205	1.00124e-05	1.64593	1.66464e+07	1.6207e+07	1.90057e+07	2.1894e+07	2.10706e+07	1.73901e+07	3.19308e+07	3.2049e+07	3.02645e+07	3.72858e+07	2.89547e+07	3.38749e+07	2.85297e+07	2.93194e+07	3.94773e+07	4.45081e+07	2.76853e+07
8.35_826.676673041667	8.35	826.677	C48 H92 O9 N1	CerG1(d42:2	M+H	C	CerG1(d42:2	(d42:2+O)	(d42:2+O)						Saccharolipids,SL	Neutral Glycosphingolipids	CerG1				-0.00162103	0.998877	0.974404	0.0997881	-0.0713067	0.951776	0.469799	0.209948	-0.0696856	0.952846	0.472846	0.246241	3.24414e+08	3.4697e+08	3.80851e+08	4.01925e+08	3.79497e+08	4.54958e+08	3.10779e+08	3.78568e+08	3.49326e+08	4.12086e+08	3.49846e+08	3.80092e+08	3.32262e+08	3.42407e+08	3.97037e+08	4.22903e+08	3.24562e+08
8.38_886.654772791667	8.38	886.654	C49 H93 O10 N1 P1	PS(43:1)	M-H	C	PS(43:1)	(43:1)	(43:1)						Glycerophospholipids,GP	P-Serine	PS				0.0405821	1.02853	0.834831	0.0109811	-0.480709	0.716626	0.00934311	1.09605	-0.521291	0.696748	0.00369346	1.21911	5.59795e+06	5.49292e+06	6.70111e+06	7.44066e+06	7.98278e+06	7.3657e+06	4.49567e+06	6.09572e+06	4.40833e+06	5.40714e+06	4.00624e+06	3.86172e+06	4.06455e+06	4.26148e+06	6.57893e+06	5.69343e+06	4.46126e+06
8.4_835.668019125	8.4	835.669	C49 H92 O6 N2 P1	SM(d44:5)	M+H	C	SM(d44:5)	(d44:5)	(d44:5)						Sphingolipids,SP	Sphingolipids	SM				0.00100201	1.00069	0.968871	0.0528623	-0.00286243	0.998018	0.94254	0.0350563	-0.00386444	0.997325	0.966484	0.0232197	1.49463e+07	1.33011e+07	1.53869e+07	1.37212e+07	1.41348e+07	1.70944e+07	1.32374e+07	1.37081e+07	1.5369e+07	1.56176e+07	1.64218e+07	1.39937e+07	1.5092e+07	1.52724e+07	1.55718e+07	1.16428e+07	1.66897e+07
8.41_790.631821458333	8.41	790.632	C44 H89 O8 N1 P1	PC(36:0)	M+H	C	PC(36:0)	(36:0)	(36:0)						Glycerophospholipids,GP	P-Choline	PC				-0.0132084	0.990886	0.872268	0.215722	0.231488	1.17405	0.0105187	0.778075	0.244697	1.18484	0.0106348	0.767901	3.38413e+07	3.31742e+07	4.28677e+07	3.7445e+07	3.85214e+07	3.5497e+07	4.51106e+07	3.89023e+07	4.09315e+07	4.59615e+07	5.01022e+07	4.1253e+07	4.16324e+07	4.58486e+07	3.99557e+07	4.89863e+07	3.97532e+07
8.42_787.669057166667	8.42	787.669	C45 H92 O6 N2 P1	SM(d40:1)	M+H	C	SM(d40:1)	(d22:1/18:0)	(d22:1)	(18:0)					Sphingolipids,SP	Sphingolipids	SM				0.242285	1.18286	0.126151	1.66066	0.239673	1.18072	0.19868	0.560749	-0.00261203	0.998191	0.869127	0.0833503	6.14537e+07	3.66199e+07	3.89836e+07	5.8614e+07	3.79234e+07	5.02936e+07	4.26245e+07	5.34926e+07	4.83075e+07	4.53693e+07	5.02176e+07	4.33631e+07	4.96016e+07	6.08799e+07	4.43914e+07	4.96124e+07	7.75106e+07
8.43_816.647515	8.43	816.648	C46 H91 O8 N1 P1	PC(38:1)	M+H	C	PC(38:1)	(38:1)	(38:1)						Glycerophospholipids,GP	P-Choline	PC				0.00558529	1.00388	0.971601	0.157419	0.540373	1.45435	0.000288074	1.29353	0.534787	1.44873	0.00019521	1.30332	1.35739e+08	1.38282e+08	1.66213e+08	1.746e+08	1.79657e+08	1.65093e+08	2.23586e+08	2.6543e+08	2.13421e+08	2.59124e+08	2.20773e+08	2.0784e+08	2.07747e+08	2.34156e+08	2.51135e+08	2.78547e+08	2.04465e+08
8.43_842.66224125	8.43	842.663	C48 H93 O8 N1 P1	PC(40:2)	M+H	C	PC(40:2)	(18:1/22:1)	(18:1)	(22:1)					Glycerophospholipids,GP	P-Choline	PC				-0.054305	0.963058	0.70027	0.68409	-0.512754	0.700883	0.00611943	1.13668	-0.458449	0.727768	0.00776196	1.10957	7.07147e+07	7.02195e+07	9.31525e+07	9.82806e+07	1.02065e+08	9.07701e+07	6.19381e+07	8.23603e+07	5.94927e+07	7.10555e+07	5.43686e+07	5.30107e+07	4.91392e+07	5.48964e+07	7.51546e+07	7.83126e+07	5.31786e+07
8.48_774.600442625	8.48	774.601	C43 H85 O8 N1 P1	PE(38:1)	M+H	C	PE(38:1)	(18:0/20:1)	(18:0)	(20:1)					Glycerophospholipids,GP	P-Ethanol Amine	PE				0.0425915	1.02996	0.650289	0.265544	1.76383	3.39599	1.79138e-09	2.48664	1.72124	3.2972	1.48109e-08	2.48896	9.5895e+06	9.02255e+06	1.17415e+07	1.07005e+07	9.45873e+06	1.09209e+07	3.19031e+07	3.95142e+07	3.09445e+07	3.89951e+07	3.25662e+07	2.86359e+07	3.38743e+07	3.36154e+07	3.68645e+07	4.00217e+07	2.91517e+07
8.49_800.616394958333	8.49	800.616	C45 H87 O8 N1 P1	PE(40:2)	M+H	C	PE(40:2)	(40:2)	(40:2)						Glycerophospholipids,GP	P-Ethanol Amine	PE				0.00996675	1.00693	0.896659	0.0420872	0.160948	1.11802	0.13934	0.520555	0.150982	1.11032	0.240008	0.436945	9.31299e+06	7.6383e+06	9.04703e+06	1.00696e+07	9.46841e+06	1.10583e+07	1.04962e+07	1.21974e+07	1.01054e+07	1.18647e+07	1.0284e+07	7.89084e+06	1.03858e+07	9.64837e+06	1.26017e+07	1.14828e+07	1.00002e+07
8.51_808.621513416667	8.51	808.619	C45 H88 O7 N1 P1 Na1	PE(40:2e)	M+Na	C	PE(40:2e)	(40:2e)	(40:2e)						Glycerophospholipids,GP	P-Ethanol Amine	PE				0.069114	1.04907	0.577583	0.457941	2.08779	4.25096	0.000726189	2.65569	2.01868	4.05212	0.00101712	2.64606	2.18147e+06	2.09167e+06	2.78763e+06	6.17237e+06	5.76906e+06	7.22285e+06	1.74735e+07	1.91365e+07	1.77559e+07	1.77562e+07	1.48581e+07	1.92869e+07	1.64892e+07	2.42127e+07	1.6347e+07	1.9579e+07	1.72396e+07
8.62_856.678554791667	8.62	856.679	C49 H95 O8 N1 P1	PC(41:2)	M+H	C	PC(41:2)	(41:2)	(41:2)						Glycerophospholipids,GP	P-Choline	PC				-0.132022	0.912552	0.362401	1.23256	-0.81835	0.56709	0.000259563	1.57239	-0.686328	0.621434	0.000519292	1.46428	1.63835e+07	1.73194e+07	1.97227e+07	2.41626e+07	2.45738e+07	2.15858e+07	1.23339e+07	1.57506e+07	1.16362e+07	1.51022e+07	1.098e+07	1.10981e+07	8.99333e+06	1.01569e+07	1.33754e+07	1.48599e+07	1.22484e+07
8.64_801.684411291667	8.64	801.684	C46 H94 O6 N2 P1	SM(d41:1)	M+H	C	SM(d41:1)	(d41:1)	(d41:1)						Sphingolipids,SP	Sphingolipids	SM				0.170436	1.1254	0.605833	0.736406	0.159443	1.11686	0.650056	0.18197	-0.0109927	0.992409	0.847072	0.0654075	1.19775e+07	1.0743e+07	9.98362e+06	1.05158e+07	1.09374e+07	1.20082e+07	9.74845e+06	9.95675e+06	1.12593e+07	1.26638e+07	1.23244e+07	9.71078e+06	1.12595e+07	1.13686e+07	1.03499e+07	9.24852e+06	2.20093e+07
8.65_782.607688583333	8.65	782.607	C45 H85 O7 N1 P1	dMePE(38:2p)	M-H	C	dMePE(38:2p)	(38:2p)	(38:2p)						Glycerophospholipids,GP	P-Ethanol Amine	dMePE				0.0123341	1.00859	0.887477	0.00576039	1.71651	3.2864	7.48415e-06	2.43967	1.70418	3.25843	5.17764e-06	2.44901	2.26877e+06	3.43143e+06	4.33646e+06	2.73978e+06	3.74694e+06	3.93419e+06	9.70386e+06	1.2161e+07	1.00294e+07	1.43543e+07	1.0521e+07	9.88992e+06	1.07877e+07	1.09615e+07	1.25863e+07	1.31302e+07	9.16982e+06
8.65_830.664505416667	8.65	830.663	C47 H93 O8 N1 P1	PC(39:1)	M+H	C	PC(39:1)	(39:1)	(39:1)						Glycerophospholipids,GP	P-Choline	PC				-0.0272656	0.981278	0.832933	0.442905	-0.271675	0.828357	0.0928106	0.701276	-0.244409	0.844161	0.0938881	0.681148	1.65301e+07	1.66697e+07	1.96154e+07	2.24966e+07	2.34402e+07	2.0997e+07	1.42166e+07	2.16246e+07	1.53659e+07	1.97586e+07	1.55253e+07	1.45965e+07	1.24054e+07	1.42454e+07	2.06552e+07	1.98906e+07	1.79756e+07
8.67_780.587663791667	8.67	780.588	C43 H84 O7 N1 P1 Na1	PE(38:2e)	M+Na	C	PE(38:2e)	(38:2e)	(38:2e)						Glycerophospholipids,GP	P-Ethanol Amine	PE				-0.00257534	0.998216	0.999916	0.153466	2.14993	4.43805	1.9325e-08	2.7524	2.1525	4.44598	1.01229e-08	2.78797	5.55266e+06	6.11219e+06	7.72615e+06	5.80783e+06	5.02643e+06	6.96578e+06	2.47066e+07	2.61477e+07	2.60738e+07	3.28996e+07	3.07436e+07	2.47793e+07	2.4701e+07	2.61218e+07	3.05957e+07	3.15991e+07	2.5565e+07
8.67_806.603533541667	8.67	806.603	C45 H86 O7 N1 P1 Na1	PE(40:2p)	M+Na	C	PE(40:2p)	(18:1p/22:1)	(18:1p)	(22:1)					Glycerophospholipids,GP	P-Ethanol Amine	PE				0.0273216	1.01912	0.827	0.106478	2.00787	4.02188	1.69346e-08	2.64574	1.98055	3.94643	2.74542e-08	2.67798	1.38629e+06	1.41174e+06	1.95372e+06	1.54916e+06	1.42065e+06	1.23198e+06	5.17703e+06	6.15677e+06	5.64232e+06	6.73034e+06	6.39863e+06	5.22943e+06	5.80346e+06	5.4538e+06	7.64386e+06	6.21596e+06	5.25453e+06
8.7_802.668254125	8.7	802.668	C46 H93 O7 N1 P1	PC(38:1e)	M+H	C	PC(38:1e)	(38:1e)	(38:1e)						Glycerophospholipids,GP	P-Choline	PC				-0.0814655	0.945097	0.540999	0.802447	1.31709	2.49163	3.21296e-05	2.11623	1.39855	2.63637	7.94182e-06	2.23902	2.00808e+06	2.00745e+06	2.20314e+06	2.12366e+06	2.1351e+06	1.99153e+06	4.56369e+06	6.89275e+06	5.13536e+06	6.14017e+06	5.13435e+06	5.00653e+06	4.22915e+06	4.68712e+06	5.67776e+06	6.91522e+06	4.69922e+06
8.71_776.652705041667	8.71	776.653	C44 H91 O7 N1 P1	PC(36:0e)	M+H	C	PC(36:0e)	(36:0e)	(36:0e)						Glycerophospholipids,GP	P-Choline	PC				-0.0757737	0.948833	0.334757	0.759227	-0.33917	0.790496	0.00296629	1.01608	-0.263396	0.833124	0.000404607	0.932671	5.23416e+06	4.91593e+06	5.0169e+06	4.71624e+06	5.07677e+06	5.07517e+06	4.54158e+06	4.01466e+06	4.03003e+06	3.96825e+06	4.52606e+06	3.94244e+06	3.95863e+06	4.10447e+06	3.18559e+06	4.10959e+06	4.51187e+06
8.72_846.621717916667	8.72	846.622	C46 H89 O10 N1 P1	PS(40:1)	M+H	C	PS(40:1)	(40:1)	(40:1)						Glycerophospholipids,GP	P-Serine	PS				-0.17991	0.882758	0.29884	1.3194	-0.325479	0.798033	0.0286193	0.864491	-0.145569	0.904023	0.278135	0.45344	1.90902e+07	1.72297e+07	2.04843e+07	2.39395e+07	2.03245e+07	2.34083e+07	1.98489e+07	2.5747e+07	1.90726e+07	1.4392e+07	1.74414e+07	1.60277e+07	1.25808e+07	1.5673e+07	2.00626e+07	1.55443e+07	2.01138e+07
8.75_914.686018791667	8.75	914.686	C51 H97 O10 N1 P1	PS(45:1)	M-H	C	PS(45:1)	(45:1)	(45:1)						Glycerophospholipids,GP	P-Serine	PS				-0.170601	0.888472	0.264335	1.56114	-0.639725	0.641835	0.00291354	1.3391	-0.469124	0.722403	0.0054964	1.1406	2.86425e+06	3.12559e+06	3.28891e+06	4.07643e+06	4.41518e+06	3.81338e+06	2.62342e+06	3.12258e+06	2.50644e+06	2.95059e+06	2.25388e+06	2.13523e+06	1.63801e+06	2.28541e+06	3.17223e+06	2.36668e+06	2.41836e+06
8.81_870.693697791667	8.81	870.695	C50 H97 O8 N1 P1	PC(42:2)	M+H	C	PC(42:2)	(18:1/24:1)	(18:1)	(24:1)					Glycerophospholipids,GP	P-Choline	PC				-0.098429	0.93405	0.553648	1.03891	-0.632954	0.644855	0.00391837	1.31867	-0.534525	0.690386	0.00440309	1.23358	3.23157e+07	3.23479e+07	3.54421e+07	4.4078e+07	4.70665e+07	4.06301e+07	2.72138e+07	3.47665e+07	2.37094e+07	2.96914e+07	2.46005e+07	2.01052e+07	1.72663e+07	2.28218e+07	3.24751e+07	3.06394e+07	2.507e+07
8.83_815.700217375	8.83	815.7	C47 H96 O6 N2 P1	SM(d42:1)	M+H	C	SM(d42:1)	(d42:1)	(d42:1)						Sphingolipids,SP	Sphingolipids	SM				0.260706	1.19806	0.469527	1.0153	0.367045	1.28971	0.26762	0.561334	0.106339	1.07649	0.526093	0.258987	1.73767e+07	1.63078e+07	1.48017e+07	1.58344e+07	1.51466e+07	2.01076e+07	1.54402e+07	1.7614e+07	1.7633e+07	2.23568e+07	2.1201e+07	1.29467e+07	1.73182e+07	2.16751e+07	1.69675e+07	1.66545e+07	4.0924e+07
8.83_844.677857666667	8.83	844.679	C48 H95 O8 N1 P1	PC(40:1)	M+H	C	PC(40:1)	(18:1/22:0)	(18:1)	(22:0)					Glycerophospholipids,GP	P-Choline	PC				-0.153669	0.898961	0.338562	1.40041	-0.29553	0.814773	0.0814214	0.746836	-0.141861	0.906349	0.291362	0.430026	4.64273e+07	4.41439e+07	5.3855e+07	6.14226e+07	6.36988e+07	5.54346e+07	4.901e+07	6.31506e+07	4.82693e+07	5.20222e+07	4.35779e+07	3.85174e+07	3.13678e+07	4.02705e+07	5.48699e+07	5.50328e+07	4.64609e+07
8.86_802.632102166667	8.86	802.632	C45 H89 O8 N1 P1	PE(40:1)	M+H	C	PE(40:1)	(40:1)	(40:1)						Glycerophospholipids,GP	P-Ethanol Amine	PE				-0.0398037	0.972787	0.64011	0.616813	0.403804	1.32299	0.00184194	1.07324	0.443608	1.36	0.000134136	1.19745	2.08005e+06	1.89559e+06	1.87073e+06	2.29026e+06	2.21465e+06	2.21427e+06	2.83015e+06	3.27659e+06	2.80278e+06	3.00466e+06	2.62687e+06	2.5481e+06	2.38074e+06	2.55132e+06	3.16968e+06	3.27242e+06	2.6482e+06
8.92_842.707899166667	8.92	842.708	C49 H96 O9 N1	CerG1(d43:1	M+H	C	CerG1(d43:1	(d43:1+O)	(d43:1+O)						Saccharolipids,SL	Neutral Glycosphingolipids	CerG1				-0.0748987	0.949409	0.491316	0.681157	0.292177	1.22449	0.145409	0.698696	0.367076	1.28974	0.0429838	0.986275	3.3419e+06	1.85085e+06	2.79336e+06	1.89622e+06	1.81566e+06	2.51727e+06	2.7813e+06	2.90146e+06	3.32364e+06	3.16393e+06	3.29406e+06	2.86954e+06	2.85516e+06	3.0017e+06	3.56133e+06	1.92768e+06	3.19457e+06
8.99_884.710302208333	8.99	884.71	C51 H99 O8 N1 P1	PC(43:2)	M+H	C	PC(43:2)	(43:2)	(43:2)						Glycerophospholipids,GP	P-Choline	PC				-0.106036	0.929138	0.437784	1.23953	-0.761462	0.589898	0.00235914	1.47208	-0.655426	0.634888	0.000632689	1.43725	1.7675e+06	1.82153e+06	2.1093e+06	2.52238e+06	2.74808e+06	2.27426e+06	1.44707e+06	1.60723e+06	1.33486e+06	1.54945e+06	1.23566e+06	1.23357e+06	858086	1.16226e+06	1.69363e+06	1.61517e+06	1.40722e+06
9.03_858.693745583333	9.03	858.695	C49 H97 O8 N1 P1	PC(41:1)	M+H	C	PC(41:1)	(18:1/23:0)	(18:1)	(23:0)					Glycerophospholipids,GP	P-Choline	PC				-0.131083	0.913146	0.402871	1.36806	-0.412049	0.751555	0.0488521	0.954483	-0.280966	0.82304	0.0476202	0.786022	1.39729e+07	1.38633e+07	1.5505e+07	1.96967e+07	1.94298e+07	1.66395e+07	1.42124e+07	1.63086e+07	1.29242e+07	1.4671e+07	1.25866e+07	1.08664e+07	7.81273e+06	1.09111e+07	1.58539e+07	1.49629e+07	1.49464e+07
9.04_1050.78858195833	9.04	1050.79	C64 H109 O8 N1 P1	PC(56:10)	M+H	C	PC(56:10)	(56:10)	(56:10)						Glycerophospholipids,GP	P-Choline	PC				-0.130232	0.913684	0.498487	0.987099	-0.23934	0.847133	0.295397	0.511564	-0.109108	0.927161	0.652858	0.260906	1.28152e+06	1.65227e+06	950454	1.96679e+06	1.24365e+06	1.8358e+06	2.064e+06	1.2032e+06	1.41241e+06	1.24947e+06	1.10642e+06	1.2445e+06	1.22639e+06	1.22144e+06	1.68153e+06	1.10778e+06	1.04936e+06
9.04_808.618965625	9.04	808.619	C45 H88 O7 N1 P1 Na1	PE(40:2e)(rep)	M+Na	C	PE(40:2e)	(40:2e)	(40:2e)						Glycerophospholipids,GP	P-Ethanol Amine	PE				-0.0423495	0.971072	0.582317	0.604024	2.42971	5.38787	1.66102e-07	2.92626	2.47206	5.54837	4.23565e-07	3.00105	397699	445862	553198	440967	319688	535928	2.28241e+06	2.67876e+06	2.44635e+06	2.72152e+06	2.58398e+06	2.23064e+06	2.12478e+06	2.36866e+06	2.63275e+06	2.82162e+06	2.31644e+06
9.17_898.725837333333	9.17	898.726	C52 H101 O8 N1 P1	PC(44:2)	M+H	C	PC(44:2)	(44:2)	(44:2)						Glycerophospholipids,GP	P-Choline	PC				-0.149795	0.901379	0.327481	1.53067	-0.648974	0.637734	0.0078255	1.27898	-0.499179	0.707509	0.00966346	1.15292	1.91365e+06	2.21665e+06	2.89341e+06	2.49818e+06	3.43755e+06	2.85346e+06	1.94216e+06	2.17176e+06	1.76961e+06	2.03754e+06	1.74013e+06	1.52657e+06	1.0711e+06	1.57541e+06	2.2517e+06	2.04136e+06	1.6772e+06
9.21_872.70971725	9.21	872.71	C50 H99 O8 N1 P1	PC(42:1)	M+H	C	PC(42:1)	(18:1/24:0)	(18:1)	(24:0)					Glycerophospholipids,GP	P-Choline	PC				-0.172108	0.887545	0.306651	1.51856	-0.417283	0.748833	0.0302171	0.968234	-0.245176	0.843713	0.111888	0.676908	2.14289e+07	1.95208e+07	2.51186e+07	2.87675e+07	2.97843e+07	2.57337e+07	2.21741e+07	2.62947e+07	2.09033e+07	2.26216e+07	1.92317e+07	1.563e+07	1.33479e+07	1.72737e+07	2.42213e+07	2.231e+07	2.04902e+07
9.3_1052.80426191667	9.3	1052.8	C64 H111 O8 N1 P1	PC(56:9)	M+H	C	PC(56:9)	(56:9)	(56:9)						Glycerophospholipids,GP	P-Choline	PC				-0.141631	0.906494	0.0512042	1.32176	-0.313317	0.804789	0.00110741	0.971964	-0.171686	0.887804	0.0340199	0.624049	1.59455e+06	1.29273e+06	1.27369e+06	1.43997e+06	1.516e+06	1.38366e+06	1.40385e+06	1.205e+06	1.19722e+06	1.15062e+06	1.23366e+06	1.35653e+06	1.20607e+06	1.21106e+06	1.06996e+06	1.00684e+06	1.15649e+06
9.39_1028.80424108333	9.39	1028.8	C62 H111 O8 N1 P1	PC(54:7)	M+H	C	PC(54:7)	(54:7)	(54:7)						Glycerophospholipids,GP	P-Choline	PC				-0.0806865	0.945608	0.680085	0.702429	-0.648836	0.637795	0.0144491	1.25508	-0.568149	0.674481	0.0291331	1.16375	2.19742e+06	1.41782e+06	1.21323e+06	2.27333e+06	2.35799e+06	2.29747e+06	1.9918e+06	1.14768e+06	1.19552e+06	1.08436e+06	1.21874e+06	1.29194e+06	1.06688e+06	1.20676e+06	1.80316e+06	1.09773e+06	1.15929e+06
9.39_886.72589425	9.39	886.726	C51 H101 O8 N1 P1	PC(43:1)	M+H	C	PC(43:1)	(43:1)	(43:1)						Glycerophospholipids,GP	P-Choline	PC				-0.199576	0.870806	0.220683	1.73192	-0.698459	0.61623	0.00407783	1.38823	-0.498882	0.707655	0.0054668	1.17794	1.5029e+06	1.36492e+06	1.64955e+06	2.03079e+06	2.23597e+06	1.84376e+06	1.28771e+06	1.54318e+06	1.261e+06	1.24058e+06	1.15942e+06	1.029e+06	772515	886709	1.57025e+06	1.18066e+06	1.22149e+06
9.47_1078.81987983333	9.47	1078.82	C66 H113 O8 N1 P1	PC(58:10)	M+H	C	PC(58:10)	(58:10)	(58:10)						Glycerophospholipids,GP	P-Choline	PC				-0.121212	0.919415	0.518619	0.666641	-0.0555162	0.96225	0.883949	0.0582161	0.0656954	1.04659	0.693381	0.15256	1.70938e+06	1.82149e+06	2.44465e+06	1.78572e+06	3.13939e+06	2.99015e+06	2.97064e+06	2.1894e+06	2.5988e+06	1.59812e+06	2.4634e+06	2.71758e+06	2.39846e+06	1.5474e+06	2.49146e+06	2.27813e+06	2.52905e+06
9.58_1054.82044845833	9.58	1054.82	C64 H113 O8 N1 P1	PC(56:8)	M+H	C	PC(56:8)	(56:8)	(56:8)						Glycerophospholipids,GP	P-Choline	PC				-0.109882	0.926664	0.305607	0.925431	-0.130852	0.913292	0.14622	0.479603	-0.0209698	0.98557	0.823674	0.0765525	3.08403e+06	2.50266e+06	2.23087e+06	2.89727e+06	2.88041e+06	2.74228e+06	3.20387e+06	2.708e+06	2.33755e+06	2.7183e+06	2.187e+06	2.94703e+06	2.53261e+06	2.57065e+06	2.54641e+06	2.28507e+06	2.61913e+06
9.64_1004.80418291667	9.64	1004.8	C60 H111 O8 N1 P1	PC(52:5)	M+H	C	PC(52:5)	(52:5)	(52:5)						Glycerophospholipids,GP	P-Choline	PC				-0.156423	0.897247	0.0743299	1.43447	-0.328002	0.796639	0.00148531	1.00414	-0.171578	0.887871	0.0748824	0.59237	2.37973e+06	1.88052e+06	1.84807e+06	2.19191e+06	2.15181e+06	2.04146e+06	2.19316e+06	1.73752e+06	1.88416e+06	1.58192e+06	1.75217e+06	1.94368e+06	1.66804e+06	1.71102e+06	1.6541e+06	1.61092e+06	1.7319e+06
9.7_1030.81998225	9.7	1030.82	C62 H113 O8 N1 P1	PC(54:6)	M+H	C	PC(54:6)	(54:6)	(54:6)						Glycerophospholipids,GP	P-Choline	PC				-0.163956	0.892574	0.0680665	1.46216	-0.493979	0.710064	5.87057e-05	1.27268	-0.330023	0.795524	0.00299771	0.984759	3.32797e+06	2.76853e+06	2.60722e+06	2.89442e+06	3.26855e+06	3.08749e+06	2.90633e+06	2.15206e+06	2.37144e+06	2.20742e+06	2.27094e+06	2.3748e+06	2.24059e+06	2.20487e+06	2.09997e+06	1.83761e+06	2.2316e+06
9.94_1032.83606391667	9.94	1032.84	C62 H115 O8 N1 P1	PC(54:5)	M+H	C	PC(54:5)	(54:5)	(54:5)						Glycerophospholipids,GP	P-Choline	PC				-0.211696	0.863521	0.0260573	1.87075	-0.36072	0.778776	0.00587316	0.991846	-0.149024	0.901861	0.132581	0.508058	5.13692e+06	4.17732e+06	3.92032e+06	5.39805e+06	4.9175e+06	4.29107e+06	4.62579e+06	4.02119e+06	4.27626e+06	3.89629e+06	4.07966e+06	4.20968e+06	3.55738e+06	3.17771e+06	3.88872e+06	3.06952e+06	4.13667e+06
1.8_303.232960083333	1.8	303.233	O2 H31 C20	FA(20:4)	M-H	D	FA(20:4)	(20:4)	(20:4)				C00219	HMDB0001043	FattyAcyls,FA	Fatty Acid	FA	Lipid metabolism	Arachidonic acid metabolism	map00590 Arachidonic acid metabolism; map00591 Linoleic acid metabolism; map01040 Biosynthesis of unsaturated fatty acids; map01100 Metabolic pathways; map04216 Ferroptosis; map04217 Necroptosis; map04270 Vascular smooth muscle contraction; map04611 Platelet activation; map04664 Fc epsilon RI signaling pathway; map04666 Fc gamma R-mediated phagocytosis; map04723 Retrograde endocannabinoid signali…	0.0181449	1.01266	0.76346	0.225116	-0.200011	0.870544	0.0197922	0.703812	-0.218156	0.859664	0.0219772	0.720807	1.68705e+08	1.85734e+08	1.4921e+08	1.71207e+08	1.69434e+08	1.42442e+08	1.58269e+08	1.39091e+08	1.34091e+08	1.20825e+08	1.50589e+08	1.45393e+08	1.35968e+08	1.45669e+08	1.42171e+08	1.3694e+08	1.61022e+08
3.18_865.510185875	3.18	865.511	C50 H73 O12	MGDG(40:11)	M+HCOO	D	MGDG(40:11)	(40:11)	(40:11)						Saccharolipids,SL	Glycoglycerolipid	MGDG				-0.0502928	0.96574	0.598351	0.602396	-0.0927249	0.93775	0.338175	0.351811	-0.0424321	0.971017	0.608517	0.178194	4.84791e+06	5.51343e+06	4.18931e+06	4.91713e+06	4.76097e+06	4.43851e+06	5.44708e+06	4.12091e+06	4.73182e+06	4.18684e+06	4.86874e+06	4.481e+06	3.71751e+06	4.80278e+06	4.2046e+06	4.25273e+06	5.55413e+06
3.91_1542.853687125	3.91	1542.85	C73 H128 O31 N3	GM1(d36:2)	M-H	D	GM1(d36:2)	(d36:2)	(d36:2)						Sphingolipids,SP	Glycosphingolipids	GM1				-0.131352	0.912976	0.318361	1.42865	-0.200107	0.870486	0.195032	0.540092	-0.0687551	0.95346	0.477368	0.253433	1.21348e+06	1.22001e+06	1.49899e+06	1.5159e+06	1.59396e+06	1.54241e+06	1.45056e+06	1.40495e+06	1.22033e+06	1.41606e+06	1.24662e+06	1.44669e+06	780748	1.25012e+06	1.43784e+06	1.51008e+06	1.2206e+06
4.2_1181.755709375	4.2	1181.75	C59 H109 O21 N2	GM3(d36:1)	M+H	D	GM3(d36:1)	(d36:1)	(d36:1)						Sphingolipids,SP	Glycosphingolipids	GM3				-0.336082	0.79219	0.00208976	2.42668	-0.0492842	0.966416	0.91055	0.0598865	0.286797	1.21993	0.0823786	0.824683	7.83407e+06	8.07853e+06	5.12161e+06	6.45497e+06	4.66038e+06	5.00016e+06	7.41999e+06	7.30891e+06	6.83502e+06	7.38454e+06	7.07178e+06	9.2998e+06	6.39771e+06	5.55144e+06	5.64134e+06	6.06958e+06	6.4946e+06
4.75_1544.86788845833	4.75	1544.87	C73 H130 O31 N3	GM1(d36:1)	M-H	D	GM1(d36:1)	(d36:1)	(d36:1)						Sphingolipids,SP	Glycosphingolipids	GM1				-0.0739565	0.950029	0.149556	0.955202	0.00194413	1.00135	0.97955	0.0265568	0.0759007	1.05402	0.106874	0.359132	1.60891e+07	1.67366e+07	1.75209e+07	1.79585e+07	1.68654e+07	1.80864e+07	1.78754e+07	1.77778e+07	1.69134e+07	1.97827e+07	1.761e+07	1.88756e+07	1.69409e+07	1.73613e+07	1.79588e+07	1.86157e+07	1.57317e+07
5.02_1179.73727	5.02	1179.74	C59 H107 O21 N2	GM3(d36:1)(rep)(rep)	M-H	D	GM3(d36:1)	(d36:1)	(d36:1)						Sphingolipids,SP	Glycosphingolipids	GM3				-0.0108677	0.992495	0.836017	0.105293	0.129275	1.09374	0.357963	0.308701	0.140143	1.10201	0.0807233	0.536785	1.91017e+06	1.86441e+06	1.57687e+06	1.83218e+06	1.77119e+06	1.74214e+06	1.94883e+06	2.21435e+06	1.92357e+06	1.7078e+06	1.84094e+06	2.1527e+06	2.6806e+06	2.00762e+06	1.74027e+06	1.61657e+06	1.88941e+06
6.77_779.567808958333	6.77	779.568	C45 H79 O10	MGDG(36:3)	M-H	D	MGDG(36:3)	(36:3)	(36:3)						Saccharolipids,SL	Glycoglycerolipid	MGDG				-0.00408671	0.997171	0.962963	0.0426386	0.147704	1.10781	0.0112705	0.60233	0.151791	1.11095	0.023985	0.586776	2.89191e+08	2.84274e+08	2.98148e+08	2.60238e+08	2.65523e+08	3.00817e+08	3.094e+08	2.76406e+08	3.31259e+08	3.18328e+08	3.42866e+08	3.08343e+08	3.27363e+08	3.30135e+08	3.00552e+08	2.92514e+08	3.28691e+08
8.81_646.614346291667	8.81	646.614	C42 H80 O3 N1	Cer(d42:2)	M-H	D	Cer(d42:2)	(d18:1/24:1)	(d18:1)	(24:1)					Sphingolipids,SP	Glycosphingolipids	Cer				-0.0403743	0.972403	0.580973	0.404291	-0.0903191	0.939315	0.221204	0.35387	-0.0499447	0.965973	0.412355	0.217138	2.24373e+06	2.32957e+06	2.16744e+06	1.95042e+06	2.13048e+06	2.30524e+06	2.08756e+06	1.99822e+06	2.06481e+06	1.90969e+06	2.30261e+06	2.31733e+06	1.93264e+06	1.95304e+06	2.41892e+06	1.80052e+06	2.09119e+06
9.05_814.66941975	9.05	814.668	C47 H93 O7 N1 P1	PE(42:2e)	M+H	D	PE(42:2e)	(42:2e)	(42:2e)						Glycerophospholipids,GP	P-Ethanol Amine	PE				-0.143094	0.905575	0.48544	0.930387	-0.356124	0.781261	0.0859696	0.833017	-0.21303	0.862724	0.287446	0.540259	2.10668e+07	1.98208e+07	1.52137e+07	2.29495e+07	1.89491e+07	1.26149e+07	2.04117e+07	1.02372e+07	1.50689e+07	1.46509e+07	1.66647e+07	1.83966e+07	1.22696e+07	1.71653e+07	1.01471e+07	1.69346e+07	1.73859e+07
9.22_830.663347083333	9.22	830.663	C47 H93 O8 N1 P1	PE(42:1)	M+H	D	PE(42:1)	(42:1)	(42:1)						Glycerophospholipids,GP	P-Ethanol Amine	PE				-0.133529	0.911599	0.329028	1.31605	-0.478082	0.717931	0.00660934	1.12891	-0.344554	0.787552	0.0102765	0.95936	826592	762853	893438	1.04098e+06	1.02272e+06	999560	764102	840133	767741	772840	631858	591198	495293	620275	756737	776777	782727
[truncated: 1 more columns]
