# Supplementary material for: Comprehensive metagenomic and lipidomic analysis showed that baicalin could improve depressive behaviour in atherosclerotic mice by inhibiting nerve cell ferroptosis
Source: Front Immunol. 2025 Sep 5;16:1599570. doi: 10.3389/fimmu.2025.1599570 (PMC12446369; doi:10.3389/fimmu.2025.1599570)
Supplement: Supplementary file 1 [file DataSheet1.zip › ╘¡╩╝╩2╛▌╔╧┤1⁄2/4 Lipidomics/Hippocampus/B Content analysis-bubble diagram/BAHvsHFH/Content analysis bubble diagram.xls]

## Sheet: Sheet1
Metabolite ID	size(log_pvalue)	X-axis(log2(Fold Change))	color(LipidSubClass)	Y-axis(Sub Class)
1.23_496.340718458333	1.39689	0.287603	LPC	LPC
3.65_905.520879875	1.78444	-0.323351	PI	PI
4.2_1181.755709375	2.6799	-0.336082	GM3	GM3
6.01_828.577455083333	1.45795	0.309454	PC	PC
6.54_774.547172541667	2.42853	-0.988941	PE	PE
7.3_692.522242375	2.4403	-0.263398	PE	PE
7.84_801.5766535	1.33667	0.271264	MGDG	MGDG
7.98_785.65302825	1.74283	0.509441	SM	SM
8.11_772.584944541667	2.01764	0.393492	PE	PE
