# Supplementary material for: Comprehensive metagenomic and lipidomic analysis showed that baicalin could improve depressive behaviour in atherosclerotic mice by inhibiting nerve cell ferroptosis
Source: Front Immunol. 2025 Sep 5;16:1599570. doi: 10.3389/fimmu.2025.1599570 (PMC12446369; doi:10.3389/fimmu.2025.1599570)
Supplement: Supplementary file 1 [file DataSheet1.zip › ╘¡╩╝╩2╛▌╔╧┤1⁄2/4 Lipidomics/Hippocampus/B Content analysis-bubble diagram/HFHvsNCH/Content analysis bubble diagram.xls]

Metabolite ID	size(log_pvalue)	X-axis(log2(Fold Change))	color(LipidSubClass)	Y-axis(Sub Class)
1.23_530.324148833333	5.61291975425421	1.93388726286841	LPE	LPE
1.48_508.376261458333	5.41955520104904	-1.83197848549809	LPC	LPC
1.68_508.340174708333	5.52993970664225	1.67749826482757	LPE	LPE
3.77_882.5256725	2.46870026081006	-0.558450373585413	PS	PS
4.62_838.5367445	3.42566931987033	-0.422304998525914	PE	PE
4.71_880.585044041667	3.30168497897861	0.566028972321717	PC	PC
4.78_856.584031833333	3.48653485265912	-0.421590932028077	PC	PC
5.35_746.511952416667	2.55484380770847	-0.410041702053744	PE	PE
5.55_792.553765666667	1.58029254303997	2.02367874429114	dMePE	dMePE
5.71_700.572042291667	2.45471374106698	0.810106422673509	CerG1	CerG1
5.83_790.573563583333	2.71115369109862	-0.398046986428688	PC	PC
5.85_721.504552083333	3.25783964629004	-0.349849390682799	PG	PG
6_714.510457791667	2.12151214098049	-0.401280842419621	PE	PE
6.01_828.577455083333	2.38487559862789	-0.422603491051101	PC	PC
6.04_716.522172708333	4.88388201288172	-0.394857222158783	PE	PE
6.05_716.522438083333	4.75530899044229	-0.368527965217344	PC	PC
6.12_792.589043333333	3.297610457709	-0.44316801466601	PC	PC
6.16_746.515193625	6.79705900272393	-0.390451503474314	PE	PE
6.2_748.526390916667	7.0380226531131	-0.393876206203786	PE	PE
6.29_692.558852583333	5.284409363213	-0.877488871049713	PC	PC
6.32_774.542696625	4.89177835685413	-0.294721648655423	PE	PE
6.48_718.574407875	5.91602804549666	-1.11295312558246	PC	PC
6.48_718.574510375	5.41210839696754	-1.06514807136925	PC	PC
6.49_750.540939208333	5.36670790362519	-0.561229462465658	PE	PE
6.56_768.589059625	2.74498302134341	0.553375627626831	PC	PC
6.58_672.497661666667	7.65516121052134	-1.97964834082036	PE	PE
6.58_776.557868333333	4.43469096964467	-0.611680377704732	PE	PE
6.58_790.504171708333	3.01436404685468	0.41679251524883	PS	PS
6.59_913.581645291667	4.57862383750043	0.592760600649091	PI	PI
6.61_722.515420625	2.74835504748047	0.378689862979687	PE	PE
6.61_772.524619583333	2.58551603163843	1.3481630225555	PE	PE
6.62_674.511269458333	7.55418673440716	-1.89365385441844	PE	PE
6.62_832.583059041667	6.08133643567259	1.10405182932064	PC	PC
6.66_746.509853958333	2.62730287422327	0.366771354662134	PE	PE
6.68_698.513130083333	6.57398025697379	-1.83016452468853	dMePE	dMePE
6.71_698.5144705	6.79438373044745	-1.98852154947348	PE	PE
6.76_700.527028583333	6.65301927042827	-1.89921281021798	PE	PE
6.78_750.541515458333	5.53098207216594	0.829176270536777	PE	PE
6.91_724.531034291667	5.00420241839364	1.04099869657987	PE	PE
6.96_726.543159	5.20864948232404	1.00777696799124	PE	PE
6.97_724.530106666667	3.22570990863953	0.879816982917191	PE	PE
6.97_726.543289583333	5.43751391172062	1.0231684873344	PE	PE
7.34_750.54317925	2.9210901784681	0.40971245536028	PE	PE
7.47_818.606055541667	3.43919975584363	-0.383516105273261	PC	PC
7.51_748.584126625	2.31563112981053	0.361527555570234	PC	PC
7.55_738.540896791667	4.46926336012559	0.552859318766758	PE	PE
7.75_718.574709208333	5.50668474353746	-0.565825977070544	PC	PC
7.77_774.547722333333	2.65167751635369	-0.359297499891687	PE	PE
7.78_776.558387791667	4.70367729255911	-0.314184503818824	PE	PE
7.79_744.590041875	6.15602010149757	-0.718989722417998	PC	PC
7.79_836.61515075	7.48263996885255	1.16246570982828	PC	PC
7.83_720.589825875	6.07941137916898	-0.532428536283364	PC	PC
7.83_770.604904291667	4.18365582215518	-0.747820520833455	PC	PC
7.83_792.558003416667	2.49323401549588	2.27153633498681	PE	PE
7.84_794.569253041667	6.5285105403203	1.06442022381257	PE	PE
7.84_801.5766535	2.27931346497977	-0.496069909606522	MGDG	MGDG
7.85_674.513836833333	4.85832315833313	-0.734711991656596	PE	PE
7.86_860.544921958333	7.50461805238941	2.00652587629017	PS	PS
7.87_676.527314041667	3.89698777243039	-0.613110845548069	PE	PE
7.87_746.6066915	5.40546764642595	-0.43787204611817	PC	PC
7.88_700.528927583333	5.10433464810057	-0.612078193984263	dMePE	dMePE
7.88_774.540744041667	2.40732985959809	0.726997682130204	PE	PE
7.89_700.531710333333	5.13779986200338	-0.61318472402968	PE	PE
7.9_702.5432635	5.50575959080379	-0.624256907005715	PE	PE
7.92_774.542602916667	2.4250347562557	0.68943077610916	PC	PC
7.93_838.630853125	7.11763958144808	1.82848969089504	PC	PC
7.96_704.558923958333	2.35553975521743	-0.753596222212971	PE	PE
7.97_754.619127	2.55428352478599	0.524689531953115	CerG1	CerG1
7.97_772.628122416667	3.19915758300105	0.60118957174724	CerG1	CerG1
7.97_798.645323166667	1.90122329704336	0.397664213864516	CerG1	CerG1
7.99_862.560603833333	8.39621140101296	1.64819143316438	PS	PS
8_794.573867208333	9.52619762882978	1.59430125755348	PE	PE
8.01_796.584170208333	7.09860456581455	1.52486845523855	PE	PE
8.08_756.634542791667	2.71913453828078	0.624852125076556	CerG1	CerG1
8.1_770.571479166667	2.96023752283218	0.525233418379309	PE	PE
8.11_772.584944541667	2.05266074235116	0.458134033226057	PE	PE
8.16_806.605814166667	2.72699616429977	1.21263345539329	PE	PE
8.17_782.650736666667	1.95809660448612	0.392741908308624	CerG1	CerG1
8.18_780.59190425	3.84396371236219	0.808363054390403	PE	PE
8.19_778.57928975	4.04294960741884	0.764771163989747	PE	PE
8.2_780.590189416667	4.77591638213922	0.729608005208064	PE	PE
8.2_803.59092575	2.45075562669176	-0.599730919730168	MGDG	MGDG
8.21_802.572082458333	2.53085690902528	0.51919462021296	PE	PE
8.21_802.572406916667	2.45935261609562	0.508667587305046	PC	PC
8.21_802.574298708333	2.37637757452046	0.471123291583641	PE	PE
8.22_829.606596333333	1.80621161837353	-0.492707998071601	MGDG	MGDG
8.25_818.590569083333	3.81995442985545	1.03581582334212	PS	PS
8.26_792.613589875	4.65320592654867	-0.534374584145375	PC	PC
8.26_866.663042291667	7.39142025540276	1.92009511082547	PC	PC
8.27_702.547138291667	3.25975604203157	-0.542961682884374	PE	PE
8.28_704.558581625	4.92202146739153	-0.679812417769633	PE	PE
8.28_728.56035875	2.32791562743056	0.409056827666304	dMePE	dMePE
8.28_796.549839375	2.49381204816844	0.386681138685445	PS	PS
8.29_728.562305916667	2.38972393941275	0.403414425275348	PE	PE
8.29_748.620724375	5.42444425171306	-0.580384400908856	PC	PC
8.31_730.574754666667	2.77719635857592	0.341204617051556	PE	PE
8.31_756.589351166667	8.09134171862311	2.56529134531429	PE	PE
8.31_774.63622125	4.99946292923665	0.792480384539354	PC	PC
8.38_886.654772791667	2.43256641603029	-0.521290718221299	PS	PS
8.4_886.655295208333	2.30092721343771	-0.528043147306805	PC	PC
8.43_816.647515	3.70949860508555	0.534787459815254	PC	PC
8.43_842.66224125	2.11002882524653	-0.458449264915034	PC	PC
8.46_772.586495958333	8.11358432186639	1.73420781606791	PE	PE
8.47_784.66575975	2.31158244857608	0.361028279551361	CerG1	CerG1
8.48_774.600442625	7.82941824719982	1.72124133381898	PE	PE
8.51_808.621513416667	2.99262619123868	2.01867553622834	PE	PE
8.51_808.6221185	3.15484076824608	2.29621876332839	PE	PE
8.62_856.678554791667	3.28458801540363	-0.686328007634455	PC	PC
8.65_782.607688583333	5.2858684214235	1.70417593022663	dMePE	dMePE
8.66_782.60873675	7.82510318335764	2.11295968062587	PE	PE
8.67_758.605507291667	8.75187010273852	2.31652844894452	PE	PE
8.67_780.587663791667	7.99469546255346	2.15250229673064	PE	PE
8.67_784.621285375	4.91516068161043	2.23252717072603	PE	PE
8.67_806.603533541667	7.56139183202717	1.98054865741404	PE	PE
8.7_802.668254125	5.10008008531745	1.39855497130027	PC	PC
8.75_914.686018791667	2.25992144057676	-0.469123832316949	PS	PS
8.77_816.576579125	5.01366208929963	1.35625727072164	PS	PS
8.81_870.693697791667	2.35624209748374	-0.534525146767604	PC	PC
8.86_802.632102166667	3.87245599197664	0.443608112630907	PE	PE
8.99_884.710302208333	3.1988098572554	-0.655426133176078	PC	PC
9.03_784.622892958333	7.38932980726047	2.54746696451473	PE	PE
9.04_786.636517625	6.94308371629603	2.51399648141979	PE	PE
9.04_808.618965625	6.37308025372517	2.47206343654965	PE	PE
9.13_668.618895875	3.73641096209724	0.866345816461907	DG	DG
9.17_898.725837333333	2.01486714219752	-0.499179390361136	PC	PC
9.39_1028.80424108333	1.53561383215279	-0.568149319767656	PC	PC
9.39_886.72589425	2.26226690795323	-0.498882155390784	PC	PC
