# Supplementary material for: Comprehensive metagenomic and lipidomic analysis showed that baicalin could improve depressive behaviour in atherosclerotic mice by inhibiting nerve cell ferroptosis
Source: Front Immunol. 2025 Sep 5;16:1599570. doi: 10.3389/fimmu.2025.1599570 (PMC12446369; doi:10.3389/fimmu.2025.1599570)
Supplement: Supplementary file 1 [file DataSheet1.zip › ╘¡╩╝╩2╛▌╔╧┤1⁄2/4 Lipidomics/Hippocampus/C ROC/All PEs in the hippocampal organization.xlsx]

## Sheet: Sheet 1
sample	HFH_1 expression	HFH_2 expression	HFH_3 expression	HFH_4 expression	HFH_5 expression	HFH_6 expression	BAH_1 expression	BAH_2 expression	BAH_3 expression	BAH_4 expression	BAH_5 expression	BAH_6 expression	NCH_1 expression	NCH_2 expression	NCH_3 expression	NCH_4 expression	NCH_5 expression	NCH_6 expression
class	HFB	HFB	HFB	HFB	HFB	HFB	BA	BA	BA	BA	BA	BA	NC	NC	NC	NC	NC	NC
PE(22:6/22:6)	9.03523e+06	8.60017e+06	7.37274e+06	8.4864e+06	8.76446e+06	8.57716e+06	7.59045e+06	9.11798e+06	7.56114e+06	7.62372e+06	7.21801e+06	7.62222e+06	8.31352e+06	1.02409e+07	8.78192e+06	9.92188e+06	9.24332e+06	8.7194e+06
PE(20:4/22:6)	7.01125e+06	6.70919e+06	5.92047e+06	6.21196e+06	6.66552e+06	6.22335e+06	6.18178e+06	6.56996e+06	6.0172e+06	5.63653e+06	5.60588e+06	6.51194e+06	6.5738e+06	6.69002e+06	6.29077e+06	6.60462e+06	6.45405e+06	5.99698e+06
PE(20:4/20:4)(rep)	4.05383e+06	3.90873e+06	3.83742e+06	3.87527e+06	4.12014e+06	3.98428e+06	4.05982e+06	3.89091e+06	3.58264e+06	3.90706e+06	3.40332e+06	3.66107e+06	3.65139e+06	3.98244e+06	3.82612e+06	3.90601e+06	4.16161e+06	3.3014e+06
PE(20:4/20:4)	9.86896e+06	1.04952e+07	1.14676e+07	1.01758e+07	1.06083e+07	1.10585e+07	1.12839e+07	1.03406e+07	9.63167e+06	1.09966e+07	8.69338e+06	1.08458e+07	8.87277e+06	1.05884e+07	1.06132e+07	9.37055e+06	8.77419e+06	8.48943e+06
PE(16:1/20:4)	2.15396e+06	2.35736e+06	2.03135e+06	2.32144e+06	2.03285e+06	2.29717e+06	2.2484e+06	2.14829e+06	1.85852e+06	1.93594e+06	2.20965e+06	1.8698e+06	2.06922e+06	2.4793e+06	2.21677e+06	2.13154e+06	2.57317e+06	2.20055e+06
PE(18:2p/22:6)(rep)	3.26035e+06	3.08513e+06	2.65576e+06	81378.1	2.49561e+06	3.19909e+06	3.05079e+06	2.67597e+06	2.82255e+06	3.13511e+06	2.3673e+06	3.22185e+06	3.12418e+06	3.05186e+06	2.50719e+06	3.97143e+06	3.9103e+06	2.40645e+06
PE(18:2p/22:6)	2.40352e+07	2.56049e+07	2.62583e+07	2.27706e+07	2.24783e+07	2.66401e+07	2.88626e+07	2.19361e+07	2.0635e+07	2.06016e+07	2.10174e+07	2.63992e+07	2.12523e+07	1.98003e+07	2.18815e+07	2.00964e+07	1.96227e+07	1.99376e+07
PE(16:0/22:6)	1.6952e+08	1.56975e+08	2.12206e+08	1.70135e+08	1.85554e+08	1.74153e+08	1.97546e+08	1.73307e+08	1.70496e+08	1.595e+08	1.61281e+08	1.57958e+08	1.67086e+08	1.86939e+08	1.71458e+08	1.65789e+08	1.71203e+08	1.70687e+08
PE(18:1/22:6)	6.09102e+07	5.61749e+07	6.09518e+07	5.62884e+07	6.13848e+07	6.44839e+07	6.28591e+07	6.64163e+07	5.73409e+07	5.94968e+07	5.50873e+07	5.65701e+07	5.47404e+07	5.47621e+07	5.69e+07	5.45735e+07	5.16835e+07	5.40377e+07
PE(16:0/20:4)	9.23732e+07	8.9663e+07	8.7005e+07	9.174e+07	9.40487e+07	9.20022e+07	8.88512e+07	9.40474e+07	8.49931e+07	8.51087e+07	9.64705e+07	8.99933e+07	8.41764e+07	9.08989e+07	8.07707e+07	8.44605e+07	9.23086e+07	8.97269e+07
PE(16:0/18:2)	3.00409e+06	2.93836e+06	2.60527e+06	3.24121e+06	3.06937e+06	3.24502e+06	2.83904e+06	3.1088e+06	2.7184e+06	2.84812e+06	2.90231e+06	2.8977e+06	2.92022e+06	4.29665e+06	4.06251e+06	3.71397e+06	4.46306e+06	4.45228e+06
PE(18:1/20:4)	1.0979e+08	1.08975e+08	1.00132e+08	1.10922e+08	1.0751e+08	1.078e+08	1.08842e+08	1.12236e+08	1.07977e+08	1.03854e+08	1.08394e+08	1.10527e+08	1.03052e+08	1.04007e+08	9.57164e+07	1.05687e+08	1.06254e+08	1.06456e+08
PE(16:0p/22:6)	3.27491e+08	2.94619e+08	3.11233e+08	3.06841e+08	3.09657e+08	3.10684e+08	2.93707e+08	3.0936e+08	2.97369e+08	2.73644e+08	2.84103e+08	3.06238e+08	4.05094e+08	4.27756e+08	3.80008e+08	4.09816e+08	4.06231e+08	4.09878e+08
PE(16:0p/22:6)(rep)	8.8309e+08	8.80844e+08	8.94379e+08	8.51398e+08	8.37945e+08	9.28685e+08	8.65795e+08	8.2306e+08	7.9616e+08	7.92611e+08	7.78151e+08	9.11441e+08	1.14469e+09	1.20908e+09	1.12201e+09	1.15896e+09	1.17577e+09	1.12218e+09
PE(18:1p/22:6)	1.64805e+08	1.6519e+08	1.60423e+08	1.62681e+08	1.56043e+08	1.64857e+08	1.58279e+08	1.55085e+08	1.61523e+08	1.50528e+08	1.47846e+08	1.5629e+08	1.82599e+08	1.97282e+08	1.91032e+08	2.02994e+08	2.01906e+08	2.01817e+08
PE(18:1/18:2)	6.17052e+06	6.58641e+06	7.03612e+06	6.36895e+06	5.9709e+06	6.26998e+06	6.45848e+06	6.67272e+06	7.01803e+06	6.32343e+06	7.49756e+06	6.37564e+06	7.60399e+06	6.84571e+06	8.09381e+06	6.89744e+06	7.71539e+06	6.85853e+06
PE(18:1p/22:6)(rep)	4.5113e+08	4.94685e+08	4.68978e+08	4.44993e+08	4.30941e+08	4.64184e+08	4.57166e+08	4.21198e+08	4.45638e+08	4.36123e+08	4.043e+08	4.56846e+08	5.43795e+08	5.68821e+08	5.48057e+08	5.63524e+08	5.9744e+08	5.57669e+08
PE(18:0p/22:6)	1.43912e+07	1.52382e+07	1.38196e+07	2.10245e+07	1.78519e+07	1.06377e+07	1.09363e+07	5.3358e+06	5.91504e+06	9.60491e+06	4.64113e+06	1.0406e+07	1.40534e+07	1.62578e+07	8.70156e+06	1.49182e+07	1.53145e+07	1.05665e+07
PE(16:0p/20:4)	6.55771e+07	5.89377e+07	6.29928e+07	6.09759e+07	6.26607e+07	6.17373e+07	5.77161e+07	6.61682e+07	5.44452e+07	6.12578e+07	6.88224e+07	6.47903e+07	5.54939e+07	5.06763e+07	4.36153e+07	5.13563e+07	4.48638e+07	4.07909e+07
PE(18:1p/14:0)	7.33387e+06	7.33425e+06	6.00045e+06	8.37601e+06	5.46123e+06	6.63008e+06	7.02859e+06	6.31119e+06	7.55882e+06	6.50656e+06	5.64019e+06	6.71059e+06	2.06248e+07	2.23175e+07	2.62627e+07	2.68004e+07	2.95833e+07	2.7262e+07
PE(16:0p/20:4)(rep)	1.81988e+08	1.6904e+08	1.77697e+08	1.65825e+08	1.71067e+08	1.79454e+08	1.64444e+08	1.76259e+08	1.52167e+08	1.83541e+08	1.86761e+08	1.89097e+08	1.66127e+08	1.42599e+08	1.30142e+08	1.50815e+08	1.33883e+08	1.10052e+08
PE(18:1p/16:1)	1.70616e+07	1.73139e+07	2.47263e+07	1.73489e+07	1.46125e+07	1.601e+07	1.68081e+07	1.38794e+07	2.09032e+07	1.97348e+07	1.75031e+07	2.00033e+07	4.90641e+07	5.91512e+07	7.26345e+07	6.14851e+07	8.22873e+07	7.47708e+07
PE(18:1p/20:4)	3.66899e+08	4.66014e+08	4.4227e+08	4.6127e+08	4.14716e+08	4.26883e+08	4.03648e+08	3.85005e+08	4.58668e+08	4.56771e+08	4.16854e+08	4.36536e+08	2.41126e+08	2.32139e+08	2.36154e+08	2.52465e+08	2.51519e+08	2.37655e+08
PE(16:0p/20:3)	2.74871e+07	3.40885e+07	2.70056e+07	3.01104e+07	3.38299e+07	2.94813e+07	2.9863e+07	2.59138e+07	2.56845e+07	2.83557e+07	2.64706e+07	3.04798e+07	1.64165e+07	1.77792e+07	1.27055e+07	1.43392e+07	1.58195e+07	1.24917e+07
PE(18:0/22:6)	5.14152e+08	4.40497e+08	5.27466e+08	5.1081e+08	5.73157e+08	4.96377e+08	4.97612e+08	5.08926e+08	4.96321e+08	4.95333e+08	5.10425e+08	4.76497e+08	4.84926e+08	4.87118e+08	5.148e+08	4.87785e+08	5.01307e+08	5.21177e+08
PE(16:0p/22:5)	2.33863e+07	2.33021e+07	2.36291e+07	2.31355e+07	1.82869e+07	2.10932e+07	3.24751e+07	2.14103e+07	2.02071e+07	2.33485e+07	2.13133e+07	2.22953e+07	1.37096e+07	1.93462e+07	1.67889e+07	1.80332e+07	1.57886e+07	1.63267e+07
PE(16:0/18:1)	9.19578e+07	8.92876e+07	8.58665e+07	9.44091e+07	9.27505e+07	9.09992e+07	8.75212e+07	9.23091e+07	8.84746e+07	9.19101e+07	8.80008e+07	8.69329e+07	8.35215e+07	8.95022e+07	9.31464e+07	8.76855e+07	9.9984e+07	9.39006e+07
PE(18:0/18:2)	1.19311e+07	1.34027e+07	1.16842e+07	1.49334e+07	1.29741e+07	1.21103e+07	1.44074e+07	1.55989e+07	1.38001e+07	1.24187e+07	2.20954e+07	1.38239e+07	1.20325e+07	1.36941e+07	1.46339e+07	1.14472e+07	1.15159e+07	1.30435e+07
PE(18:0p/22:6)(rep)	5.40032e+08	4.80594e+08	5.4974e+08	4.13036e+08	5.59232e+08	5.44427e+08	5.34167e+08	5.72751e+08	4.94611e+08	4.85921e+08	4.9212e+08	5.5135e+08	6.34055e+08	6.63726e+08	6.65804e+08	6.21297e+08	6.75478e+08	6.99726e+08
PE(18:0p/22:6)(rep)(rep)	1.32244e+09	1.23805e+09	1.4206e+09	1.34089e+09	1.31855e+09	1.40728e+09	1.43003e+09	1.15254e+09	1.28194e+09	1.23673e+09	1.19454e+09	1.28966e+09	1.67447e+09	1.59308e+09	1.74037e+09	1.55742e+09	1.77563e+09	1.66496e+09
PE(18:0e/22:6)	1.63646e+08	2.34752e+08	2.1473e+08	1.87738e+08	2.31004e+08	2.28276e+08	2.06246e+08	1.80173e+08	2.33724e+08	2.3533e+08	2.05635e+08	2.22726e+08	1.72488e+08	1.77639e+08	1.92138e+08	1.99828e+08	1.92939e+08	2.12663e+08
PE(18:0p/22:5)(rep)	4.63791e+08	4.90644e+08	4.43367e+08	4.36583e+08	3.84348e+08	4.17468e+08	4.03438e+08	3.31461e+08	4.6298e+08	4.6357e+08	3.59704e+08	4.01624e+08	4.1505e+08	6.20091e+08	2.94817e+08	7.35183e+08	4.74646e+08	4.85575e+08
PE(18:0/22:5)	3.41516e+07	2.99143e+07	3.0606e+07	3.13159e+07	2.68491e+07	2.74609e+07	5.01944e+07	3.27049e+07	2.637e+07	3.18912e+07	3.15077e+07	2.58582e+07	5.96324e+06	8.34241e+06	9.37469e+06	5.98042e+06	6.67928e+06	1.0013e+06
PE(16:0p/16:0)	1.8458e+07	1.38632e+07	1.67843e+07	1.3081e+07	1.46718e+07	1.50178e+07	1.53002e+07	1.29533e+07	1.37914e+07	1.2399e+07	1.44941e+07	1.34549e+07	2.70613e+07	2.3859e+07	1.96216e+07	2.45098e+07	2.09531e+07	2.45244e+07
PE(18:1p/16:0)	3.1539e+08	3.43845e+08	3.27487e+08	3.75175e+08	3.25173e+08	3.16921e+08	3.48755e+08	3.06206e+08	3.59296e+08	3.54981e+08	3.23242e+08	3.36131e+08	4.76358e+08	4.58571e+08	5.15414e+08	5.53803e+08	5.10884e+08	5.73959e+08
PE(18:1p/18:1)	5.89161e+08	6.80042e+08	6.55534e+08	7.78457e+08	6.64496e+08	6.21008e+08	6.86966e+08	5.83032e+08	7.83603e+08	7.6069e+08	6.61967e+08	7.15668e+08	5.88539e+08	5.83136e+08	8.00637e+08	7.12388e+08	7.42988e+08	8.17928e+08
PE(18:0/22:4)	1.38158e+08	1.14108e+08	1.3083e+08	1.24986e+08	1.12191e+08	1.28373e+08	9.81594e+07	1.19211e+08	1.17267e+08	1.23838e+08	1.32005e+08	1.08963e+08	3.91235e+07	3.99709e+07	4.07835e+07	3.95435e+07	4.09954e+07	4.75219e+07
PE(18:0/16:0)	1.11261e+07	8.09637e+06	1.12814e+07	9.02369e+06	1.20308e+07	9.75785e+06	1.0476e+07	1.10958e+07	8.63992e+06	9.10331e+06	9.47928e+06	8.73856e+06	8.68818e+06	8.27222e+06	9.1349e+06	6.54861e+06	8.20878e+06	8.80701e+06
PE(18:0/18:1)	1.98983e+08	2.24487e+08	1.95121e+08	2.4157e+08	1.97746e+08	2.05672e+08	2.14054e+08	2.17971e+08	2.37863e+08	2.3802e+08	1.90791e+08	2.13973e+08	1.92115e+08	1.98767e+08	2.327e+08	1.96133e+08	2.27138e+08	2.26941e+08
PE(20:1/18:1)	1.14943e+07	1.4513e+07	1.18472e+07	1.63715e+07	1.19139e+07	1.1712e+07	1.37242e+07	1.33735e+07	1.6662e+07	1.71811e+07	1.0615e+07	1.21438e+07	7.91696e+06	7.71532e+06	1.05275e+07	8.42077e+06	9.64189e+06	9.87267e+06
PE(20:0p/22:6)	5.94082e+06	5.31957e+06	5.54404e+06	5.44748e+06	5.73088e+06	5.80542e+06	4.91292e+06	5.55129e+06	5.21761e+06	5.86214e+06	5.81181e+06	5.22293e+06	5.85796e+06	6.3143e+06	5.80639e+06	6.06836e+06	6.89824e+06	6.18887e+06
PE(18:0e/22:4)	1.79922e+07	2.7371e+07	2.75102e+07	2.71301e+07	2.46172e+07	2.82171e+07	3.19021e+07	1.40354e+07	1.68937e+07	3.55841e+07	2.71062e+07	2.28139e+07	1.13029e+07	1.30067e+07	1.48622e+07	1.47668e+07	1.63539e+07	1.69824e+07
PE(18:0p/22:4)	1.67717e+08	1.98792e+08	1.65773e+08	1.7318e+08	1.77622e+08	1.79512e+08	1.5317e+08	1.96272e+08	1.78534e+08	2.10746e+08	1.92479e+08	1.83823e+08	8.26426e+07	9.20353e+07	1.07754e+08	1.03249e+08	1.17662e+08	1.22045e+08
PE(18:0p/22:4)(rep)	3.6524e+08	3.89367e+08	4.26068e+08	4.39288e+08	3.53551e+08	3.93252e+08	3.63147e+08	3.73326e+08	3.87193e+08	4.34704e+08	3.76992e+08	3.99696e+08	2.04174e+08	2.08423e+08	2.49654e+08	2.31334e+08	2.52682e+08	2.81053e+08
PE(18:0p/16:0)	3.60981e+07	2.71191e+07	3.50526e+07	2.92858e+07	3.26282e+07	3.28026e+07	3.28624e+07	3.296e+07	2.78795e+07	2.4829e+07	3.02348e+07	2.9318e+07	5.70955e+07	4.69086e+07	4.92082e+07	5.04365e+07	4.75952e+07	5.79072e+07
PE(18:0p/18:1)	3.7225e+08	4.10372e+08	3.9497e+08	4.64488e+08	4.02001e+08	3.93354e+08	3.75525e+08	3.87738e+08	4.97478e+08	5.00181e+08	4.09089e+08	4.08438e+08	2.80607e+08	2.76796e+08	3.55645e+08	3.36365e+08	3.2801e+08	3.46644e+08
PE(18:1p/20:1)	2.17989e+08	2.79165e+08	2.49864e+08	3.13791e+08	2.45495e+08	2.47975e+08	2.42017e+08	2.4058e+08	3.28163e+08	3.35261e+08	2.35402e+08	2.59426e+08	3.92019e+07	3.6762e+07	5.46094e+07	4.59135e+07	3.56358e+07	5.04802e+07
PE(18:0/20:1)	1.33385e+07	1.61122e+07	1.34136e+07	1.70534e+07	1.31311e+07	1.27342e+07	1.34663e+07	1.50937e+07	1.5933e+07	1.66975e+07	1.17387e+07	1.3918e+07	3.49101e+06	4.06447e+06	4.54042e+06	4.42987e+06	4.46423e+06	4.79412e+06
PE(20:0p/22:4)	1.6551e+07	2.27102e+07	1.64444e+07	1.60154e+07	1.48581e+07	1.71705e+07	1.60021e+07	2.42127e+07	1.55741e+07	1.88862e+07	1.7317e+07	1.76391e+07	1.74485e+06	2.09167e+06	2.46741e+06	1.82718e+06	5.76906e+06	7.22285e+06
PE(18:0p/20:1)	1.27359e+08	1.48742e+08	1.2627e+08	1.70914e+08	1.48711e+08	1.28469e+08	1.18155e+08	1.28253e+08	1.61363e+08	1.6896e+08	1.25748e+08	1.3364e+08	2.53378e+07	2.70221e+07	3.47292e+07	2.87391e+07	2.35673e+07	3.13354e+07
PE(18:1p/22:1)	2.52768e+07	3.35309e+07	2.58927e+07	3.34622e+07	2.69055e+07	2.57344e+07	2.67319e+07	2.53418e+07	3.28724e+07	3.29665e+07	2.39937e+07	2.64888e+07	6.22589e+06	6.36529e+06	8.5005e+06	7.24742e+06	3.78288e+06	4.22235e+06
PE(18:0p/22:1)	8.05447e+06	9.54185e+06	8.52626e+06	9.64662e+06	8.84794e+06	7.71889e+06	7.05565e+06	7.84919e+06	9.21309e+06	1.02321e+07	7.85984e+06	7.94003e+06	1.38572e+06	1.55531e+06	1.88372e+06	1.54023e+06	1.09555e+06	1.70192e+06
PE(20:4/22:6)(rep)	1.82332e+07	1.78475e+07	1.68054e+07	1.63057e+07	1.68827e+07	1.83982e+07	1.63097e+07	1.65668e+07	1.62241e+07	1.64524e+07	1.43157e+07	1.73771e+07	1.7123e+07	1.70186e+07	1.72167e+07	1.81837e+07	1.74528e+07	1.48137e+07
PE(16:1/20:4)(rep)	6.35972e+06	7.16577e+06	6.0888e+06	5.6378e+06	6.07685e+06	6.44807e+06	6.42945e+06	6.14624e+06	5.16153e+06	5.12707e+06	6.09561e+06	5.60141e+06	5.79637e+06	7.51743e+06	6.90621e+06	5.7425e+06	7.03077e+06	6.19639e+06
PE(20:3/22:6)	1.11245e+06	939466	1.00105e+06	996544	1.15075e+06	1.00809e+06	791299	1.12095e+06	983878	1.06327e+06	924555	1.00672e+06	1.29029e+06	1.30296e+06	1.14071e+06	1.24569e+06	1.4995e+06	1.21451e+06
PE(16:1p/22:6)	4.36707e+06	4.70406e+06	4.66647e+06	3.94003e+06	3.74671e+06	4.09532e+06	3.50393e+06	3.60522e+06	4.51577e+06	3.9539e+06	4.29522e+06	4.25775e+06	6.29073e+06	6.1039e+06	4.56905e+06	5.75913e+06	6.30333e+06	4.88245e+06
PE(16:0/22:6)(rep)	8.57105e+08	9.0276e+08	8.66984e+08	8.18443e+08	8.73177e+08	8.48587e+08	7.21224e+08	7.64491e+08	8.10408e+08	8.66723e+08	7.77078e+08	7.76391e+08	8.34857e+08	9.13396e+08	9.02996e+08	8.72102e+08	9.36249e+08	7.67972e+08
PE(22:4/20:4)	2.77523e+06	2.48182e+06	2.65553e+06	2.72866e+06	2.4454e+06	2.61864e+06	3.83954e+06	3.01228e+06	2.17437e+06	2.24277e+06	2.188e+06	2.83983e+06	2.35748e+06	2.39461e+06	1.80564e+06	2.27553e+06	2.12687e+06	2.00924e+06
PE(22:4/20:4)(rep)	1.06899e+07	8.97163e+06	9.52482e+06	8.60591e+06	8.47071e+06	1.00147e+07	9.32432e+06	9.03481e+06	8.58455e+06	9.3357e+06	8.01096e+06	9.49636e+06	9.36904e+06	8.39418e+06	6.31799e+06	7.9402e+06	8.43075e+06	8.06255e+06
PE(16:0/16:1)	1.71909e+06	1.97148e+06	1.62867e+06	2.11551e+06	1.71653e+06	1.86988e+06	1.66927e+06	1.95867e+06	1.74648e+06	1.94042e+06	2.02545e+06	1.86424e+06	1.86745e+06	2.66155e+06	2.16349e+06	2.13329e+06	2.56465e+06	2.34442e+06
PE(16:0/20:4)(rep)	2.68044e+08	2.81949e+08	2.67426e+08	2.53753e+08	2.59018e+08	2.71429e+08	2.53797e+08	2.48865e+08	2.46444e+08	2.60674e+08	2.6435e+08	2.74197e+08	2.69789e+08	2.70717e+08	2.54116e+08	2.54327e+08	2.62775e+08	2.45484e+08
PE(18:1/20:4)(rep)	3.10789e+08	3.34337e+08	2.78102e+08	3.057e+08	2.9533e+08	3.08927e+08	3.30061e+08	3.07598e+08	3.10675e+08	2.7497e+08	2.70227e+08	2.92061e+08	3.13549e+08	3.12249e+08	2.80699e+08	3.22031e+08	3.02767e+08	2.73573e+08
PE(18:1p/14:0)(rep)	2.42234e+06	2.70302e+06	2.15837e+06	2.93045e+06	2.22026e+06	2.53687e+06	2.70467e+06	2.27886e+06	2.84094e+06	2.81094e+06	2.26016e+06	2.53112e+06	7.75643e+06	8.66231e+06	9.40835e+06	1.07578e+07	1.08041e+07	1.16574e+07
PE(16:0e/20:4)	6.29717e+06	5.98743e+06	6.39776e+06	5.97238e+06	6.23817e+06	5.8716e+06	7.23339e+06	5.8865e+06	5.7107e+06	5.74312e+06	6.49197e+06	6.45068e+06	2.98581e+06	3.4222e+06	2.59741e+06	2.52535e+06	3.19273e+06	3.14373e+06
PE(16:0p/20:3)(rep)	4.14527e+06	6.66066e+06	6.39776e+06	5.49339e+06	6.78052e+06	4.18674e+06	7.3095e+06	5.07853e+06	5.87063e+06	6.03236e+06	4.45399e+06	4.70122e+06	3.32665e+06	3.49994e+06	2.86834e+06	2.60891e+06	3.19334e+06	2.79725e+06
PE(16:0/16:0)	5.18695e+06	4.4187e+06	4.99152e+06	4.44326e+06	5.37537e+06	4.78733e+06	4.39936e+06	4.49673e+06	4.04127e+06	4.24053e+06	4.65995e+06	3.92259e+06	4.24972e+06	4.49323e+06	3.85309e+06	3.73075e+06	4.05004e+06	4.14783e+06
PE(18:0/20:4)	2.18388e+09	2.16315e+09	2.19628e+09	2.05922e+09	1.98267e+09	2.14218e+09	2.09717e+09	2.12235e+09	2.06958e+09	2.16741e+09	2.20774e+09	2.13602e+09	2.34232e+09	2.2614e+09	1.93114e+09	2.08095e+09	2.1212e+09	2.00669e+09
PE(18:0/22:5)(rep)	7.42398e+07	7.29702e+07	6.63913e+07	6.89625e+07	5.796e+07	7.41334e+07	1.14182e+08	6.80132e+07	6.08188e+07	6.98396e+07	6.87162e+07	5.97284e+07	3.06394e+07	3.22715e+07	3.49467e+07	3.20675e+07	3.44409e+07	3.39085e+07
PE(18:1p/16:0)(rep)	1.55866e+08	1.50077e+08	1.49239e+08	1.90205e+08	1.56113e+08	1.55675e+08	1.68318e+08	1.60099e+08	1.81442e+08	1.77926e+08	1.6366e+08	1.58802e+08	2.14489e+08	2.24448e+08	2.4829e+08	2.61141e+08	2.54606e+08	2.61153e+08
PE(18:0p/17:1)	1.37145e+07	1.60282e+07	1.58835e+07	1.8192e+07	1.49669e+07	1.36767e+07	1.78309e+07	1.42513e+07	1.72331e+07	1.80798e+07	1.68128e+07	1.47268e+07	1.28633e+07	1.37722e+07	1.80928e+07	1.74137e+07	1.49016e+07	1.79494e+07
PE(18:0p/18:1)(rep)	1.95245e+08	1.95115e+08	1.84236e+08	2.51643e+08	2.13088e+08	1.90447e+08	1.9125e+08	2.03999e+08	2.35703e+08	2.38071e+08	1.87035e+08	2.02278e+08	1.19595e+08	1.40998e+08	1.65842e+08	1.58148e+08	1.74457e+08	1.70751e+08
PE(18:1p/22:1)(rep)	1.00049e+07	1.29458e+07	1.00908e+07	1.42312e+07	1.07001e+07	1.00741e+07	1.10557e+07	1.07743e+07	1.33553e+07	1.34782e+07	9.37548e+06	1.04663e+07	2.299e+06	2.50574e+06	2.95075e+06	2.75612e+06	2.36402e+06	2.85498e+06
PE(18:0p/22:1)(rep)	3.40542e+06	3.97445e+06	3.56702e+06	4.68085e+06	4.19792e+06	3.34763e+06	3.39887e+06	3.82071e+06	4.07159e+06	4.24974e+06	3.54671e+06	3.4888e+06	532986	729132	843691	616846	502851	738404
PE(44:12)(rep)	2.22499e+07	2.18144e+07	2.16605e+07	2.12215e+07	2.35047e+07	2.22648e+07	2.01513e+07	2.387e+07	2.01479e+07	2.21393e+07	1.85422e+07	2.14186e+07	2.15025e+07	2.88341e+07	2.4914e+07	2.44997e+07	2.53712e+07	2.29719e+07
PE(44:12)	3.08633e+06	2.54007e+06	2.6313e+06	2.47075e+06	2.87193e+06	2.44086e+06	2.43105e+06	2.95884e+06	2.91008e+06	2.6465e+06	2.37192e+06	2.66952e+06	3.31648e+06	2.83146e+06	2.94458e+06	3.36007e+06	3.61431e+06	3.41347e+06
PE(36:6)	755901	799390	641403	628763	669263	690721	614427	589444	767993	685925	626876	649403	563406	589048	566839	623195	646727	592576
PE(42:10)	1.80592e+06	3.28318e+06	6.11672e+06	1.93708e+06	2.19759e+06	2.1953e+06	4.03753e+06	2.17661e+06	2.34533e+06	2.04826e+06	3.95934e+06	5.85301e+06	1.82859e+06	2.53927e+06	5.53579e+06	1.8243e+06	1.9696e+06	1.91545e+06
PE(38:7)	5.18516e+06	5.42415e+06	5.52303e+06	4.9543e+06	5.16501e+06	5.5158e+06	4.88936e+06	4.80248e+06	4.60962e+06	5.05916e+06	4.54636e+06	4.89199e+06	5.19015e+06	6.07536e+06	5.83072e+06	5.98796e+06	6.01285e+06	5.01508e+06
PE(44:11)	3.02163e+06	3.0422e+06	3.02129e+06	2.5035e+06	2.81303e+06	2.38168e+06	2.10193e+06	2.61002e+06	2.76235e+06	3.17897e+06	2.45194e+06	2.93259e+06	3.53998e+06	3.95853e+06	3.70187e+06	3.98083e+06	4.00443e+06	3.30513e+06
PE(42:9)	2.68293e+06	2.96152e+06	2.8004e+06	2.93739e+06	3.0367e+06	2.4143e+06	2.27191e+06	2.76123e+06	2.73354e+06	2.79946e+06	2.56078e+06	2.36952e+06	3.57053e+06	3.3872e+06	3.28075e+06	3.29013e+06	3.93627e+06	3.35366e+06
PE(44:10)(rep)	8.71393e+07	9.96957e+07	7.17317e+07	8.02245e+07	1.01041e+08	7.70033e+07	8.69293e+07	9.63578e+07	7.32176e+07	7.72221e+07	6.44568e+07	8.37886e+07	9.46112e+07	1.00593e+08	8.09704e+07	9.1998e+07	9.65153e+07	1.00828e+08
PE(44:10)	9.45602e+06	8.16994e+06	8.14035e+06	8.76589e+06	8.92888e+06	8.26044e+06	8.27661e+06	8.9826e+06	9.02194e+06	8.21173e+06	7.68501e+06	8.45591e+06	8.85766e+06	8.17569e+06	8.09241e+06	8.19676e+06	8.18855e+06	8.71948e+06
PE(40:7)	2.34394e+08	2.36623e+08	2.36131e+08	2.18307e+08	2.40282e+08	2.37081e+08	2.28403e+08	2.23465e+08	2.25143e+08	2.47379e+08	2.05938e+08	2.36483e+08	2.30446e+08	2.20932e+08	2.31752e+08	2.3892e+08	2.36441e+08	2.06253e+08
PE(32:1)	5.07494e+06	6.24919e+06	5.26358e+06	6.61134e+06	5.11892e+06	5.99758e+06	5.46846e+06	4.79652e+06	6.20906e+06	6.04064e+06	6.40578e+06	6.20255e+06	5.97543e+06	7.29344e+06	8.31832e+06	6.93893e+06	8.17191e+06	7.27992e+06
PE(34:2)	8.73089e+06	9.50484e+06	8.70975e+06	9.82514e+06	9.04022e+06	9.7453e+06	8.46168e+06	8.95158e+06	8.06509e+06	8.28279e+06	8.70375e+06	9.39152e+06	1.13299e+07	1.19706e+07	1.23669e+07	1.25792e+07	1.33909e+07	1.14085e+07
PE(38:6p)	7.1584e+07	6.15371e+07	7.83462e+07	7.39919e+07	8.10869e+07	6.26314e+07	7.28492e+07	7.39935e+07	7.4425e+07	5.88939e+07	7.38176e+07	7.02834e+07	7.74934e+07	6.31286e+07	6.75942e+07	6.14234e+07	6.54956e+07	8.84702e+07
PE(40:7p)	5.40251e+07	5.19976e+07	5.80399e+07	5.39268e+07	5.4485e+07	5.09462e+07	5.23052e+07	5.13632e+07	5.44417e+07	4.79216e+07	5.08342e+07	5.18688e+07	5.88745e+07	5.24897e+07	5.55632e+07	5.38767e+07	5.6596e+07	6.62795e+07
PE(36:3)	1.88852e+07	2.04924e+07	2.10241e+07	2.10064e+07	1.99987e+07	1.90602e+07	2.27241e+07	2.13392e+07	2.35185e+07	2.20335e+07	2.30663e+07	2.09434e+07	2.24966e+07	2.36473e+07	2.62314e+07	2.02129e+07	2.30263e+07	2.04988e+07
PE(36:2p)	1.01883e+08	1.06506e+08	1.02566e+08	9.51626e+07	9.13057e+07	1.02468e+08	1.00806e+08	9.1892e+07	9.59304e+07	9.75677e+07	8.56793e+07	1.09333e+08	1.4435e+08	1.70276e+08	1.40668e+08	1.42622e+08	1.51169e+08	1.36069e+08
PE(40:6p)	2.90045e+07	2.82788e+07	2.33285e+07	2.64434e+07	2.23942e+07	2.87072e+07	2.99966e+07	2.67148e+07	2.74584e+07	2.38939e+07	2.60839e+07	3.1073e+07	4.09552e+07	4.3892e+07	3.79205e+07	4.1299e+07	4.13359e+07	3.62667e+07
PE(40:6p)(rep)	4.56696e+06	4.2112e+06	4.15375e+06	4.40685e+06	4.72804e+06	4.54689e+06	5.15864e+06	4.01567e+06	4.44665e+06	4.38678e+06	4.03236e+06	4.43907e+06	5.55226e+06	5.83145e+06	5.33483e+06	4.90821e+06	5.1762e+06	5.48962e+06
PE(38:6e)	2.91801e+07	3.96474e+07	7.08069e+07	5.53257e+07	8.10533e+07	3.11575e+07	4.53723e+07	4.62375e+07	1.31911e+07	4.42039e+07	5.07416e+07	4.6532e+07	1.88798e+07	2.93176e+07	1.80484e+07	1.74852e+07	1.80586e+07	1.88647e+07
PE(36:4p)	2.31909e+07	1.95058e+07	2.50766e+07	2.25159e+07	2.48011e+07	2.25629e+07	2.15223e+07	2.43219e+07	2.11056e+07	2.31592e+07	2.62503e+07	2.38171e+07	2.23365e+07	1.66649e+07	1.67089e+07	1.82506e+07	1.67018e+07	1.60896e+07
PE(34:2p)	3.93309e+06	5.17985e+06	4.57391e+06	5.76085e+06	4.23821e+06	4.92131e+06	5.5272e+06	4.48391e+06	6.69341e+06	6.13689e+06	4.91921e+06	5.26156e+06	1.36356e+07	1.61346e+07	2.15859e+07	1.9562e+07	2.00872e+07	2.25167e+07
PE(36:4e)	2.74871e+07	3.40885e+07	2.70056e+07	3.01104e+07	3.38299e+07	2.94813e+07	2.9863e+07	2.59138e+07	2.56845e+07	2.83557e+07	2.64706e+07	3.04798e+07	1.72751e+07	1.73885e+07	1.2685e+07	1.43279e+07	1.62978e+07	1.25379e+07
PE(40:6)	3.02155e+09	2.79306e+09	2.8622e+09	2.67105e+09	3.02112e+09	3.02471e+09	2.70529e+09	2.6518e+09	2.66379e+09	3.12896e+09	2.69269e+09	2.82868e+09	3.08579e+09	3.06543e+09	3.26433e+09	2.96763e+09	3.36877e+09	2.93105e+09
PE(38:3)	2.88353e+09	2.73926e+09	2.73735e+09	2.62332e+09	2.99628e+09	3.02471e+09	2.70171e+09	2.55075e+09	2.58943e+09	3.02171e+09	2.66567e+09	2.71774e+09	2.93423e+09	3.00219e+09	3.23054e+09	2.85266e+09	3.24967e+09	2.97532e+09
PE(32:0)	1.61958e+07	1.32979e+07	1.57265e+07	1.33461e+07	1.61291e+07	1.4385e+07	1.27024e+07	1.22045e+07	1.21756e+07	1.21526e+07	1.30487e+07	1.19312e+07	1.22877e+07	1.30349e+07	1.24498e+07	1.09225e+07	1.12986e+07	1.2008e+07
PE(34:1)(rep)	2.82111e+08	2.96014e+08	2.74131e+08	2.87497e+08	2.75765e+08	2.86791e+08	2.65078e+08	2.65975e+08	2.71221e+08	2.66357e+08	2.71123e+08	2.71002e+08	2.68291e+08	2.84434e+08	2.91883e+08	2.87485e+08	3.20246e+08	2.87618e+08
PE(34:1)	2.39692e+07	1.98333e+07	3.38748e+07	2.79004e+07	3.25017e+07	3.03848e+07	2.94578e+07	2.85365e+07	2.24779e+07	3.0151e+07	2.7796e+07	2.99897e+07	2.39888e+07	2.74189e+07	3.22596e+07	1.9472e+07	2.2491e+07	2.58817e+07
PE(35:1p)	9.07682e+06	9.70936e+06	9.74479e+06	1.14134e+07	8.79727e+06	9.91657e+06	1.1844e+07	9.28133e+06	9.41997e+06	1.10154e+07	1.11407e+07	1.08549e+07	7.33739e+06	6.93768e+06	6.67628e+06	6.78785e+06	6.7279e+06	5.51833e+06
PE(36:2)(rep)	3.12671e+08	3.25521e+08	3.14739e+08	2.55322e+08	3.04166e+08	3.22716e+08	3.17158e+08	3.07069e+08	3.46112e+08	3.75714e+08	2.51671e+08	3.18351e+08	3.45437e+08	3.36525e+08	3.62194e+08	2.87328e+08	3.77042e+08	3.43345e+08
PE(36:2)	1.04596e+07	8.02791e+06	1.61104e+07	1.14701e+07	1.70104e+07	8.61008e+06	1.02265e+07	1.49571e+07	1.69701e+07	1.0141e+07	1.71802e+07	9.83995e+06	1.41221e+07	7.88259e+06	9.43479e+06	8.0346e+06	8.05511e+06	1.72569e+07
PE(40:6p)(rep)(rep)	2.85581e+07	1.91331e+07	4.13676e+07	2.92744e+07	3.56551e+07	2.45431e+07	3.20685e+07	2.84958e+07	2.64882e+07	2.28572e+07	3.73367e+07	3.07961e+07	2.83728e+07	3.68348e+07	2.99672e+07	1.8642e+07	2.00568e+07	3.33318e+07
PE(32:0p)	8.68825e+06	6.71565e+06	7.03725e+06	6.4722e+06	6.84505e+06	6.13117e+06	7.79068e+06	7.40472e+06	6.50347e+06	5.62809e+06	6.467e+06	6.46598e+06	1.28899e+07	1.22444e+07	1.04321e+07	1.17058e+07	1.06919e+07	1.17429e+07
PE(38:4p)	1.40164e+07	1.03613e+07	1.78504e+07	1.52731e+07	1.89746e+07	1.2284e+07	1.60002e+07	1.54817e+07	1.35386e+07	1.10166e+07	1.952e+07	1.40063e+07	1.227e+07	8.77788e+06	8.82457e+06	6.72607e+06	6.59806e+06	1.04286e+07
PE(38:3)(rep)	2.43143e+07	2.42533e+07	2.73167e+07	2.68531e+07	2.56912e+07	2.51061e+07	2.27608e+07	2.35652e+07	2.39399e+07	2.89615e+07	5.73068e+07	2.97969e+07	2.31995e+07	2.62306e+07	2.97197e+07	2.14708e+07	2.25176e+07	2.44087e+07
PE(36:2p)(rep)(rep)	2.66737e+08	2.90673e+08	2.67842e+08	3.73463e+08	2.98184e+08	2.78787e+08	3.14958e+08	2.93663e+08	3.73392e+08	3.47171e+08	2.9381e+08	2.98573e+08	2.51004e+08	2.75306e+08	3.41794e+08	3.2505e+08	3.55449e+08	3.52167e+08
PE(36:2p)(rep)	1.59964e+07	1.54372e+07	2.33662e+07	2.58237e+07	3.00607e+07	1.61272e+07	2.17967e+07	2.06949e+07	2.25972e+07	1.71292e+07	2.22304e+07	2.04933e+07	1.93648e+07	1.44755e+07	2.0566e+07	1.61827e+07	1.57027e+07	2.62223e+07
PE(34:1e)	3.11554e+07	3.09893e+07	3.12837e+07	3.14275e+07	3.47368e+07	2.82782e+07	3.00966e+07	2.76604e+07	3.24173e+07	4.0301e+07	4.5831e+07	3.30042e+07	5.98305e+07	3.93292e+07	4.16535e+07	6.01472e+07	4.22134e+07	7.35749e+07
PE(40:4)	3.26478e+08	3.28632e+08	3.67254e+08	3.30336e+08	3.00956e+08	3.16232e+08	3.13507e+08	3.07794e+08	2.85103e+08	3.43428e+08	3.25385e+08	3.20974e+08	1.14968e+08	9.88501e+07	1.17042e+08	1.02434e+08	1.12616e+08	1.38647e+08
PE(34:0)	2.69147e+07	1.84643e+07	2.94926e+07	2.15777e+07	2.62316e+07	2.31353e+07	2.35981e+07	2.31175e+07	1.85245e+07	2.26804e+07	2.60999e+07	2.20655e+07	1.95095e+07	1.97996e+07	2.22492e+07	1.75414e+07	1.82791e+07	2.10948e+07
PE(36:1)(rep)	4.56129e+08	5.34773e+08	4.87765e+08	5.2405e+08	4.53425e+08	4.57867e+08	4.62218e+08	4.51323e+08	5.1058e+08	5.33235e+08	4.70537e+08	5.07711e+08	4.09099e+08	4.12193e+08	5.16842e+08	4.79109e+08	4.95345e+08	5.23474e+08
PE(36:1)	2.77372e+07	2.93503e+07	3.79838e+07	3.29037e+07	3.59454e+07	2.91206e+07	3.13809e+07	3.18198e+07	3.33244e+07	2.86421e+07	3.60778e+07	3.10847e+07	2.87592e+07	3.29745e+07	2.87687e+07	3.1155e+07	3.08563e+07	3.99367e+07
PE(38:2)	2.72597e+07	3.75614e+07	2.93379e+07	3.71879e+07	3.84861e+07	2.75319e+07	4.05775e+07	4.07859e+07	4.92342e+07	5.15912e+07	3.75551e+07	3.95087e+07	2.35537e+07	1.81063e+07	2.54464e+07	2.24144e+07	2.31227e+07	3.10239e+07
PE(42:6e)	2.59001e+07	2.82385e+07	2.27136e+07	1.96181e+07	2.09302e+07	2.95128e+07	1.83199e+07	2.91112e+07	2.89113e+07	3.46943e+07	1.94659e+07	2.13222e+07	5.52377e+06	1.26749e+07	1.45408e+07	1.20909e+07	1.21639e+07	6.39596e+06
PE(40:5e)	3.80782e+07	3.06269e+07	4.41464e+07	3.71404e+07	4.18059e+07	3.3663e+07	3.86649e+07	3.94364e+07	4.02016e+07	3.33336e+07	4.36896e+07	3.70974e+07	2.53974e+07	2.17876e+07	2.42798e+07	2.28294e+07	2.69665e+07	3.60571e+07
PE(42:7p)	3.54795e+07	2.97822e+07	4.29129e+07	3.66742e+07	3.89631e+07	3.49548e+07	3.79149e+07	3.78121e+07	3.928e+07	3.30547e+07	3.99332e+07	3.60305e+07	2.53974e+07	2.14719e+07	2.45178e+07	2.33465e+07	2.73739e+07	3.57114e+07
PE(34:0p)	1.79468e+07	1.24893e+07	1.69236e+07	1.4599e+07	1.77682e+07	1.58926e+07	1.80266e+07	1.60918e+07	1.54773e+07	1.32362e+07	1.44907e+07	1.48969e+07	2.3769e+07	2.34471e+07	2.18477e+07	2.20457e+07	2.28884e+07	2.53157e+07
PE(36:2e)	2.65099e+07	2.26182e+07	3.04367e+07	3.15656e+07	3.48954e+07	2.82754e+07	2.79732e+07	3.02271e+07	3.2836e+07	3.22397e+07	3.31845e+07	2.78624e+07	2.70402e+07	2.43636e+07	2.96498e+07	2.53295e+07	2.85926e+07	3.29605e+07
PE(38:1)	3.19031e+07	3.95142e+07	3.09445e+07	3.89951e+07	3.25662e+07	2.86359e+07	3.38743e+07	3.36154e+07	3.68645e+07	4.00217e+07	2.91517e+07	3.51006e+07	9.5895e+06	9.02255e+06	1.17415e+07	1.07005e+07	9.45873e+06	1.09209e+07
PE(40:2)	1.04962e+07	1.21974e+07	1.01054e+07	1.18647e+07	1.0284e+07	7.89084e+06	1.03858e+07	9.64837e+06	1.26017e+07	1.14828e+07	1.00002e+07	9.15516e+06	9.31299e+06	7.6383e+06	9.04703e+06	1.00696e+07	9.46841e+06	1.10583e+07
PE(40:2e)	1.74735e+07	1.91365e+07	1.77559e+07	1.77562e+07	1.48581e+07	1.92869e+07	1.64892e+07	2.42127e+07	1.6347e+07	1.9579e+07	1.72396e+07	1.76142e+07	2.18147e+06	2.09167e+06	2.78763e+06	6.17237e+06	5.76906e+06	7.22285e+06
PE(38:2e)	2.47066e+07	2.61477e+07	2.60738e+07	3.28996e+07	3.07436e+07	2.47793e+07	2.4701e+07	2.61218e+07	3.05957e+07	3.15991e+07	2.5565e+07	2.64731e+07	5.55266e+06	6.11219e+06	7.72615e+06	5.80783e+06	5.02643e+06	6.96578e+06
PE(40:2p)	5.17703e+06	6.15677e+06	5.64232e+06	6.73034e+06	6.39863e+06	5.22943e+06	5.80346e+06	5.4538e+06	7.64386e+06	6.21596e+06	5.25453e+06	5.63845e+06	1.38629e+06	1.41174e+06	1.95372e+06	1.54916e+06	1.42065e+06	1.23198e+06
PE(40:1)	2.83015e+06	3.27659e+06	2.80278e+06	3.00466e+06	2.62687e+06	2.5481e+06	2.38074e+06	2.55132e+06	3.16968e+06	3.27242e+06	2.6482e+06	2.60177e+06	2.08005e+06	1.89559e+06	1.87073e+06	2.29026e+06	2.21465e+06	2.21427e+06
PE(40:2e)(rep)	2.28241e+06	2.67876e+06	2.44635e+06	2.72152e+06	2.58398e+06	2.23064e+06	2.12478e+06	2.36866e+06	2.63275e+06	2.82162e+06	2.31644e+06	2.24711e+06	397699	445862	553198	440967	319688	535928
PE(42:2e)	2.04117e+07	1.02372e+07	1.50689e+07	1.46509e+07	1.66647e+07	1.83966e+07	1.22696e+07	1.71653e+07	1.01471e+07	1.69346e+07	1.73859e+07	1.25166e+07	2.10668e+07	1.98208e+07	1.52137e+07	2.29495e+07	1.89491e+07	1.26149e+07
PE(42:1)	764102	840133	767741	772840	631858	591198	495293	620275	756737	776777	782727	549938	826592	762853	893438	1.04098e+06	1.02272e+06	999560
