# Supplementary material for: Comprehensive metagenomic and lipidomic analysis showed that baicalin could improve depressive behaviour in atherosclerotic mice by inhibiting nerve cell ferroptosis
Source: Front Immunol. 2025 Sep 5;16:1599570. doi: 10.3389/fimmu.2025.1599570 (PMC12446369; doi:10.3389/fimmu.2025.1599570)
Supplement: Supplementary file 1 [file DataSheet1.zip › ╘¡╩╝╩2╛▌╔╧┤1⁄2/4 Lipidomics/Hippocampus/D Enrichment analysis-bubble diagram/content.xls]

## Sheet: Sheet1
Metabolite ID	RT	CalcMz	Formula	Name	Adduct	Level	Lipid Group	Fatty Acid	FA1	FA2	FA3	FA4	KEGG ID	HMDB ID	Category	Main Class	Sub Class	Super Pathway	Sub Pathway	Pathway	Log2FC(BAH-vs-HFH)	Ratio(BAH-vs-HFH)	Pvalue(BAH-vs-HFH)	VIP(BAH-vs-HFH)	Log2FC(BAH-vs-NCH)	Ratio(BAH-vs-NCH)	Pvalue(BAH-vs-NCH)	VIP(BAH-vs-NCH)	Log2FC(HFH-vs-NCH)	Ratio(HFH-vs-NCH)	Pvalue(HFH-vs-NCH)	VIP(HFH-vs-NCH)	NCH_1 expression	NCH_2 expression	NCH_3 expression	NCH_4 expression	NCH_5 expression	NCH_6 expression	HFH_1 expression	HFBH_2 expression	HFH_3 expression	HFBH_4 expression	HFH_5 expression	HFH_6 expression	BAH_1 expression	BAH_2 expression	BAH_3 expression	BAH_4 expression	BAH_5 expression
8_794.573867208333	8	794.571	C45 H81 O8 N1 P1	PE(18:0/22:4)	M-H	A	PE(40:4)	(18:0/22:4)	(18:0)	(22:4)			C21481	HMDB0009009	Glycerophospholipids,GP	P-Ethanol Amine	PE			map04216 Ferroptosis	-0.0980777	0.934277	0.224834	1.13095	1.49622	2.82103	9.95764e-09	2.27578	1.5943	3.01948	2.97716e-10	2.39619	3.91235e+07	3.99709e+07	4.07835e+07	3.95435e+07	4.09954e+07	4.75219e+07	1.38158e+08	1.14108e+08	1.3083e+08	1.24986e+08	1.12191e+08	1.28373e+08	9.81594e+07	1.19211e+08	1.17267e+08	1.23838e+08	1.32005e+08
[truncated: 1 more columns]
