# Supplementary material for: Comprehensive metagenomic and lipidomic analysis showed that baicalin could improve depressive behaviour in atherosclerotic mice by inhibiting nerve cell ferroptosis
Source: Front Immunol. 2025 Sep 5;16:1599570. doi: 10.3389/fimmu.2025.1599570 (PMC12446369; doi:10.3389/fimmu.2025.1599570)
Supplement: Supplementary file 1 [file DataSheet1.zip › ╘¡╩╝╩2╛▌╔╧┤1⁄2/4 Lipidomics/Hippocampus/D Enrichment analysis-bubble diagram/Enrichment+analysis-bubble+diagram_2144c1b8db001.xls]

Y-axis(Pathway)	size(MetabolitesNumber)	color(Pvalue)	X-axis(RichFactor)	Pathway ID
Ferroptosis	1.0	0.001734657	0.0344827586206896	map04216
