# Supplementary material for: Comprehensive metagenomic and lipidomic analysis showed that baicalin could improve depressive behaviour in atherosclerotic mice by inhibiting nerve cell ferroptosis
Source: Front Immunol. 2025 Sep 5;16:1599570. doi: 10.3389/fimmu.2025.1599570 (PMC12446369; doi:10.3389/fimmu.2025.1599570)
Supplement: Supplementary file 1 [file DataSheet1.zip › ╘¡╩╝╩2╛▌╔╧┤1⁄2/4 Lipidomics/Prefrontal cortex/A VolcanoPlot/Summary of data.xls]

Metabolite ID	RT	CalcMz	Formula	Name	Adduct	Level	Lipid Group	Fatty Acid	FA1	FA2	FA3	FA4	KEGG ID	HMDB ID	Category	Main Class	Sub Class	Super Pathway	Sub Pathway	Pathway	Log2FC(BAP-vs-HFBP)	Ratio(BAP-vs-HFBP)	Pvalue(BAP-vs-HFBP)	VIP(BAP-vs-HFBP)	Log2FC(BAP-vs-NCP)	Ratio(BAP-vs-NCP)	Pvalue(BAP-vs-NCP)	VIP(BAP-vs-NCP)	Log2FC(HFBP-vs-NCP)	Ratio(HFBP-vs-NCP)	Pvalue(HFBP-vs-NCP)	VIP(HFBP-vs-NCP)	NCP_1 expression	NCP_2 expression	NCP_3 expression	NCP_4 expression	NCP_5 expression	NCP_6 expression	HFBP_1 expression	HFBP_2 expression	HFBP_3 expression	HFBP_4 expression	HFBP_5 expression	HFBP_6 expression	BAP_1 expression	BAP_2 expression	BAP_3 expression	BAP_4 expression	BAP_5 expression
0.84_619.2907635	0.84	619.28889153	C29 H48 O12 N0 P1	LPI(20:4)	M-H	A	LPI(20:4)	(20:4)	(20:4)						Glycerophospholipids,GP	P-Inositol	LPI				-0.1556882748589023	0.89770399787528	0.215339593168439	0.982140004359669	0.1123502860163898	1.08098783377051	0.441621365897635	0.396740107459982	0.2680385608752919	1.20416956628135	0.0650328538042694	1.03966780354373	2057413.0778451	1905756.34476434	1888611.9336717	1474819.28236232	1660860.0255624	1261311.9743782	2271195.17323638	2091892.96163969	2153919.16103898	2334397.20310841	1746604.59443895	1743251.00965748	1594629.21041596	1594832.40409952	1554110.91839462	2248054.17182156	1990264.12662926
0.94_612.332694791667	0.94	612.33069553	C31 H51 O9 N1 P1	LPC(22:6)	M+HCOO	A	LPC(22:6)	(22:6)	(22:6)						Glycerophospholipids,GP	P-Choline	LPC				-0.3209067199867599	0.800566571038157	0.0313312462969528	1.68058279881853	-0.4378538798710808	0.738231969223035	0.0311631567227315	1.00623265119892	-0.1169471598843191	0.922136891458899	0.57652672019771	0.566508423137937	2246711.8663329	3343584.49641564	2280325.78135272	2102992.94153252	1916899.32642392	1668860.43668753	2271604.71132641	1968585.49301613	2435607.51438619	2354420.5331319	1963249.87224991	1510131.64903736	1593444.5211802	1611926.97004322	1594339.19177185	1774242.76375492	1593584.9025939
0.98_588.331240416667	0.98	588.33069553	C29 H51 O9 N1 P1	LPC(20:4)	M+HCOO	A	LPC(20:4)	(20:4)	(20:4)				C04230	HMDB0010396	Glycerophospholipids,GP	P-Choline	LPC	Lipid metabolism	Glycerophospholipid metabolism	map00564 Glycerophospholipid metabolism; map05231 Choline metabolism in cancer	-0.0861897110962139	0.942007393943538	0.525712207742134	0.608248532208042	0.0367454155662458	1.02579711260809	0.810792726453018	0.135039886654698	0.122935126662456	1.08894804775765	0.378112538235782	0.661279692564575	2608547.10738005	2492153.41855034	2621631.35864717	2277823.87851792	2045835.11953708	1687373.98622963	2814265.88097818	2685790.54731933	2609991.87070923	2720293.45869116	2250783.67686111	1873795.42853203	1807145.38151476	2080482.08823371	2397866.613874	2589302.01028669	2230927.66266395
1_564.331079416667	1.0	564.33069553	C27 H51 O9 N1 P1	LPC(18:2)	M+HCOO	A	LPC(18:2)	(18:2)	(18:2)						Glycerophospholipids,GP	P-Choline	LPC				0.494944380150658	1.40926642301023	0.273839821633156	1.28803174280975	0.287705368522985	1.22069719279612	0.56978677198465	0.355004724425433	-0.2072390116276667	0.866193342057128	0.530174205584064	0.412780860126241	1058914.64576961	601560.308631532	1099361.13399894	1094416.10233094	582362.992244309	505709.492917196	814848.250413568	586935.960488898	1006439.03280029	836768.363183459	536522.104844803	499495.016811742	907156.489449308	925082.506649638	916356.860239184	505483.653205369	655934.465797002
1.01_571.289506791667	1.01	571.28889153	C25 H48 O12 N0 P1	LPI(16:0)	M-H	A	LPI(16:0)	(16:0)	(16:0)						Glycerophospholipids,GP	P-Inositol	LPI				0.0098211142711946	1.00683070121114	0.918615308144704	0.286432794307646	-0.1705964315699195	0.888475296339414	0.0971342287518601	0.820883443949829	-0.1804175458411199	0.882447560717649	0.0648688555908143	0.95978205322285	2700466.97933164	3719402.85443461	2956592.47781971	2659029.63415115	2846280.89964539	2860604.59818781	2446419.10559686	2747710.04516911	2764517.5281998	2655524.52566332	2430358.95273666	2612187.5390447	2758316.84936079	2898821.8025481	2520824.09644646	2674147.20752749	2689295.72812711
1.04_597.30469725	1.04	597.30454153	C27 H50 O12 N0 P1	LPI(18:1)	M-H	A	LPI(18:1)	(18:1)	(18:1)						Glycerophospholipids,GP	P-Inositol	LPI				0.2163926983369871	1.16182493501639	0.0171377596250671	1.92151190989563	0.0459850758364406	1.03238785574534	0.434155282470307	0.470726335027489	-0.1704076225005472	0.888591580908681	0.0499268404474311	1.00769025190906	1282980.24527599	1428786.71300678	1164792.80517092	1317396.45468745	1203126.12798971	1316498.7075307	1022719.73403121	1255053.19389396	1220109.31770921	1115466.83286335	981885.836368379	1258988.26807426	1312672.7809408	1427515.5958692	1316313.68443413	1262992.59906983	1427292.13042914
1.2_566.347133	1.2	566.34634553	C27 H53 O9 N1 P1	LPC(18:1)	M+HCOO	A	LPC(18:1)	(18:1)	(18:1)				C04230	HMDB0010385	Glycerophospholipids,GP	P-Choline	LPC	Lipid metabolism	Glycerophospholipid metabolism	map00564 Glycerophospholipid metabolism; map05231 Choline metabolism in cancer	-0.2166489968934073	0.860561977130766	0.0538385299718588	1.5365593824309	-0.0169906466694025	0.988292058809364	0.822611623666512	0.109862181059995	0.1996583502240096	1.14842635983578	0.0497026261946459	1.11315941068646	3474037.26527219	3453630.9074769	3185099.54120749	3399867.61313353	2872720.79429677	2839751.9032128	3622242.69146969	3873270.53517648	3666577.82690145	4120011.59693859	3857627.31300812	2938890.86264624	2584496.59167938	3012408.87094587	2966545.91554394	3516243.11056668	3428224.21934045
1.31_599.320591791667	1.31	599.32019153	C27 H52 O12 N0 P1	LPI(18:0)	M-H	A	LPI(18:0)	(18:0)	(18:0)						Glycerophospholipids,GP	P-Inositol	LPI				0.0426411918630165	1.02999775426669	0.670070016190734	0.464875286667124	-0.0856949142112943	0.942330526864144	0.315034230628304	0.518327518246278	-0.1283361060743099	0.91488600141176	0.19857756582559	0.681972270840303	1.30541879083849E7	1.49719577005987E7	1.61870643308341E7	1.34780452858351E7	1.48573235478177E7	1.58143732149366E7	1.32829426138156E7	1.55341349069072E7	1.33994591918625E7	1.55856969375699E7	1.08084026406825E7	1.22313915267754E7	1.38521687707972E7	1.48232211704821E7	1.22861870544478E7	1.50832778876658E7	1.54456032290394E7
1.65_568.36266175	1.65	568.36199553	C27 H55 O9 N1 P1	LPC(18:0)	M+HCOO	A	LPC(18:0)	(18:0)	(18:0)						Glycerophospholipids,GP	P-Choline	LPC				0.0389188962565311	1.02734368374919	0.610943527913707	0.721797605886392	-0.07175625648177	0.951479015258628	0.280203282638479	0.546964788113457	-0.110675152738305	0.926154538456202	0.241378563261262	0.672880665656505	1.23343527350656E7	1.20989082763358E7	1.09457995235435E7	1.03171505681895E7	1.03827216883605E7	1.03896960019888E7	1.10130726010456E7	1.17796293864294E7	9854955.82734985	1.14796208766044E7	8900408.32524456	8532535.20537168	9623015.97581396	1.00052653226671E7	1.05369373587262E7	1.15020395778369E7	1.04395921258173E7
10.01_870.753850583333	10.01	870.75451547	C55 H100 O6 N1	TG(16:1/18:2/18:2)	M+NH4	A	TG(52:5)	(16:1/18:2/18:2)	(16:1)	(18:2)	(18:2)				Glycerolipids,GL	Neutral glycerolipid	TG				-0.2025565743845922	0.869009242105888	0.169471169326129	0.988710163555136	0.0285570921918901	1.01999147349009	0.773189237748688	0.213052044375165	0.2311136665764858	1.17374065092602	0.224177613686259	0.574555761996015	2802243.03609576	1962007.49133909	5591833.85714993	3857786.47638521	3543515.65124648	3155085.94164856	4344853.167878	4996508.10464874	3615540.92205437	3782735.57313955	4163124.40135322	3643056.86139805	2908656.95594355	2998490.53641805	4368664.66698385	3229822.60995955	3030303.04963665
10.02_896.769533791667	10.02	896.77016547	C57 H102 O6 N1	TG(18:2/18:2/18:2)	M+NH4	A	TG(54:6)	(18:2/18:2/18:2)	(18:2)	(18:2)	(18:2)				Glycerolipids,GL	Neutral glycerolipid	TG				-0.248395882655395	0.841831919068709	0.0873384503269829	1.30598936028713	-0.1593378086503919	0.895435978210569	0.568611277176917	0.409763321942587	0.0890580740050097	1.06367548904675	0.495183337330859	0.333978963892848	2864416.73324251	1372261.88617948	3501191.76379743	2366654.04186652	2306372.3920711	2235902.30504976	2817381.60253038	2780418.09158177	2421025.76288379	2224090.03040647	2663593.3683116	2672932.36356875	1850775.1985711	2008040.89883058	2647819.49262239	1795794.62688609	1858028.81545808
10.04_920.770332	10.04	920.77016547	C59 H102 O6 N1	TG(16:0/18:2/22:6)	M+NH4	A	TG(56:8)	(16:0/18:2/22:6)	(16:0)	(18:2)	(22:6)				Glycerolipids,GL	Neutral glycerolipid	TG				-0.0475523429458595	0.967576514508486	0.637128702831438	0.523390836864661	0.193403569915403	1.14345815405888	0.345648600525945	0.491662321040072	0.2409559128612666	1.18177543265376	0.148926843969352	0.782919560166766	1496904.52095109	1396841.18783416	2636364.13877488	2397517.47959376	2305327.44805714	2155141.19650762	2682188.11391028	2810453.61521724	2401026.15952514	2105808.94199668	2381301.11845196	2259169.52763282	1996662.95334934	2120975.67176379	2971409.77156204	1915579.7426256	1987584.6489828
10.17_922.786059	10.17	922.78581547	C59 H104 O6 N1	TG(16:0/18:1/22:6)	M+NH4	A	TG(56:7)	(16:0/18:1/22:6)	(16:0)	(18:1)	(22:6)				Glycerolipids,GL	Neutral glycerolipid	TG				-0.0998872463826422	0.933105915441785	0.526890807875544	0.379505727141331	-0.1095460862688698	0.926879639253906	0.825128855272715	0.257686357472831	-0.0096588398862266	0.993327363930674	0.808914340322133	0.257618841100137	1118640.19585538	510694.200783855	1722667.66582854	1521820.92911154	954932.511950821	1081580.42003903	1259847.75907988	1181656.83867647	1034647.69744198	1492323.51225692	898225.936108515	997524.023270633	820459.949423779	984161.374648238	1078894.32858398	702191.519907302	1091258.74845424
10.23_846.753340375	10.23	846.75451547	C53 H100 O6 N1	TG(16:0/16:1/18:2)	M+NH4	A	TG(50:3)	(16:0/16:1/18:2)	(16:0)	(16:1)	(18:2)				Glycerolipids,GL	Neutral glycerolipid	TG				-0.0929017741360297	0.937634933140223	0.37862383615416	0.605140272658653	0.0177277819864458	1.01236376929488	0.836077818669439	0.190813817116157	0.1106295561224731	1.07969928755148	0.406900839305402	0.411860741712561	3590070.54483745	2924329.40168409	6638122.47772383	5419106.39475008	5047526.52845004	4514557.20775314	5474456.87457286	5317843.66123542	5056670.27799236	4697069.47742895	4799745.0252762	5030164.08552032	4342793.74239846	4208030.02564776	5698852.52243518	4128476.93707059	3854233.04293683
10.26_872.769636041667	10.26	872.77016547	C55 H102 O6 N1	TG(16:0/18:2/18:2)	M+NH4	A	TG(52:4)	(16:0/18:2/18:2)	(16:0)	(18:2)	(18:2)				Glycerolipids,GL	Neutral glycerolipid	TG				-0.1426235445054717	0.905870329136883	0.277969807516514	0.732988077987211	0.0631144020288087	1.04471860309431	0.751192157966918	0.225645891050794	0.2057379465342723	1.15327610309272	0.19078496499254	0.728224593504452	1.16273513834523E7	9435103.53361242	1.96266395438851E7	1.77141009115934E7	1.56731402966334E7	1.4308211769617E7	1.80699406712191E7	1.81782193680293E7	1.56068643450274E7	1.56271600245365E7	1.69684107489185E7	1.74811912860951E7	1.38923721880378E7	1.31296806272415E7	1.89385588662104E7	1.28316343105288E7	1.19284768823322E7
10.27_898.785565916667	10.27	898.78581547	C57 H104 O6 N1	TG(18:1/18:2/18:2)	M+NH4	A	TG(54:5)	(18:1/18:2/18:2)	(18:1)	(18:2)	(18:2)				Glycerolipids,GL	Neutral glycerolipid	TG				-0.2768249998936731	0.825405524815932	0.0656947831114567	1.46683660725499	-0.1532060032198189	0.899249898591339	0.580940267121616	0.38986668175001	0.1236189966738567	1.08946435607137	0.380867044193429	0.460907247315639	5513376.15412881	3819926.93913951	9497382.85906412	7487847.10496984	6830563.08140309	5922651.72970583	7845069.40594718	7056757.0628081	6775843.60370325	6658283.60863544	6921074.59577954	7310248.35516796	5639110.57119258	5085204.36960871	6569338.13187253	5333096.53862579	4338361.4367426
10.5_822.754621625	10.5	822.75451547	C51 H100 O6 N1	TG(16:0/16:0/16:1)	M+NH4	A	TG(48:1)	(16:0/16:0/16:1)	(16:0)	(16:0)	(16:1)				Glycerolipids,GL	Neutral glycerolipid	TG				-0.035932288073742	0.975401240257786	0.569528252153178	0.436991073927567	-0.0887512586728931	0.940336316007682	0.719918566599375	0.314970586641476	-0.0528189705991518	0.964050769260005	0.912899352721743	0.327887139612398	2738939.32915679	2197606.56521368	3579676.48081429	4309877.91832093	3993873.47438345	3168798.05547009	3128595.1161426	3093077.45931387	3346047.43394833	3265330.6999122	3302747.85978584	3134392.28376934	3311000.14108704	2919824.99100977	3262703.0907614	2879757.59725564	2687528.22356617
10.51_848.769394833333	10.51	848.77016547	C53 H102 O6 N1	TG(16:0/16:0/18:2)	M+NH4	A	TG(50:2)	(16:0/16:0/18:2)	(16:0)	(16:0)	(18:2)				Glycerolipids,GL	Neutral glycerolipid	TG				-0.1454311411724562	0.904109149329911	0.205842945551615	0.932848662763274	-0.1841647767198981	0.880158480944732	0.490788729816099	0.461553561989841	-0.0387336355474417	0.973509096326555	0.954805794369598	0.297472532718917	5875976.40298735	4842948.82075029	9925138.01524251	8689596.39789472	1.04375508717853E7	7048764.60635446	8620867.88382272	7928769.14325958	7253924.21779945	7066639.39561454	6971215.14358575	7738255.88016764	6310777.27697389	6246171.47037761	8383293.64328402	6017108.04651821	5663489.7925517
10.52_874.785488666667	10.52	874.78581547	C55 H104 O6 N1	TG(16:0/18:1/18:2)	M+NH4	A	TG(52:3)	(16:0/18:1/18:2)	(16:0)	(18:1)	(18:2)				Glycerolipids,GL	Neutral glycerolipid	TG				-0.1913038256542247	0.875813852841589	0.140015611935913	1.09811491515248	-0.0946820713400875	0.936478597753609	0.791082831609996	0.294947534068003	0.0966217543141406	1.06926671086007	0.470860244397149	0.352021796791458	2.19571076771292E7	1.60841166917107E7	3.99268425523569E7	3.2493153628822E7	2.73768592087978E7	2.53768154752168E7	3.18393373836576E7	3.23568105491316E7	2.79076476178353E7	2.51020115889409E7	2.77794228528733E7	2.95350241978268E7	2.38062198754399E7	2.24407779814365E7	3.12442882986788E7	2.17504191720553E7	2.10036037103387E7
10.52_900.801261125	10.52	900.80146547	C57 H106 O6 N1	TG(18:1/18:1/18:2)	M+NH4	A	TG(54:4)	(18:1/18:1/18:2)	(18:1)	(18:1)	(18:2)				Glycerolipids,GL	Neutral glycerolipid	TG				-0.2746446543624369	0.826653903580796	0.0581749772091116	1.44270567747396	-0.1990294078686789	0.871136434732512	0.517657819214295	0.435052246783409	0.0756152464937588	1.05381034427955	0.526506735145215	0.284985058666642	8180544.90073794	5554853.58399833	1.51543193123853E7	1.12882908904795E7	9471205.69152415	8441270.67320799	1.14294160357416E7	1.12523600307889E7	9552611.63512252	9209256.10701616	9670536.66116189	1.01021735825342E7	7719133.19191225	7949759.88021543	1.03374835756713E7	6871413.04170188	6827988.45132458
10.76_850.785182	10.76	850.78581547	C53 H104 O6 N1	TG(16:0/16:0/18:1)	M+NH4	A	TG(50:1)	(16:0/16:0/18:1)	(16:0)	(16:0)	(18:1)				Glycerolipids,GL	Neutral glycerolipid	TG				-0.0565524574533357	0.961559170142002	0.604929599507218	0.387895988717245	-0.2718893435054355	0.828234185485057	0.522792198478172	0.41627827824015	-0.2153368860521006	0.861345002162211	0.677877397009011	0.419497967370926	4142087.09555551	4425722.12638226	7621394.83973633	5731711.76638189	1.27473193700297E7	5557494.97034707	7105569.5001044	5357342.76529999	5302306.07433519	5533989.01848609	5290309.80466815	6058714.47601142	4722215.18443084	4992266.64786904	7108877.1222783	5434592.81745668	4501453.17312319
10.76_876.801071125	10.76	876.80146547	C55 H106 O6 N1	TG(16:0/18:1/18:1)	M+NH4	A	TG(52:2)	(16:0/18:1/18:1)	(16:0)	(18:1)	(18:1)				Glycerolipids,GL	Neutral glycerolipid	TG				-0.2054745575896287	0.867253367418802	0.0865546553481582	1.32578993734527	-0.2222921416307561	0.857202438009468	0.428303689942171	0.519920771919719	-0.0168175840411267	0.988410619333485	0.847771648722352	0.266090941370436	1.28592307175843E7	1.009825097314E7	2.51401988969153E7	1.78110468877364E7	1.90758699188068E7	1.46866135625486E7	1.88667654119379E7	1.67234722199398E7	1.58302705721669E7	1.4450761961033E7	1.55732951628806E7	1.70715180235031E7	1.2846758651783E7	1.29129909271108E7	1.69976555962661E7	1.34306161859219E7	1.1721085668753E7
10.76_902.816990083333	10.76	902.81711547	C57 H108 O6 N1	TG(18:1/18:1/18:1)	M+NH4	A	TG(54:3)	(18:1/18:1/18:1)	(18:1)	(18:1)	(18:1)				Glycerolipids,GL	Neutral glycerolipid	TG				-0.2641154339490827	0.832709140894671	0.0167067198822481	1.79191173804898	-0.2345252059711034	0.84996467831128	0.39143513044389	0.556787033599705	0.029590227977981	1.02072216644346	0.672659996248187	0.252932735222594	5466236.4647079	4098808.68758242	1.0413101566435E7	7678160.41064681	6945390.47608273	6111703.10843933	7675445.2357239	7293089.22782082	6721850.06950176	6104040.32824257	6613410.03981203	7149235.67886565	5428475.01219729	5573945.20222875	6541501.1074517	5458768.82244918	4790842.14652951
10.77_824.770261833333	10.77	824.77016547	C51 H102 O6 N1	TG(16:0/16:0/16:0)	M+NH4	A	TG(48:0)	(16:0/16:0/16:0)	(16:0)	(16:0)	(16:0)				Glycerolipids,GL	Neutral glycerolipid	TG				-0.0318833000225719	0.978142592456257	0.715570389904718	0.286333068236008	-0.0022392198239295	0.998449094990479	0.835026121539771	0.136622185077447	0.0296440801986388	1.02076026817647	0.696528805338521	0.308317979762909	2837039.32358682	2968342.34025409	5525115.56129508	5583090.96198817	4867935.12683653	3987620.99537025	4889702.97740291	4116715.83642507	4558355.97144559	4143116.93135218	3800420.18783654	4795806.75140858	4404702.34700729	4143881.4448449	4372280.06308964	4356710.17986431	3437888.14566248
11.02_904.832728541667	11.02	904.83276547	C57 H110 O6 N1	TG(18:0/18:1/18:1)	M+NH4	A	TG(54:2)	(18:0/18:1/18:1)	(18:0)	(18:1)	(18:1)				Glycerolipids,GL	Neutral glycerolipid	TG				-0.1187754564770057	0.920969027244828	0.230506822914425	0.923397555231128	-0.1045105705545263	0.930120429326875	0.790105309571718	0.273548759936842	0.0142648859224837	1.00993670993413	0.753013404812145	0.170764340207714	1087685.12606614	962918.128851163	1925962.93188964	1534000.48087394	2068786.25910658	1233233.82869806	1765169.31152141	1618353.51802789	1357970.08213442	1467882.43472631	1322095.33109786	1368684.19633623	1316170.46199594	1317426.86619277	1623743.81631893	1219012.98154028	1255551.48055116
11.03_852.8005545	11.03	852.80146547	C53 H106 O6 N1	TG(18:0/16:0/16:0)	M+NH4	A	TG(50:0)	(18:0/16:0/16:0)	(18:0)	(16:0)	(16:0)				Glycerolipids,GL	Neutral glycerolipid	TG				-0.0644474029039863	0.956311544532206	0.46848443409667	0.732121380997804	0.0442540384447544	1.03114987389908	0.673025328378211	0.186936510719307	0.1087014413487398	1.07825726855936	0.414477401117352	0.491698200532274	2354945.36008445	2199800.39344801	4068562.77778264	4073428.61013132	3507639.73220541	2974694.87621793	3497564.97860485	2917375.87594876	3537083.50319135	3390566.71962107	3481965.08950467	3855417.35164786	3506972.26412078	3031811.17551091	3180649.6211571	3308899.91693147	2763601.05382009
11.03_878.8168485	11.03	878.81711547	C55 H108 O6 N1	TG(18:0/16:0/18:1)	M+NH4	A	TG(52:1)	(18:0/16:0/18:1)	(18:0)	(16:0)	(18:1)				Glycerolipids,GL	Neutral glycerolipid	TG				-0.0385776546888642	0.973614355573617	0.73584969149778	0.186483106941316	-0.2304072081555815	0.852394265109551	0.842124873367271	0.256201712143311	-0.191829553466717	0.875494758504616	0.96812702037155	0.268804544675655	1398136.8303207	1621035.33333369	2372561.12295492	1972405.78721818	5965156.7899739	1870071.13748634	2957644.55363025	2072441.19028253	1975067.96241537	2106909.13622211	2001998.92562275	2192904.37404242	1814032.16309256	1877829.87472776	2927068.89647196	1921059.02760396	1724705.38643617
11.28_880.832301458333	11.28	880.83276547	C55 H110 O6 N1	TG(18:0/16:0/18:0)	M+NH4	A	TG(52:0)	(18:0/16:0/18:0)	(18:0)	(16:0)	(18:0)				Glycerolipids,GL	Neutral glycerolipid	TG				-0.0446481857580178	0.969526215851747	0.622239278923104	0.487681227826999	0.0342165375628321	1.0240005836012	0.752429541158179	0.125104032963516	0.0788647233208489	1.05618658563203	0.504321159593837	0.430330013029768	1305655.82185359	1265807.5830045	2106933.96951553	2164174.88374566	1965697.86130193	1385261.1281606	1895501.84459721	1704638.22724212	1627845.68963327	1906955.01232116	1624504.65533294	2006825.53479011	1515755.26914853	1766212.65288512	1739573.76976156	1786454.36243768	1407897.60716502
3.62_905.519791958333	3.62	905.51855653	C49 H78 O13 N0 P1	PI(20:4/20:4)	M-H	A	PI(40:8)	(20:4/20:4)	(20:4)	(20:4)					Glycerophospholipids,GP	P-Inositol	PI				0.0219747002295703	1.01534829509393	0.923241139438794	0.640102340215839	-0.313906976182737	0.804460240219688	0.0388708496794471	0.913303354437067	-0.3358816764123108	0.792299789251397	0.0164406863508146	1.12648440282738	1765705.45797822	1494522.4280463	1273219.07481646	1315682.89728185	1154293.19050785	1294499.60706887	977822.425978121	1334497.23936304	1184975.7660649	1038780.95100621	964026.140178696	1074339.84874418	1540757.97108478	986030.542485773	1005965.80650429	1047694.11442857	989266.843869178
4_922.561282875	4.0	922.56036053	C53 H81 O10 N1 P1	PC(22:6/22:6)	M+HCOO	A	PC(44:12)	(22:6/22:6)	(22:6)	(22:6)					Glycerophospholipids,GP	P-Choline	PC				-0.1402983231788923	0.907331516209702	0.0970729949297083	1.30226431963633	-0.5558740154834706	0.680244826541475	0.0026530461139137	1.23407989800463	-0.4155756923045775	0.749720266946241	0.0108499166520283	1.15684353410607	1914317.78993527	2962070.42519216	1988073.30148686	1847329.18018418	1898674.62329487	1968808.66798063	1487039.97583286	1439529.4230361	1754417.12494047	1696206.52420861	1697255.59516511	1356488.00914557	1576110.91785767	1475263.15534126	1439245.4044851	1362701.36850581	1328826.54450192
4.17_881.521060208333	4.17	881.51855653	C47 H78 O13 N0 P1	PI(16:0/22:6)	M-H	A	PI(38:6)	(16:0/22:6)	(16:0)	(22:6)					Glycerophospholipids,GP	P-Inositol	PI				-0.19344636858929	0.874514149127662	0.239802155148148	1.00889657458431	-0.6021585095912277	0.658767592781603	0.0268452361253311	0.977145381697109	-0.4087121410019381	0.753295522363739	0.118237947335525	0.817693255671659	1.25159822300669E7	2.27325758940884E7	1.1337784949775E7	1.00904170614243E7	1.31521619850075E7	1.01810077562867E7	8802805.16591173	9581092.20576621	1.35868281617796E7	7251829.98419584	1.06417329720227E7	1.04068334310402E7	9913916.51127147	8445876.40551058	8002912.92748672	9218908.17440549	8743954.96640867
4.2_834.510589125	4.2	834.50793053	C49 H73 O8 N1 P1	PE(22:6/22:6)	M-H	A	PE(44:12)	(22:6/22:6)	(22:6)	(22:6)					Glycerophospholipids,GP	P-Ethanol Amine	PE				-0.0802338289818397	0.945904324114852	0.587039432062083	0.592296264380627	-0.3405076427092236	0.789763368051015	0.0092020211115425	1.12828807000507	-0.260273813727384	0.834929440448484	0.0738736089151892	0.947169716491658	7381948.85148258	8979989.46496448	6108189.33691481	6283755.77764859	6679121.82694962	6657052.26839167	4945339.77843323	5770707.72271157	6799249.08131303	5341497.73032438	7463382.88899351	4822050.97714566	6589030.87104306	5683200.37015529	5091960.63357129	5150360.19649388	5253462.78232575
4.24_898.560719583333	4.24	898.56036053	C51 H81 O10 N1 P1	PC(20:4/22:6)	M+HCOO	A	PC(42:10)	(20:4/22:6)	(20:4)	(22:6)					Glycerophospholipids,GP	P-Choline	PC				-0.1936487271989958	0.874391494615113	0.0169754770661047	1.74321089511473	-0.3803737001144036	0.768238568661866	4.3954277651247E-5	1.45331737755425	-0.1867249729154071	0.878597943133044	0.0227856484225554	1.13371245034374	3389670.99030108	3894733.23440794	3218214.22575057	3278479.76233749	3277081.93956702	3545836.00308824	3039012.91193354	3340695.66565382	3048164.27681309	3284993.37873125	2739933.62953902	2649846.35178972	2694743.45688763	2770329.00369572	2523037.26236322	2487880.08372374	2789895.59492972
4.47_810.511263958333	4.47	810.50793053	C47 H73 O8 N1 P1	PE(20:4/22:6)	M-H	A	PE(42:10)	(20:4/22:6)	(20:4)	(22:6)					Glycerophospholipids,GP	P-Ethanol Amine	PE				-0.0515810672303866	0.964878327272103	0.594315263123844	0.586994659780366	-0.190812955779041	0.876111894888054	0.0258420624845523	1.02979908841239	-0.1392318885486541	0.908002460128824	0.112544387846384	0.887358637106432	5576084.38351774	5567860.50690263	4892397.73017077	5084357.59447737	4630299.56071809	5356492.77508909	3978087.21423361	4926236.1526377	5368462.07897766	4396961.84558483	5202295.62166172	4373636.85153868	5365470.28872494	4494678.09539749	4404426.95233553	3958501.64110466	4629798.61187968
4.51_883.538524375	4.51	883.53420653	C47 H80 O13 N0 P1	PI(18:1/20:4)	M-H	A	PI(38:5)	(18:1/20:4)	(18:1)	(20:4)					Glycerophospholipids,GP	P-Inositol	PI				0.1083778397378982	1.07801543875514	0.0904221749372882	1.72867307837815	0.0048004102792144	1.0033329327605	0.886269690187064	0.209131239981455	-0.1035774294586843	0.930722229654817	0.123020901890383	0.833729604422955	7.47315003324196E7	6.57518404828269E7	6.69166994302347E7	7.22350198219654E7	6.55287537828895E7	6.58494663993421E7	5.47643819418731E7	6.9765446505039E7	6.93530397857351E7	6.40064775067394E7	6.28082035574624E7	6.18416473148717E7	7.02593047056312E7	7.17345162646598E7	6.87566183397466E7	6.44025081153752E7	6.97775868940979E7
4.53_824.545222458333	4.53	824.54471053	C45 H79 O10 N1 P1	PC(16:1/20:4)	M+HCOO	A	PC(36:5)	(16:1/20:4)	(16:1)	(20:4)					Glycerophospholipids,GP	P-Choline	PC				0.1603456951071073	1.11755489180024	0.31367455685122	1.13927974557664	-0.2310140525099465	0.852035795815862	0.0790129374091774	0.856654856037032	-0.3913597476170583	0.762410689682846	0.0253188313586553	1.13325422546601	2683052.38781945	2327072.31084086	2708822.53673269	2124636.87516224	2041349.41286666	2571690.56723064	1753159.62292688	1904407.59547922	2556583.13001389	1967910.0517495	1439275.82874759	1400548.51452297	2207835.69693559	1605651.75025367	1878593.75395798	1963125.01804794	2633480.39367757
4.7_786.511133083333	4.7	786.50793053	C45 H73 O8 N1 P1	PE(18:2/22:6)	M-H	A	PE(40:8)	(18:2/22:6)	(18:2)	(22:6)					Glycerophospholipids,GP	P-Ethanol Amine	PE				0.0085254305945957	1.00592687299913	0.893136746123668	1.00937861994232	-0.0365982057582145	0.974951119453522	0.584499123470297	0.511927711371631	-0.0451236363528105	0.969206754112001	0.533321041660997	0.537492906483262	3811908.31908751	4144267.28595723	3860792.14941791	3509690.43622096	3386461.10401018	3547366.78765925	3302003.1072615	4229396.48122538	3861963.86602991	3250623.01213984	3443680.88511624	3487346.10905989	3829432.40021876	4007222.72142069	3511638.82575271	3148341.04323912	3514430.57064782
4.77_736.493046125	4.77	736.49228053	C41 H71 O8 N1 P1	PE(16:1/20:4)	M-H	A	PE(36:5)	(16:1/20:4)	(16:1)	(20:4)					Glycerophospholipids,GP	P-Ethanol Amine	PE				0.066823666173509	1.04740809951225	0.464803545300512	0.813046738096069	-0.2290962429179015	0.853169180864823	0.0181901438187471	1.07926966619756	-0.2959199090914036	0.814552781539617	0.0021612625101415	1.35942040020105	1376941.36392653	1608282.41523811	1597616.42327127	1395523.91399249	1451356.3692383	1666739.74843115	1151624.89049863	1388124.02121206	1160083.4996451	1347720.587137	1253739.29606928	1108254.69128685	1464375.42402338	1441506.26713524	1151295.19300213	1340514.35088917	1227916.68836462
4.84_832.516491166667	4.84	832.51341053	C46 H75 O10 N1 P1	PS(18:1/22:6)	M-H	A	PS(40:7)	(18:1/22:6)	(18:1)	(22:6)					Glycerophospholipids,GP	P-Serine	PS				0.0386361619377511	1.02714236826115	0.76726986577871	0.323842232511991	-0.041947899325038	0.971342573426054	0.610783932433666	0.256506359559307	-0.0805840612627911	0.945674721869802	0.208455674313848	0.695208173822277	1.07171351165265E7	1.1873643212931E7	1.10570138116986E7	9580532.63558226	1.00981014696336E7	1.14346855404167E7	9884024.07347408	1.02597277941827E7	9850393.3432057	9713752.84695086	1.01145471104611E7	1.14205012086761E7	9181473.56131826	1.35052963139349E7	9229468.03746751	9889895.66975426	1.03752227768811E7
5.24_770.513960375	5.24	770.51301553	C45 H73 O7 N1 P1	PE(18:2p/22:6)	M-H	A	PE(40:8p)	(18:2p/22:6)	(18:2p)	(22:6)					Glycerophospholipids,GP	P-Ethanol Amine	PE				-0.3287092164757232	0.796248571108002	0.820437057767764	0.611129539988465	-0.0658155925895702	0.955405049862146	0.479971464920405	0.153706482812074	0.2628936238861573	1.19988290658114	0.704114033814202	0.565615563160788	2978854.23275631	3301854.02447715	2787089.29416885	2409988.19057212	2384740.81901708	2640880.24924075	119739.824967244	5075088.90873487	4303645.05192852	3621688.53666516	4053897.17967202	2628096.22998458	113550.411970943	3494643.93448238	2977128.80480093	3118074.38096486	3593956.98935328
5.25_909.553869625	5.25	909.54985653	C49 H82 O13 N0 P1	PI(18:0/22:6)	M-H	A	PI(40:6)	(18:0/22:6)	(18:0)	(22:6)					Glycerophospholipids,GP	P-Inositol	PI				-0.0056693181591297	0.996078039158966	0.982284128598335	0.046873849327367	-0.2330312797267142	0.850845281743393	0.178070265813351	0.725998065657899	-0.2273619615675853	0.854195402663229	0.195061096236699	0.749845641299667	1.66312813184944E7	1.9287542054241E7	1.96896485855316E7	1.12303654131546E7	1.36683630335862E7	1.50509597158593E7	1.19427844089912E7	1.2585791374722E7	1.5697980559215E7	1.15252589852671E7	1.61709490889483E7	1.37025766450578E7	1.58628634656424E7	1.37858852782368E7	1.25970813617667E7	1.47431142737732E7	1.31571579058453E7
5.26_809.518945916667	5.26	809.51855653	C41 H78 O13 N0 P1	PI(16:0/16:0)	M-H	A	PI(32:0)	(16:0/16:0)	(16:0)	(16:0)					Glycerophospholipids,GP	P-Inositol	PI				0.0820922418504377	1.05855207354446	0.51411468611864	0.56371789218774	-0.2197281667013753	0.858727222994755	0.153669724593367	0.723318711545564	-0.3018204085518088	0.81122813365184	0.0449357545477074	1.03573668414327	3829578.47521228	4188488.34963703	4975731.6156472	2862342.92376187	3774997.48668052	3955254.92064677	2880666.37569225	2982418.06129524	3750080.31742846	2924459.89090743	3285468.70602308	3310852.84755437	3078724.87240894	3005887.13612725	3007181.08793553	3937763.52041554	4199566.24952611
5.27_772.526698958333	5.27	772.52756847	C45 H75 O7 N1 P1	PE(18:2p/22:6)(rep)	M+H	A	PE(40:8p)	(18:2p/22:6)	(18:2p)	(22:6)					Glycerophospholipids,GP	P-Ethanol Amine	PE				-0.056391394015878	0.961666525242146	0.533371463841497	0.865893234210041	0.2288886225326045	1.17193180590109	0.0157699277690968	1.15039271474314	0.2852800165484846	1.21864677114138	0.0139373338304239	1.20405027531222	2.2630222889919E7	1.90332411361639E7	2.67021839449904E7	2.35084682636864E7	2.4529675203182E7	2.41246983447869E7	2.69489694535059E7	3.24866563306473E7	3.14009699124197E7	2.34710043724353E7	2.89414073395729E7	2.80055829185154E7	2.84146094646824E7	2.93149729916168E7	2.74196563838719E7	2.44524752312755E7	2.73751498800098E7
5.34_746.511980083333	5.34	746.51191847	C43 H73 O7 N1 P1	PE(16:1p/22:6)	M+H	A	PE(38:7p)	(16:1p/22:6)	(16:1p)	(22:6)					Glycerophospholipids,GP	P-Ethanol Amine	PE				-0.1899556725229178	0.876632655848897	0.0340220896256499	1.60903043958939	-0.4980509092226121	0.708062732843176	4.1464218839836E-4	1.40122389772759	-0.3080952366996935	0.807707456617066	0.0089501180615197	1.22427818044987	5016515.15482889	5879748.94971144	4386767.84769864	4713924.17553412	4331138.6701024	5343650.6291638	4359056.57447175	3726616.77573603	4444088.70003849	3725642.53610638	4298991.76390924	3411693.68200107	3669143.48377928	3560789.89893392	3539011.83293721	3355436.21027592	3243129.12486643
5.36_876.577614958333	5.36	876.57601053	C49 H83 O10 N1 P1	PC(18:1/22:6)	M+HCOO	A	PC(40:7)	(18:1/22:6)	(18:1)	(22:6)					Glycerophospholipids,GP	P-Choline	PC				-0.0747186493033628	0.949527277276416	0.338996761706615	0.839268063398733	-0.3276997481962758	0.796805909233575	0.0027643397776133	1.3302235656611	-0.2529810988929124	0.839160631086976	9.6862386167876E-4	1.41718066878998	2.47891595397342E7	2.8028824510755E7	2.4350222080097E7	2.44161675151484E7	2.37551114883901E7	2.33619692083943E7	1.91489040695825E7	2.12341856737077E7	2.2515620887683E7	2.14975564886628E7	2.12950395195399E7	1.90930996304434E7	2.20137284073203E7	2.09908839501998E7	1.95838568176807E7	1.58162776423975E7	2.04547110226843E7
5.49_728.603672916667	5.49	728.60349547	C42 H82 O8 N1	CerG1(d18:1/18:0)	M+H	A	CerG1(d36:1)	(d18:1/18:0)	(d18:1)	(18:0)					Saccharolipids,SL	Neutral Glycosphingolipids	CerG1				0.1585772901436156	1.11618587144378	0.224648211442019	1.21891889815357	0.542799140025171	1.4567962765515	0.0042456569608832	1.34739672253495	0.3842218498815533	1.30515563206972	0.0624028537133431	0.966592245088768	3849191.39278768	3569891.46541761	3015488.88902587	3115374.86940435	3176682.2278721	5149396.59293724	4431859.42349515	3607904.83567822	3623031.65051817	4972772.80872161	5498641.29260935	6417407.79595914	5214135.18209868	5150185.43131479	5632629.56668306	5247446.30423925	5558099.09727278
5.53_776.545339791667	5.53	776.54471053	C41 H79 O10 N1 P1	PC(16:0/16:1)	M+HCOO	A	PC(32:1)	(16:0/16:1)	(16:0)	(16:1)					Glycerophospholipids,GP	P-Choline	PC				0.0146938711342712	1.01023705915598	0.720340490183961	0.436730284700228	-0.1841532706831418	0.880165500568374	0.0534509536222478	1.01096835684472	-0.1988471418174091	0.871246498622537	0.046219928301043	1.0420764574543	2.86517008271455E7	2.77311002286549E7	3.45317832013531E7	3.8059517320243E7	3.13283357798643E7	3.34125899919575E7	2.51819737470098E7	3.00469885766589E7	3.03433830430773E7	2.73561630691034E7	2.64973463571725E7	2.93476845155535E7	2.84358206115033E7	2.76145174783424E7	2.75282064908112E7	2.84281516659867E7	2.90558541448904E7
5.55_762.508559666667	5.55	762.50793053	C43 H73 O8 N1 P1	PE(16:0/22:6)	M-H	A	PE(38:6)	(16:0/22:6)	(16:0)	(22:6)					Glycerophospholipids,GP	P-Ethanol Amine	PE				-0.0358989873665793	0.975423755013174	0.666071366005025	0.425539356466201	-0.2341165168395438	0.850205491874097	0.0454406045310418	0.968965057878957	-0.1982175294729639	0.871626805790284	0.0754066237420974	0.962443017567089	1.60799634247321E8	1.40417058656764E8	1.72853885241204E8	1.86627642363145E8	2.01670248577387E8	1.91777161430916E8	1.46540325694487E8	1.53992929834844E8	1.75383834153647E8	1.31219522573529E8	1.5355065835927E8	1.58134318149312E8	1.46510987912271E8	1.5722021570344E8	1.35783490467853E8	1.30534823671707E8	1.7571973117522E8
5.59_826.56176475	5.59	826.56036053	C45 H81 O10 N1 P1	PC(16:0/20:4)	M+HCOO	A	PC(36:4)	(16:0/20:4)	(16:0)	(20:4)					Glycerophospholipids,GP	P-Choline	PC				-0.0214121954933858	0.985267793747287	0.659550640221975	0.528757745555863	0.0062834862361713	1.0043648792243	0.856722927200648	0.178286836992888	0.0276956817295666	1.01938263444539	0.688872222263309	0.224922709810241	1.18894885346306E8	1.05516052886572E8	1.43366270500648E8	1.51275469522252E8	1.33978836779796E8	1.26832761056485E8	1.23820359743765E8	1.44831016318807E8	1.36633588411176E8	1.34476450053507E8	1.23078916702112E8	1.32139769043201E8	1.25976539350955E8	1.3473213179788E8	1.23168047069203E8	1.30117796902793E8	1.3057226096647E8
5.59_885.55419	5.59	885.54985653	C47 H82 O13 N0 P1	PI(18:0/20:4)	M-H	A	PI(38:4)	(18:0/20:4)	(18:0)	(20:4)					Glycerophospholipids,GP	P-Inositol	PI				0.0493665410992283	1.03481045923921	0.254648406779725	1.08483773018089	0.0227283567565677	1.01587884642835	0.613862719186774	0.309284251321517	-0.0266381843426519	0.981705236314704	0.607255997097677	0.321703064337276	3.00538894810893E8	3.05041188519065E8	3.46744064108645E8	3.476153383708E8	3.37115542667834E8	3.2872616841379E8	3.06776151175989E8	3.3987140130211E8	3.28908720235027E8	3.37399217222232E8	2.97178383363272E8	3.19683821138277E8	3.12759081549731E8	3.45814080020223E8	3.15500125055282E8	3.42665937761381E8	3.37341583071063E8
5.66_788.527104833333	5.66	788.52358053	C45 H75 O8 N1 P1	PE(18:1/22:6)	M-H	A	PE(40:7)	(18:1/22:6)	(18:1)	(22:6)					Glycerophospholipids,GP	P-Ethanol Amine	PE				-0.0173005369128317	0.988079796919025	0.710913009708884	0.542790527309676	-0.0471592313414523	0.967840199744612	0.353433854049805	0.66377322320883	-0.0298586944286206	0.979516232152987	0.522656145734588	0.535130315030824	6.36697104883963E7	6.51639550173821E7	6.07385492812344E7	6.48994104500046E7	6.31834252054211E7	5.62115393050861E7	5.66168080843671E7	6.29719752598828E7	6.32001790772224E7	6.00865732839072E7	6.47308010988054E7	5.86020565131971E7	6.06684506641921E7	6.66509363376057E7	5.9040025980287E7	5.50361739443019E7	6.05019129838378E7
5.69_834.53188425	5.69	834.52906053	C46 H77 O10 N1 P1	PS(18:0/22:6)	M-H	A	PS(40:6)	(18:0/22:6)	(18:0)	(22:6)					Glycerophospholipids,GP	P-Serine	PS				-3.042732691590668E-4	0.999789116080503	0.993427236673119	0.553293064910154	-0.1252354133778192	0.916854422251316	0.0136617468684438	1.09906230423972	-0.1249311401086601	0.917047812888464	0.0214180218481618	1.12098944671513	5.96607413887134E8	6.05148750278039E8	6.56107754601454E8	6.8790685648494E8	6.45205839043106E8	6.1998427118591E8	5.44667235399935E8	6.06641785553621E8	6.27515628532369E8	5.72783304574986E8	5.49019062537011E8	5.94206328435531E8	5.65030729094915E8	6.07351558271572E8	5.5933545900227E8	5.51884664257096E8	5.99187547657755E8
5.71_861.550030333333	5.71	861.54985653	C45 H82 O13 N0 P1	PI(18:0/18:2)	M-H	A	PI(36:2)	(18:0/18:2)	(18:0)	(18:2)					Glycerophospholipids,GP	P-Inositol	PI				0.1602703791315673	1.11749655130727	0.0539409281168568	1.418034882146	0.602340048317695	1.51817705049934	1.310186730238E-4	1.47238303596388	0.4420696691861277	1.35855188879406	0.0011448223926151	1.43542637905755	1985089.99496606	1896281.03404377	2175454.16689807	1479591.239101	1953914.39705849	1763695.45827603	2350879.29371887	2356429.95183341	2313539.48483519	2883097.38110397	2593462.61128753	2791769.95050508	3013818.0322705	2700085.72949362	2779080.52753852	2765879.30024224	2589925.65033846
5.81_802.563758	5.81	802.56036053	C43 H81 O10 N1 P1	PC(16:0/18:2)	M+HCOO	A	PC(34:2)	(16:0/18:2)	(16:0)	(18:2)					Glycerophospholipids,GP	P-Choline	PC				0.2471706782958878	1.18687720307167	0.353575052535363	1.1792533579412	0.0455091889036166	1.03204736877122	0.770381788554569	0.351209670484014	-0.2016614893922709	0.869548565007613	0.378502919771026	0.458617735058409	4.5506017963822E7	4.04194180430863E7	4.57996014299941E7	4.03679999977702E7	3.99356490134875E7	3.79006782807391E7	3.46834060021025E7	4.3477042165783E7	5.62555866086167E7	5719780.15240797	3.72030120057969E7	3.99868935185715E7	5.76961129639279E7	3.98232382210939E7	3.90304189977916E7	3.61796860952416E7	4.12932465148895E7
5.92_738.5101005	5.92	738.50793053	C41 H73 O8 N1 P1	PE(16:0/20:4)	M-H	A	PE(36:4)	(16:0/20:4)	(16:0)	(20:4)					Glycerophospholipids,GP	P-Ethanol Amine	PE				0.0387056992971894	1.0271918773309	0.389952972842702	0.761769911929566	0.0122787184010725	1.00854728022206	0.773155675993535	0.328818940557981	-0.0264269808961183	0.981848963645149	0.588857173847245	0.346418750998911	6.56249936805547E7	5.98614689600659E7	6.967893135056E7	6.77217190940024E7	6.39643178066772E7	6.89429944390669E7	5.99871320591216E7	7.09349626542099E7	6.24835444940637E7	6.67091223821684E7	6.45437642573206E7	6.39518204808138E7	6.45002551278629E7	6.86215069070236E7	6.12231628404233E7	6.80954280696893E7	6.91611747686539E7
5.93_726.587844541667	5.93	726.58784547	C42 H80 O8 N1	CerG1(d18:2/18:0)	M+H	A	CerG1(d36:2)	(d18:2/18:0)	(d18:2)	(18:0)					Saccharolipids,SL	Neutral Glycosphingolipids	CerG1				0.1804207072158888	1.13321429602815	0.484190977508194	0.846054771701018	0.750516544725359	1.68239508997933	0.0083278389923116	1.20274787926052	0.5700958375094628	1.48462219006239	0.0101807252033874	1.18959920249775	3104473.31006232	3389973.75628166	3485088.01343727	2469868.22689349	2958366.80963347	4223662.18974555	5475236.40254155	3906877.08881932	3787150.29669429	4924785.86000181	4133214.06414669	6917996.3120715	3086740.62498326	4606753.83619407	6270741.83301353	6813970.45169674	5538062.60234314
5.97_828.57776075	5.97	828.57601053	C45 H83 O10 N1 P1	PC(18:1/18:2)	M+HCOO	A	PC(36:3)	(18:1/18:2)	(18:1)	(18:2)					Glycerophospholipids,GP	P-Choline	PC				0.1974232995413345	1.14664857325419	0.0241247071234546	2.01126717467243	-0.0274813465773081	0.98113166052419	0.784959998569153	0.166589668949596	-0.2249046461186457	0.855651577483531	0.0310726879190757	1.06152175272397	9023997.65163831	7009063.57361547	9269132.67669519	7740126.23259824	8237929.04466188	7182085.69977582	6071874.44295111	7279853.51099358	7988984.55041241	6895757.89281241	6708143.87860011	6522259.01196894	8076579.19972737	7536770.34942187	7391410.42916983	7214605.47690423	8301295.66168455
6_714.5100395	6.0	714.50793053	C39 H73 O8 N1 P1	PE(16:0/18:2)	M-H	A	PE(34:2)	(16:0/18:2)	(16:0)	(18:2)					Glycerophospholipids,GP	P-Ethanol Amine	PE				0.0570421431679429	1.04033065561181	0.553654796163891	0.578900908733471	-0.2512740518702048	0.840154142837316	0.0161680076739716	1.10825141518952	-0.3083161950381476	0.807583760322076	6.5695772051187E-4	1.4499067984265	2742468.7424559	3351128.29837289	3321580.30637872	2849421.91452341	3021295.5063844	3107594.56679155	2530838.07168335	2262779.20431758	2370500.34146674	2740584.90340279	2374507.89309737	2575072.86856027	2979157.98557366	2509179.72565581	2127893.90844433	2869512.28806655	2558868.53502361
6.06_764.527218458333	6.06	764.52358053	C43 H75 O8 N1 P1	PE(18:1/20:4)	M-H	A	PE(38:5)	(18:1/20:4)	(18:1)	(20:4)					Glycerophospholipids,GP	P-Ethanol Amine	PE				0.0964800256493003	1.06916167251489	0.0724399510167695	1.34004645287394	0.0821341120450482	1.05858279550803	0.0895754818234636	0.830944179269159	-0.014345913604246	0.990105446838576	0.725846315138107	0.193707522684309	7.27541534251475E7	7.12501112097304E7	7.08176781939618E7	7.16642660347344E7	6.49257532638036E7	7.30035704774774E7	6.5347174722236E7	6.97739382804989E7	6.748781456461E7	7.68094736223924E7	7.2271504747897E7	6.85262246173278E7	7.74787373390356E7	7.32869168721865E7	6.94367916067793E7	8.21813810253256E7	7.43802054549505E7
6.08_887.567071541667	6.08	887.56550653	C47 H84 O13 N0 P1	PI(18:0/20:3)	M-H	A	PI(38:3)	(18:0/20:3)	(18:0)	(20:3)					Glycerophospholipids,GP	P-Inositol	PI				0.0443791796721109	1.03123932104753	0.682332861934094	0.440622108587448	-0.0338072686303052	0.976839017347899	0.695296897700406	0.25189244189201	-0.0781864483024156	0.947247644082878	0.303578086399165	0.592305434193332	2771209.23780825	3138890.53197396	2973104.58991296	2501504.96428604	2703636.58905619	3187476.69256015	2832808.4530909	2563283.14561345	2519011.3827789	3073919.65632982	2647837.23141517	2727622.39351777	2185510.25124461	3002490.93191699	2698311.68815841	2897932.62612563	2907869.38338704
6.15_760.517085625	6.15	760.51341053	C40 H75 O10 N1 P1	PS(16:0/18:1)	M-H	A	PS(34:1)	(16:0/18:1)	(16:0)	(18:1)					Glycerophospholipids,GP	P-Serine	PS				0.1017149990376823	1.07304828732587	0.187073838896443	1.13820783347319	-0.0132466022835141	0.990860179395288	0.807300241929867	0.108821977868282	-0.114961601321192	0.923406887740906	0.0727899526113789	0.907253116733755	1.94646034836386E7	1.9596255104213E7	2.26655009859349E7	2.00569812732321E7	1.98311307632767E7	1.96669393003629E7	1.77542501326962E7	2.01660925495822E7	1.75889642024403E7	2.10039340527497E7	1.78354399900575E7	1.7643409262311E7	2.07014495296129E7	2.05607326639942E7	1.67653351549707E7	2.11026288369784E7	2.14813359609755E7
6.16_746.515126166667	6.16	746.51301553	C43 H73 O7 N1 P1	PE(16:0p/22:6)	M-H	A	PE(38:6p)	(16:0p/22:6)	(16:0p)	(22:6)					Glycerophospholipids,GP	P-Ethanol Amine	PE				-0.0319451780425712	0.978100640257619	0.583249530493821	0.540759873624887	-0.5475991537881746	0.684157715634778	4.90806843852404E-6	1.50478404447812	-0.5156539757456015	0.69947578753714	9.61829942189308E-6	1.5936972747859	3.27538236661491E8	3.38291828333404E8	3.93473114739388E8	3.69097030450953E8	3.38996045134429E8	3.18908085732218E8	2.35855762779662E8	2.58874039681504E8	2.55023354495904E8	2.57867904780405E8	2.34462391041121E8	2.17235919220823E8	2.25247171131079E8	2.45376617852025E8	2.17803229565497E8	2.54623100346373E8	2.50754037922983E8
6.21_748.526390541667	6.21	748.52756847	C43 H75 O7 N1 P1	PE(16:0p/22:6)(rep)	M+H	A	PE(38:6p)	(16:0p/22:6)	(16:0p)	(22:6)					Glycerophospholipids,GP	P-Ethanol Amine	PE				-0.0880738285637458	0.940777962853244	0.0314865848291271	1.61126962588834	-0.6058195483603639	0.657097997953549	9.47391920481317E-10	1.58749831413806	-0.5177457197966177	0.698462361895325	1.53015001863494E-7	1.68267343478277	1.14391621725698E9	1.15096992037516E9	1.15044476916509E9	1.09255517839625E9	1.10412248347337E9	1.05799067975082E9	8.21821020763598E8	8.08327080840267E8	7.90964127157922E8	7.89207418676297E8	7.48024689253952E8	7.2135296305467E8	7.27986120805042E8	6.9993016716543E8	7.30624620891937E8	7.37127097558675E8	7.58758101218975E8
6.23_790.5608285	6.23	790.56036053	C42 H81 O10 N1 P1	PC(17:1/16:0)	M+HCOO	A	PC(33:1)	(17:1/16:0)	(17:1)	(16:0)					Glycerophospholipids,GP	P-Choline	PC				-0.0579193347673977	0.960648575078996	0.581168596864857	0.425265690836475	0.1498947752143418	1.10948854716767	0.131435483800909	0.782508440745837	0.2078141099817365	1.15493696232926	0.0359038039907819	1.09799308366832	3061959.83951243	3540601.53670648	3185031.20105576	3285139.78297407	3318390.73700288	3179535.21237526	3306977.84509223	4580178.51217327	3775076.37101065	3389521.29840058	3571119.81495532	3980002.81727226	4331897.90476931	3294253.33414118	3092910.9148556	4074574.94440303	3498437.4225491
6.27_810.532255125	6.27	810.52906053	C44 H77 O10 N1 P1	PS(18:0/20:4)	M-H	A	PS(38:4)	(18:0/20:4)	(18:0)	(20:4)					Glycerophospholipids,GP	P-Serine	PS				0.1361883350926793	1.09899767569786	0.189492390453595	1.23828487772162	0.2016231924874018	1.14999149581937	0.0245958703506108	1.05901468364662	0.0654348573947217	1.04640029842568	0.636258664272745	0.527167554875543	3.87892980748395E7	4.35379702244754E7	3.88580770377493E7	3.67115787846354E7	3.86807318416091E7	4.97189467896626E7	4.23503465110343E7	3.63409078509853E7	3.44935570201733E7	4.52099335326973E7	4.53085061857788E7	5.4021587521271E7	4.49564128901023E7	4.35492648923347E7	4.64771152642243E7	4.80544585203963E7	5.00254626741097E7
6.28_772.53238775	6.28	772.52866553	C45 H75 O7 N1 P1	PE(18:1p/22:6)	M-H	A	PE(40:7p)	(18:1p/22:6)	(18:1p)	(22:6)					Glycerophospholipids,GP	P-Ethanol Amine	PE				-0.0071854996082653	0.99503177387133	0.87426970188122	0.319583856393714	-0.2896024792527938	0.818127454657441	6.14804122284505E-6	1.51017835771425	-0.2824169796445298	0.822212391745426	4.57112802445939E-5	1.5804028352145	1.48536944545596E8	1.56101469544997E8	1.62579947059328E8	1.66226827062135E8	1.59610203937906E8	1.63931561125922E8	1.2128334133181E8	1.31961670682121E8	1.41738120409272E8	1.25765730292162E8	1.3385788282504E8	1.32239786181728E8	1.27287326714222E8	1.35607844492193E8	1.23944961951627E8	1.26687966123359E8	1.36351235233749E8
6.31_740.525876	6.31	740.52358053	C41 H75 O8 N1 P1	PE(18:1/18:2)	M-H	A	PE(36:3)	(18:1/18:2)	(18:1)	(18:2)					Glycerophospholipids,GP	P-Ethanol Amine	PE				0.1129486678714912	1.08143628451727	0.0682574095569425	1.3937868155241	-0.1937623452132125	0.874322635493413	0.0390939045803168	0.995224032797734	-0.3067110130847085	0.808482800152844	0.0048258765151551	1.30726592108988	6124267.02630429	5957155.23351694	7121340.30132694	6046431.44264686	5958499.12763838	4975640.99867547	4285172.21133491	4775481.97391167	4818618.53701802	5369723.7614708	4913436.99133571	5091169.82130528	5495499.2103108	4931649.81404818	5003997.04268129	5144367.98939324	5359819.24089664
6.31_786.532704125	6.31	786.52906053	C42 H77 O10 N1 P1	PS(18:1/18:1)	M-H	A	PS(36:2)	(18:1/18:1)	(18:1)	(18:1)					Glycerophospholipids,GP	P-Serine	PS				0.0197919865880289	1.01381329368672	0.787039330221348	0.457769055315799	0.0334839690493065	1.02348075082889	0.637324525512031	0.405688563088492	0.0136919824612825	1.00953573720366	0.822052063151174	0.144212480337186	4.36689970869454E7	4.86017622235864E7	4.00757476249899E7	4.30105095362566E7	4.24555956567467E7	4.01520683507387E7	4.13067037515833E7	3.89103507649059E7	4.45450927352827E7	4.67991115257491E7	4.24616663247517E7	4.64016387778672E7	4.77446058974432E7	4.44984306834997E7	3.78162896402737E7	4.76321394874748E7	4.22261881400223E7
6.33_774.542675916667	6.33	774.54321847	C45 H77 O7 N1 P1	PE(18:1p/22:6)(rep)	M+H	A	PE(40:7p)	(18:1p/22:6)	(18:1p)	(22:6)					Glycerophospholipids,GP	P-Ethanol Amine	PE				-0.0351682159870662	0.975917963632713	0.355851527777032	0.782114107975324	-0.3239395422195155	0.798885393950918	1.44355610045591E-5	1.55314699017341	-0.2887713262324483	0.818598922984452	2.10089015500777E-5	1.65572187531734	5.20482690015887E8	5.25566245255451E8	5.00896419920291E8	5.1278306137592E8	5.17641438717362E8	5.23405654048247E8	4.09928173859961E8	4.35147346680285E8	4.45037381916512E8	3.9504543891817E8	4.26492750667472E8	4.26640400314289E8	4.19145931622477E8	4.36845560965568E8	4.25773488380198E8	3.87650393176577E8	4.11047901102705E8
6.53_913.584153791667	6.53	913.58115653	C49 H86 O13 N0 P1	PI(18:0/22:4)	M-H	A	PI(40:4)	(18:0/22:4)	(18:0)	(22:4)					Glycerophospholipids,GP	P-Inositol	PI				0.1190830294618636	1.08604435815483	0.23412364758905	1.04654494461775	0.8595858562720756	1.81451735587205	0.0132450670785016	1.24131006496197	0.7405028268102172	1.67075805168298	0.0217418903122647	1.16306353410594	2295602.7777183	1228535.96209534	1236379.40501163	1016636.38791824	1150908.4729019	3141555.679368	3044121.86710884	2470779.03349955	2472465.23648613	3016313.97765984	2359287.32025618	3460929.06035299	2820570.24996897	2957356.99467324	3069699.57183295	3489477.30116325	3004218.02563801
6.54_774.547171208333	6.54	774.54431553	C45 H77 O7 N1 P1	PE(18:0p/22:6)	M-H	A	PE(40:6p)	(18:0p/22:6)	(18:0p)	(22:6)					Glycerophospholipids,GP	P-Ethanol Amine	PE				0.0492640434458822	1.03473694274886	0.862253523715209	0.188647981290108	-0.095678381447244	0.935832098686379	0.464871277366181	0.343269764567057	-0.1449424248931279	0.904415470274277	0.360191737401395	0.464179980718533	8807703.76310008	8934955.62150076	9272894.93141573	9047636.79677489	9231256.49844335	8458467.08451343	4004935.24696789	7828892.40064949	1.04281981724363E7	1.08917255918765E7	7804229.65060061	7656986.56063745	8150737.88973338	1.04905589223158E7	1.06525746978031E7	4675831.06687114	1.03258131613532E7
6.62_722.515387708333	6.62	722.51301553	C41 H73 O7 N1 P1	PE(16:0p/20:4)	M-H	A	PE(36:4p)	(16:0p/20:4)	(16:0p)	(20:4)					Glycerophospholipids,GP	P-Ethanol Amine	PE				-0.0417980043476635	0.971443500464019	0.818325716575387	0.353369662753988	0.314498146852337	1.24357898903264	0.00199992588414	1.30329941282407	0.3562961512000072	1.28013516837432	0.0197158282250668	1.11948896115175	5.00099185677646E7	3.91898298198598E7	4.96405189383933E7	5.13624580605352E7	4.74032463354E7	4.88302363282621E7	6.11129129026367E7	6.70610232472424E7	5.37475419122793E7	8.05134361236544E7	5.13657479612922E7	5.28764012737577E7	5.55437065520483E7	5.32600099570103E7	5.67755542793337E7	6.31672950563057E7	6.55806283843919E7
6.63_674.511601583333	6.63	674.51191847	C37 H73 O7 N1 P1	PE(18:1p/14:0)	M+H	A	PE(32:1p)	(18:1p/14:0)	(18:1p)	(14:0)					Glycerophospholipids,GP	P-Ethanol Amine	PE				0.1780586710688355	1.13136047172271	0.0808858942727324	1.40228648451303	-1.253558822614205	0.419412329263408	5.66674809490126E-5	1.46772890155811	-1.4316174936830428	0.370715028274563	2.81250123618847E-6	1.58558249131595	1.40302796600121E7	1.74604777282934E7	1.30858034890177E7	1.30465220809971E7	1.30498582189267E7	2.05987690908454E7	6122937.4665232	4864556.54149513	4634352.50324117	6580547.60417922	5352339.44618091	6281061.091084	6160706.72513938	6007715.87198419	7004571.65178717	6537758.29077	6335247.80674932
6.67_724.527488625	6.67	724.52756847	C41 H75 O7 N1 P1	PE(16:0p/20:4)(rep)	M+H	A	PE(36:4p)	(16:0p/20:4)	(16:0p)	(20:4)					Glycerophospholipids,GP	P-Ethanol Amine	PE				-0.0604751233944115	0.95894825646405	0.602098195453691	0.594327474446422	0.323742191267659	1.2515727833689	0.0012825266310718	1.31087924859296	0.3842173146620731	1.30515152922208	0.0045930408575445	1.28708662288669	1.76024781024135E8	1.31964221908407E8	1.52555718676308E8	1.54173924781751E8	1.50839070117765E8	1.49990485580008E8	2.12848248375905E8	2.14191769971197E8	1.7503045725171E8	2.43122413487878E8	1.73125115425055E8	1.76611131520419E8	1.80305997341101E8	1.66905046815301E8	2.03604230539003E8	2.03954078423617E8	2.04624949054347E8
6.69_878.592008916667	6.69	878.59166053	C49 H85 O10 N1 P1	PC(18:0/22:6)(rep)	M+HCOO	A	PC(40:6)	(18:0/22:6)	(18:0)	(22:6)					Glycerophospholipids,GP	P-Choline	PC				-0.0462677532410655	0.968438437728977	0.475686834565667	0.778897366101626	-0.3102890908834624	0.806480138498492	1.60320340411968E-5	1.49992387596498	-0.2640213376423965	0.832763454112496	0.0022511854536102	1.42456901894213	7.63817183743939E7	8.79603511981763E7	8.51926630492924E7	8.33714654526882E7	7.98645020628371E7	8.05723782942357E7	6.32052004710566E7	7.0045845535737E7	7.52173638410801E7	6.99237378140707E7	7.29129068678015E7	5.95330315274648E7	6.92754021266629E7	6.74192684350625E7	6.33439241576888E7	6.67314374309648E7	6.62103749836777E7
6.76_700.527093291667	6.76	700.52756847	C39 H75 O7 N1 P1	PE(18:1p/16:1)	M+H	A	PE(34:2p)	(18:1p/16:1)	(18:1p)	(16:1)					Glycerophospholipids,GP	P-Ethanol Amine	PE				0.1194998737792112	1.08635819913613	0.49791565383533	0.875381104902119	-1.1321184932888857	0.456245269808148	9.63505174227978E-5	1.3876062791999	-1.2516183670681047	0.419976827321735	5.2030850115265E-4	1.49497259508954	3.3021856941597E7	3.97719307132973E7	3.47326092832889E7	3.37960459904876E7	2.66267450644247E7	5.28860013945999E7	1.85286124320876E7	9769614.49277077	9988672.13616154	1.57121827523591E7	1.57812154947626E7	2.29653648918973E7	2.19648450575553E7	1.19086276843246E7	1.65396334275677E7	1.77628736325939E7	1.62926268499277E7
6.78_750.541507916667	6.78	750.54321847	C43 H77 O7 N1 P1	PE(18:1p/20:4)	M+H	A	PE(38:5p)	(18:1p/20:4)	(18:1p)	(20:4)					Glycerophospholipids,GP	P-Ethanol Amine	PE				0.0935123845670973	1.06696465449311	0.155767217988586	1.26362286664278	0.7893531982376835	1.72829944245071	1.66182270833442E-8	1.57166118540427	0.6958408136705859	1.61982820627904	2.06681286354742E-6	1.63315040753402	2.34194487986177E8	2.11138993243379E8	2.4087400873223E8	2.371624891231E8	2.11177185209181E8	2.36091376495719E8	3.7695706023037E8	3.37200848194873E8	3.26401710292098E8	3.79334894693469E8	3.86096322239355E8	4.14208133334274E8	3.9158855308215E8	3.60985350954934E8	4.27080875495955E8	4.00225757084122E8	4.0249678316164E8
6.83_778.562948166667	6.83	778.56036053	C41 H81 O10 N1 P1	PC(16:0/16:0)	M+HCOO	A	PC(32:0)	(16:0/16:0)	(16:0)	(16:0)					Glycerophospholipids,GP	P-Choline	PC				0.0214790837146044	1.0149995471315	0.680860369144706	1.03506448111557	-0.0170845878616505	0.988227708195379	0.833627111202182	0.147694953824468	-0.038563671576257	0.973623792235393	0.613772327570681	0.303319190642217	5.18304261511768E8	5.35297038633663E8	6.44642791055833E8	6.46002317750962E8	6.04011950504258E8	5.79569474724494E8	5.38838286810989E8	5.6759863711685E8	6.50856802505702E8	5.82858511087443E8	5.75534263252733E8	5.1909061349514E8	6.01610110366001E8	5.87801668913094E8	5.35291693230394E8	5.67344161684361E8	5.70984550385981E8
6.89_744.598849875	6.89	744.59841047	C42 H82 O9 N1	CerG1(d18:1/18:0(rep)	M+H	A	CerG1(d36:1	(d18:1/18:0+O)	(d18:1)	(18:0+O)					Saccharolipids,SL	Neutral Glycosphingolipids	CerG1				0.1239414993253809	1.08970792412132	0.296046953803381	0.988508257480998	0.5720802086756301	1.4866656354166	2.2115355248858E-4	1.46123353252458	0.4481387093502459	1.36427899853565	0.0156044135141992	1.21016679178989	2.75635235897926E7	2.88012385420962E7	3.62535496065978E7	3.37673480294924E7	3.15074468169727E7	3.88940892584179E7	5.01428506469127E7	3.56632408686578E7	3.42856939095263E7	4.77056915949293E7	4.23443396028976E7	5.83308218469079E7	4.95508015136794E7	4.39345599029072E7	4.92295828088723E7	5.05406621451854E7	4.57012666562924E7
6.94_863.56707225	6.94	863.56550653	C45 H84 O13 N0 P1	PI(18:0/18:1)	M-H	A	PI(36:1)	(18:0/18:1)	(18:0)	(18:1)					Glycerophospholipids,GP	P-Inositol	PI				0.192771209146396	1.14295706435466	0.183378644536544	1.12448777296165	0.745502411338466	1.67655802063825	3.0335406118643E-4	1.39939942464739	0.5527312021920715	1.46686001856498	0.0056781977608944	1.28719289290835	3836781.29566739	5575632.1694599	5408144.7966932	5253965.68817377	5271001.28798343	6747227.99691581	7802729.84777257	6354792.71683869	6042431.70839745	8991471.03876057	7900592.62792751	9983558.6662404	8170170.640127	7202786.25181969	9561608.21697118	9204928.16564751	8768220.7366228
6.96_726.543368	6.96	726.54321847	C41 H77 O7 N1 P1	PE(16:0p/20:3)	M+H	A	PE(36:3p)	(16:0p/20:3)	(16:0p)	(20:3)					Glycerophospholipids,GP	P-Ethanol Amine	PE				-0.1172364883906842	0.921951977994413	0.543545751761827	0.553484656123747	1.1315596937851071	2.19095475800219	9.30081367335494E-7	1.553574776667	1.2487961821757956	2.37643045440212	1.5101787510447E-4	1.496882277145	1.31070538689463E7	1.25946827735753E7	1.21119318072771E7	1.27643369841393E7	1.14956541491179E7	1.30996927722198E7	4.47386972406057E7	3.00079319996697E7	2.51780904258121E7	2.67864394139145E7	2.50789393470468E7	2.68541454695295E7	2.97999124514686E7	2.2769993684489E7	2.99832420604534E7	2.68624615334204E7	2.5635574185915E7
7_804.579190333333	7.0	804.57601053	C43 H83 O10 N1 P1	PC(16:0/18:1)	M+HCOO	A	PC(34:1)	(16:0/18:1)	(16:0)	(18:1)					Glycerophospholipids,GP	P-Choline	PC				-0.0019320102418406	0.998661728832651	0.926279584967201	0.187806805651059	-0.0022088364087734	0.998470122728117	0.985765910734781	0.142150354482916	-2.7682616693305856E-4	0.99980813713092	0.941886977259958	0.277461639461899	7.22328711535858E8	6.94895133562643E8	8.35857672158167E8	8.82014777417512E8	7.84579144336816E8	7.87016182190239E8	7.51670890559304E8	7.86103195601618E8	7.9440835584617E8	7.76807645581222E8	7.9698519766473E8	7.99813296589874E8	8.06756256150234E8	7.75475278250388E8	7.43368619491243E8	7.65241843742209E8	7.60057288237052E8
7.08_790.542997416667	7.08	790.53923053	C45 H77 O8 N1 P1	PE(18:0/22:6)	M-H	A	PE(40:6)	(18:0/22:6)	(18:0)	(22:6)					Glycerophospholipids,GP	P-Ethanol Amine	PE				-0.0790273211034673	0.946695702973686	0.193429753831486	1.04332983757516	-0.159645758144041	0.895244863927612	0.0121723332192422	1.13146162493849	-0.080618437040574	0.945652189098925	0.209861680701704	0.68191219996134	4.81721474140266E8	5.61907715257259E8	5.72612241812757E8	5.82941460558336E8	5.45779611325976E8	5.63893453206968E8	4.91922232756064E8	5.20907829093145E8	5.75857679926565E8	4.64988188460473E8	5.50506918605375E8	5.24844029647966E8	5.29449858761125E8	5.1193995673256E8	4.65796501529477E8	4.67862982628797E8	4.79554525835396E8
7.2_880.609019791667	7.2	880.60731053	C49 H87 O10 N1 P1	PC(20:1/20:4)	M+HCOO	A	PC(40:5)	(20:1/20:4)	(20:1)	(20:4)					Glycerophospholipids,GP	P-Choline	PC				0.4028403008700418	1.3221082462676	0.297090183508147	1.14250429715481	0.2830732473619806	1.21678413465946	0.006124746318785	1.2555351615538	-0.1197670535080646	0.920336241827793	0.439189773054866	0.391827551309874	3540328.63438025	2772415.22715032	3244464.26314197	3739402.95582072	3750670.88350709	3558305.29926337	3748187.70893944	91922.2295429681	3772727.59627906	4206670.54573489	3403214.46821172	3741346.19381869	3833055.14451803	4144452.06789561	3936301.71862374	4275911.14950668	4304082.69465189
7.32_728.603928041667	7.32	728.60349547	C42 H82 O8 N1	CerG1(d18:1/18:0)(rep)	M+H	A	CerG1(d36:1)	(d18:1/18:0)	(d18:1)	(18:0)					Saccharolipids,SL	Neutral Glycosphingolipids	CerG1				0.1943095871206304	1.14417647505063	0.184602024447794	1.21623881369713	0.7255357962925575	1.65351461395518	5.64361568663088E-5	1.44585814518654	0.5312262091719231	1.44515697535383	0.0085329184993657	1.24806366391106	3.07395187159547E7	2.92773864464477E7	3.1519490421773E7	2.80026581455517E7	3.10483361767302E7	4.13823844823511E7	4.65309949428816E7	3.61986374866696E7	3.44959259055227E7	5.05198489940459E7	4.80775039287794E7	6.16035472571884E7	4.25524222762016E7	4.81018517837186E7	5.64464056384957E7	5.57457265134982E7	5.6450288740251E7
7.45_716.526032416667	7.45	716.52358053	C39 H75 O8 N1 P1	PE(16:0/18:1)	M-H	A	PE(34:1)	(16:0/18:1)	(16:0)	(18:1)			C13877	HMDB0008927	Glycerophospholipids,GP	P-Ethanol Amine	PE				0.0148716811491849	1.01036157704195	0.691869432126447	0.549273715264548	0.031848786535498	1.02232137223348	0.434757516009322	0.4043381147046	0.0169771053863121	1.01183714371497	0.632792049426529	0.41375963228236	6.86878822197253E7	7.46221508886822E7	7.57961238461675E7	7.36592216624024E7	7.34720590675479E7	7.93760826010189E7	7.23911254652416E7	7.18590990452512E7	7.42488488830344E7	7.62089423419419E7	7.72218818954754E7	7.89584139355521E7	7.81892589426601E7	7.95026789794741E7	6.95573758557336E7	7.62654121377264E7	7.69710099202114E7
7.64_742.541512625	7.64	742.53923053	C41 H77 O8 N1 P1	PE(18:1/18:1)	M-H	A	PE(36:2)	(18:1/18:1)	(18:1)	(18:1)					Glycerophospholipids,GP	P-Ethanol Amine	PE				0.001122736760947	1.00077852471353	0.96461816355294	0.675465124911252	-0.0545089522384995	0.962922135569585	0.325112204379448	0.540908454795314	-0.0556316889994446	0.962173060063634	0.371744343390851	0.558646771681573	5.27185282159802E7	6.13316518595597E7	5.9293008296598E7	6.17584173568786E7	5.43219562450158E7	5.6989391258444E7	5.27324304512081E7	4.899774236971E7	5.39925655099028E7	5.77410783446297E7	5.98654413620687E7	5.9979953219853E7	5.92506687350874E7	6.03591983993436E7	5.32780746030053E7	5.5306131499487E7	5.2241206690498E7
7.77_774.547562666667	7.77	774.54431553	C45 H77 O7 N1 P1	PE(18:0p/22:6)(rep)	M-H	A	PE(40:6p)	(18:0p/22:6)	(18:0p)	(22:6)					Glycerophospholipids,GP	P-Ethanol Amine	PE				-0.1329645293255365	0.911955586947153	0.122365994268792	1.31546200967355	-0.3946282191572497	0.760685379106649	0.0017586147955857	1.33104462158246	-0.2616636898317127	0.834125466189759	0.0028906191588031	1.37636200701954	5.30228435598547E8	5.57173873663726E8	4.79989230766692E8	6.23565906329045E8	5.63362527221703E8	5.87437708352441E8	4.51344230976997E8	4.46955249915016E8	5.07471029326246E8	4.58890683029022E8	4.64203820759505E8	4.58580170328079E8	3.75370279767375E8	4.59402304817943E8	3.43864847334954E8	4.49971486853785E8	4.59024405669574E8
7.78_776.558436875	7.78	776.55886847	C45 H79 O7 N1 P1	PE(18:0p/22:6)(rep)(rep)	M+H	A	PE(40:6p)	(18:0p/22:6)	(18:0p)	(22:6)					Glycerophospholipids,GP	P-Ethanol Amine	PE				-0.0558662240836928	0.962016654869495	0.255595516353529	0.875087987229191	-0.4105767860938429	0.752322536786783	5.55674743068081E-5	1.53495725241797	-0.3547105620101506	0.782026519997038	1.95727457289125E-6	1.66987152313691	1.55243442615447E9	1.66227139130447E9	1.60090229675418E9	1.57975487630196E9	1.57474001161157E9	1.6096940928403E9	1.19254855762758E9	1.34726974001395E9	1.24516079956801E9	1.20852353937886E9	1.24539980511673E9	1.25275294274961E9	1.23430875121099E9	1.34466481910702E9	1.09943052741699E9	1.19064848053205E9	1.18271705885806E9
7.79_776.56119875	7.79	776.55996553	C45 H79 O7 N1 P1	PE(18:0e/22:6)	M-H	A	PE(40:6e)	(18:0e/22:6)	(18:0e)	(22:6)					Glycerophospholipids,GP	P-Ethanol Amine	PE				0.0287715162617691	1.02014308347751	0.770721006450005	0.929853446587848	0.4938374463143802	1.4081855525967	0.0048971368208606	1.25759757223167	0.4650659300526106	1.38038043427831	0.0102756986361121	1.23704203864972	1.05714521381188E8	9.35113189653778E7	1.27718924683322E8	8.73746532171274E7	1.20043496573844E8	1.44913875660116E8	1.4651772575305E8	1.24187312274162E8	1.35625459766493E8	1.68563828271664E8	1.70659295044384E8	1.92106769929554E8	1.51323799811512E8	1.58219402554555E8	1.6245249142086E8	1.80395132327422E8	1.28464429887899E8
7.83_752.557759708333	7.83	752.55886847	C43 H79 O7 N1 P1	PE(16:0p/22:4)	M+H	A	PE(38:4p)	(16:0p/22:4)	(16:0p)	(22:4)					Glycerophospholipids,GP	P-Ethanol Amine	PE				0.4781676310780639	1.39297332502854	0.896411638989048	0.773179119855155	0.9738932784893032	1.96413389087349	0.631535411306409	0.475742204150864	0.4957256474112369	1.41002979424121	0.409543607093096	0.462752690765773	6.06580946015819E7	6.14357457233619E7	6.74201999656898E7	6.48221071800845E7	3.89860158409722E8	7.79285805735657E7	1.93665737055225E8	2.30633986550332E8	1.69856347363243E8	2.25666549082459E8	1.78275236429955E8	2.01197485819866E7	2.42592286504071E7	2.09668638544204E8	1.95679372670533E7	2.3163428609482E8	2.10431043432726E8
7.83_776.563346	7.83	776.55996553	C45 H79 O7 N1 P1	PE(18:0p/22:5)	M-H	A	PE(40:5p)	(18:0p/22:5)	(18:0p)	(22:5)					Glycerophospholipids,GP	P-Ethanol Amine	PE				-0.1846890682458901	0.879838679614325	0.408252777267571	0.819548023935709	0.5754878819899061	1.49018131853808	0.653310764580526	0.614543426892709	0.7601769502357931	1.69369834841916	0.0334347547897679	1.10537551218179	5.10735332610853E7	5.27269599050734E7	1.61254509947662E8	4.94979872547496E7	5.29501884472541E7	1.44913875660116E8	1.47363765074206E8	1.24187312274162E8	1.35625459766493E8	1.38586599441481E8	1.67703884200842E8	1.54412898110527E8	1.55022948370446E8	1.60895751384395E8	1.64002825756087E8	1.45953335217975E8	1.28464429887899E8
7.83_778.575685833333	7.83	778.57451847	C45 H81 O7 N1 P1	PE(18:0p/22:5)(rep)	M+H	A	PE(40:5p)	(18:0p/22:5)	(18:0p)	(22:5)					Glycerophospholipids,GP	P-Ethanol Amine	PE				-0.2321922395349641	0.851340258852776	0.376899025274027	1.15704528809506	0.5109163506548293	1.42495499099963	0.748674764338151	0.566699218453801	0.7431085901897887	1.67377846422983	0.02403154721132	1.14207276510521	1.42355645791144E8	4.1279749151068E8	2.39942230310333E8	1.42946133035081E8	1.1852500791555E8	1.32963331857493E8	3.0335198202447E8	3.12504894452532E8	2.86863664506897E8	3.2627024560251E8	3.80097474849277E8	3.81921168018528E8	2.96656442317511E8	2.09998703673756E7	3.42351054628545E8	3.58854809784166E8	3.6826256571664E8
7.84_801.576260208333	7.84	801.57335353	C44 H81 O12	MGDG(16:0/18:1)	M+HCOO	A	MGDG(34:1)	(16:0/18:1)	(16:0)	(18:1)					Saccharolipids,SL	Glycoglycerolipid	MGDG				0.1186647307323757	1.0857295132919	0.42336757694541	1.08859575587407	0.1524129545146348	1.11142681600371	0.317269279267427	0.552556718686292	0.0337482237822572	1.0236682363307	0.885941715736608	0.450297354727493	7491834.73800719	9265410.21845132	9882315.63768809	6402412.28579743	7445301.29491287	1.29161231461952E7	9343482.11121484	6331882.12934039	6576702.37950707	9727727.65386476	1.01710522551619E7	1.25165150206202E7	7534849.02006654	9452388.26949071	1.03767429039745E7	1.05994167546669E7	1.05153375233385E7
7.85_792.558101125	7.85	792.55488053	C45 H79 O8 N1 P1	PE(18:0/22:5)	M-H	A	PE(40:5)	(18:0/22:5)	(18:0)	(22:5)					Glycerophospholipids,GP	P-Ethanol Amine	PE				0.1714448018150573	1.1261857504633	0.509323866236613	0.884209491848583	2.322802933703484	5.00303287975836	1.96535328045588E-6	1.43112502101491	2.1513581318884345	4.4424579850173	1.21563949217944E-5	1.69826250099895	8453554.65699948	8681586.01553535	8815984.22422506	4814687.68856865	4988664.35754721	7964494.37968754	2.85571348735925E7	3.75312845900328E7	3.48416274444137E7	2.95392798912798E7	3.06160570096664E7	3.31343094396784E7	5.97163162976297E7	3.85992202507995E7	3.01856680820356E7	2.96060117515193E7	3.28894118920288E7
7.86_676.527359458333	7.86	676.52756847	C37 H75 O7 N1 P1	PE(16:0p/16:0)	M+H	A	PE(32:0p)	(16:0p/16:0)	(16:0p)	(16:0)					Glycerophospholipids,GP	P-Ethanol Amine	PE				-0.162688890139235	0.893358479802888	0.0719422838509117	1.44516842550489	-0.8062884307228487	0.571851147864944	4.82999648726936E-7	1.5574140332614	-0.6435995405836146	0.640113863352053	2.39303347308551E-5	1.60075508511436	1.98604708559968E7	1.68012869525606E7	1.89086534954273E7	2.00907690023439E7	2.04904031627103E7	2.16131160325973E7	1.29417154811907E7	1.47039003197893E7	1.35206240465721E7	1.19695156534994E7	1.13913750002994E7	1.0855686263135E7	1.21079437094065E7	1.14516533322723E7	1.04746868262611E7	1.05209019869165E7	1.1657601026549E7
7.9_702.543246166667	7.9	702.54321847	C39 H77 O7 N1 P1	PE(18:1p/16:0)	M+H	A	PE(34:1p)	(18:1p/16:0)	(18:1p)	(16:0)					Glycerophospholipids,GP	P-Ethanol Amine	PE				0.0365727508152264	1.02567435041687	0.607170141762776	1.07748554739908	-0.2090285582489713	0.865119565313348	0.0264910619336547	1.09810809940274	-0.2456013090641955	0.843464170632457	0.0337673470148077	1.14326372087618	3.35081898825031E8	3.09514606432631E8	2.98594738788174E8	3.07096906357667E8	2.97952884620287E8	3.98208003673407E8	2.86783485319564E8	2.38653035831598E8	2.23725114666215E8	2.98675993815685E8	2.9132040931759E8	3.02601985152423E8	2.6056879089659E8	2.69500817290208E8	3.03969125105816E8	2.90599444980775E8	2.8294654614298E8
7.91_882.623128083333	7.91	882.62296053	C49 H89 O10 N1 P1	PC(18:0/22:4)	M+HCOO	A	PC(40:4)	(18:0/22:4)	(18:0)	(22:4)					Glycerophospholipids,GP	P-Choline	PC				-0.0694434372686297	0.953005577522005	0.542032556693877	0.392452285167455	1.69454666775748	3.23675163496935	0.0196147443817172	1.2748908556452	1.7639901050261086	3.39636169117238	9.455375939486653E-9	1.70088957338056	3388913.19197591	2726992.11196765	3696407.46835556	3369048.54556286	3828010.42491898	3086926.54501031	1.02347784441653E7	1.24717540900831E7	1.09325467467637E7	1.26831709252493E7	1.13974158906882E7	1.05346315420777E7	2026373.97523925	1.20514402847522E7	1.19923372355142E7	1.43152787411178E7	1.20862958505482E7
7.92_810.681547125	7.92	810.68174547	C48 H92 O8 N1	CerG1(d18:1/24:1)	M+H	A	CerG1(d42:2)	(d18:1/24:1)	(d18:1)	(24:1)					Saccharolipids,SL	Neutral Glycosphingolipids	CerG1				0.1524866316508393	1.11148357701942	0.318104887176387	1.07723405566344	0.5412822372920634	1.45526535223571	0.0016075520124849	1.30158098895803	0.3887956056412201	1.30929991438846	0.0746115665522903	0.996272991929957	2.73051097204193E7	2.65463511593441E7	2.48499984154831E7	2.71048428197112E7	2.2036137830197E7	3.67548254045741E7	3.60951498695588E7	2.47793835965122E7	2.67064307017583E7	3.92754645720189E7	4.01882076557974E7	4.84625490353287E7	3.45205204870602E7	3.60022319417781E7	4.47661383057099E7	4.42223135562086E7	3.53941374955719E7
7.93_728.559180875	7.93	728.55886847	C41 H79 O7 N1 P1	PE(18:1p/18:1)	M+H	A	PE(36:2p)	(18:1p/18:1)	(18:1p)	(18:1)					Glycerophospholipids,GP	P-Ethanol Amine	PE				0.0904466393137592	1.064699748404	0.403201201686011	1.11228158495131	0.4612726399803414	1.3767557558064	0.0010600498644627	1.38839930163352	0.3708260006665732	1.29309296622843	0.0357593233196037	1.09133892388586	4.06639825267739E8	4.20259600672659E8	3.90595139970611E8	4.10436734103358E8	3.70741189244145E8	5.46438537953004E8	5.61005195083135E8	4.22437494874853E8	4.23712582466876E8	5.75035235621878E8	6.04143374863657E8	7.04731284647237E8	5.4523957264454E8	5.53284319569031E8	6.46080615072149E8	5.88024483056536E8	5.77732092650156E8
7.97_772.628200416667	7.97	772.62971047	C44 H86 O9 N1	CerG1(d18:1/20:0	M+H	A	CerG1(d38:1	(d18:1/20:0+O)	(d18:1)	(20:0+O)					Saccharolipids,SL	Neutral Glycosphingolipids	CerG1				0.0590640237074869	1.0417896603701	0.599233263885996	0.756486063613021	0.8074730756772179	1.75014332710355	1.39540682882623E-5	1.46407667863376	0.7484090519697271	1.67993923694904	0.0030235841053517	1.29571272852836	3.10865502955728E7	2.98560784555075E7	3.39706786477035E7	3.5685143171816E7	2.94606713043542E7	4.10182111154528E7	6.06791452829188E7	4.08154376221861E7	4.71503803864593E7	5.07598889169194E7	5.36675876595219E7	8.4725261483647E7	6.02151921747014E7	5.13726173798594E7	5.41357502708492E7	5.84001563098467E7	5.53861959147959E7
7.97_806.593706791667	7.97	806.59166053	C43 H85 O10 N1 P1	PC(18:0/16:0)	M+HCOO	A	PC(34:0)	(18:0/16:0)	(18:0)	(16:0)					Glycerophospholipids,GP	P-Choline	PC				-0.0626510348897779	0.957503035025425	0.337925842705198	0.990423396803222	-0.1054979324067704	0.92948408469627	0.136622463235995	0.742933507673566	-0.0428468975169923	0.970737481444734	0.531506818860743	0.402818540484803	2.16865313376837E8	2.26063492662967E8	2.63177629398798E8	2.55442511862197E8	2.52444094670674E8	2.246983824854E8	2.23975816616496E8	2.56782613184803E8	2.49022551203635E8	2.19130370583138E8	2.35784840497885E8	2.11895497867444E8	2.42389581398279E8	2.26599924432014E8	1.95270385344776E8	2.15675748527725E8	2.27592553073825E8
8_794.573928458333	8.0	794.57053053	C45 H81 O8 N1 P1	PE(18:0/22:4)	M-H	A	PE(40:4)	(18:0/22:4)	(18:0)	(22:4)			C21481	HMDB0009009	Glycerophospholipids,GP	P-Ethanol Amine	PE			map04216 Ferroptosis	0.0269649964844333	1.01886647597917	0.652310161510642	0.344661925110168	2.0438667119559466	4.12349229541782	2.17923159421544E-8	1.59140109930733	2.016901715471512	4.04713708089667	4.82723153387489E-9	1.70458857568699	2.55821636985354E7	2.23178171447799E7	2.82435792743866E7	2.9764350098467E7	2.39277627757427E7	3.05543060533946E7	1.01374977267483E8	1.20644853310012E8	1.05521718672929E8	1.17380576999622E8	9.73585873708839E7	1.06839517977569E8	1.02273398651677E8	1.03616605791945E8	1.07089891857486E8	1.2015761954369E8	1.15138360731483E8
8.06_718.541789333333	8.06	718.53923053	C39 H77 O8 N1 P1	PE(18:0/16:0)	M-H	A	PE(34:0)	(18:0/16:0)	(18:0)	(16:0)					Glycerophospholipids,GP	P-Ethanol Amine	PE				-0.1324502868150057	0.912280707577424	0.325716039868093	0.950099913079994	0.0445100767611437	1.03133289061372	0.775463445487894	0.245861386810367	0.176960363576154	1.13049950749528	0.162935273276677	0.803864328602256	7802419.6328579	7962845.89205202	1.01000484111885E7	9949422.88950254	1.02362942097689E7	9419179.60606031	9590288.0337836	1.22822343982738E7	1.26026324752689E7	8792193.88369826	1.01272106304977E7	9314486.38927372	1.27686416855368E7	1.01040110114813E7	8271549.70242777	8248921.61811965	8825701.47383601
8.08_756.634576583333	8.08	756.63479547	C44 H86 O8 N1	CerG1(d18:1/20:0)	M+H	A	CerG1(d38:1)	(d18:1/20:0)	(d18:1)	(20:0)					Saccharolipids,SL	Neutral Glycosphingolipids	CerG1				0.1267665925153908	1.09184388668454	0.287526474390704	1.00738443693299	0.9609748933768744	1.94662487171685	8.93801992280598E-6	1.53576070916645	0.8342083008614868	1.78287839081823	2.9896214192998E-4	1.44541274041534	1.02017208327298E7	8933512.42854393	1.03381444095457E7	8981818.62291602	9065999.69777238	1.29434847001509E7	1.82372978415167E7	1.32820564680316E7	1.57859328819864E7	1.72425708832159E7	1.90289100479188E7	2.4224404490213E7	1.70271056401056E7	1.97221948690045E7	1.94875009113941E7	1.91684213572463E7	2.0685296600234E7
8.1_744.557116125	8.1	744.55488053	C41 H79 O8 N1 P1	PE(18:0/18:1)	M-H	A	PE(36:1)	(18:0/18:1)	(18:0)	(18:1)					Glycerophospholipids,GP	P-Ethanol Amine	PE				0.1040783754022331	1.07480756093088	0.177719403236868	1.21896616027657	0.302185687655954	1.23301101471203	0.0053248374652095	1.27291892082639	0.1981073122537195	1.1471923528749	0.0695246111125243	0.966290157269979	1.24926859270681E8	1.29510826799226E8	1.34289989574407E8	1.29896187680155E8	1.21060246074949E8	1.68949031466266E8	1.50605463795913E8	1.36137045480023E8	1.34202727182447E8	1.67002747293041E8	1.59495740543777E8	1.80214031187125E8	1.57298139758121E8	1.68605869163536E8	1.5767401874806E8	1.72876785793764E8	1.6508410375034E8
8.1_770.57116825	8.1	770.57053053	C43 H81 O8 N1 P1	PE(20:1/18:1)	M-H	A	PE(38:2)	(20:1/18:1)	(20:1)	(18:1)					Glycerophospholipids,GP	P-Ethanol Amine	PE				0.2356126124405162	1.17740659393588	0.126690930512786	1.22538891632869	0.9913775219161112	1.98808235649896	1.3202381723792E-5	1.46949058673501	0.7557649094755984	1.68852660307696	8.2146636905798E-4	1.40118790423345	5020729.25543111	5334207.32396717	5138618.64200873	4587698.45857649	4291311.541448	6802487.21601537	8593860.71133172	6245372.13258472	7633073.35754232	9218613.21763081	9408117.27806627	1.15408686957923E7	1.27755663009319E7	8912255.57338408	1.02522011160607E7	1.13096244640329E7	9769942.08996405
8.18_802.577967458333	8.18	802.57561553	C47 H81 O7 N1 P1	PE(20:0p/22:6)	M-H	A	PE(42:6p)	(20:0p/22:6)	(20:0p)	(22:6)					Glycerophospholipids,GP	P-Ethanol Amine	PE				0.0778930749098902	1.05547548835819	0.579713230704471	0.598682430020339	0.0549208698615525	1.03880212465148	0.701767073944971	0.287460983232299	-0.0229722050483316	0.984202983498327	0.834990890786288	0.106928007542148	6508674.68998605	4912260.92493774	6479801.21607906	6920491.48474875	5424905.08195862	5375931.04074578	5609848.50647754	6859530.86885675	5412505.06022472	7025263.13166911	5340715.44307303	4811479.08839689	4566882.94607437	7037740.04147954	5862328.35781473	7235993.66096085	5890968.77461999
8.19_778.579258083333	8.19	778.57561553	C45 H81 O7 N1 P1	PE(18:0p/22:4)	M-H	A	PE(40:4p)	(18:0p/22:4)	(18:0p)	(22:4)					Glycerophospholipids,GP	P-Ethanol Amine	PE				0.0487371752850805	1.03435912872764	0.660628326843299	0.698390280898391	1.6561993441226963	3.1518510205475	0.0132709707257649	1.51776705120154	1.607462168837611	3.047153481813	0.0147459907868634	1.63683127157672	5.37804685613625E7	5.3802449111301E7	5.07581068562991E7	4.84990269894055E7	4.25423244634352E7	5727529.76028293	1.15294560115229E8	1.31009414345655E8	1.20647428054678E8	1.49279686661993E8	1.21381855531541E8	1.39746092817889E8	1.04862148383402E8	1.36901242338172E8	1.28166923559676E8	1.54003150669914E8	1.46030046139616E8
8.19_804.590044458333	8.19	804.59016847	C47 H83 O7 N1 P1	PE(20:0p/22:6)(rep)	M+H	A	PE(42:6p)	(20:0p/22:6)	(20:0p)	(22:6)					Glycerophospholipids,GP	P-Ethanol Amine	PE				0.0962781359654713	1.06901206528434	0.456240632809443	0.823218050844753	-0.0855180748789855	0.942446040753048	0.445049475487988	0.467475291327706	-0.1817962108444538	0.881604680955939	0.0981953332580084	0.864137133990372	1.78163454676486E7	1.45713061512642E7	2.04773323520999E7	1.87760487204458E7	1.66421748208387E7	1.68032942669851E7	1.54836680572928E7	1.78301900477942E7	1.42421303844139E7	1.74397333553245E7	1.48045960541451E7	1.28444339749294E7	1.24282876523599E7	1.87913746343161E7	1.57219960680405E7	1.8916616446849E7	1.57946064575083E7
8.2_780.59	8.2	780.59016847	C45 H83 O7 N1 P1	PE(18:0p/22:4)(rep)	M+H	A	PE(40:4p)	(18:0p/22:4)	(18:0p)	(22:4)					Glycerophospholipids,GP	P-Ethanol Amine	PE				0.0112614651315576	1.00783639789903	0.942391844965118	0.923068460917271	1.1671688987286335	2.2457057372962	1.87197035746313E-6	1.52392409202405	1.155907433597071	2.22824432812475	2.47703039487254E-6	1.65525119584148	1.40973061247717E8	1.59748088268883E8	1.42191098391847E8	1.41249295925542E8	1.16728432385415E8	1.83381251342867E8	3.05625356927815E8	3.27062482851438E8	2.87125675183454E8	3.48002242548321E8	3.25558954520385E8	3.7699763530813E8	2.57355389980013E8	3.40113599939389E8	3.24345076093732E8	3.7710093987339E8	3.49909557734368E8
8.2_803.590097041667	8.2	803.58900353	C44 H83 O12	MGDG(16:0/18:0)	M+HCOO	A	MGDG(34:0)	(16:0/18:0)	(16:0)	(18:0)					Saccharolipids,SL	Glycoglycerolipid	MGDG				0.1098755273808418	1.07913512703459	0.486489171539943	0.918189738680582	0.0891512593310523	1.06374419528446	0.554627943239257	0.44799175477378	-0.0207242680497933	0.985737715912903	0.798289766829499	0.411072340255119	8203350.43610006	8305791.35818923	9726036.75113546	7208540.73837918	7652885.0478208	9146672.14738387	7856077.96209452	6964509.6837952	6184223.66607041	9535487.09531947	9744422.67014452	9241971.51897431	6342428.98264457	9649183.03994079	8330209.34961829	1.08940090499732E7	9103905.47909791
8.2_808.666057416667	8.2	808.66609547	C48 H90 O8 N1	CerG1(d18:2/24:1)	M+H	A	CerG1(d42:3)	(d18:2/24:1)	(d18:2)	(24:1)					Saccharolipids,SL	Neutral Glycosphingolipids	CerG1				-0.0964722389245481	0.935317289300741	0.753297222055406	1.26616496342001	0.421130102376708	1.33897600051776	0.109757078122554	0.744625093824818	0.5176023413012593	1.43157409344887	0.0798420486965808	0.849053238444694	2.92306896820859E7	6.16205735252648E7	2.94124980996632E7	2.65716482575828E7	2.70504577414609E7	4.76138074795496E7	5.01161061553677E7	3.35419949622876E7	3.89764669430221E7	7.67676460424767E7	5.14804359378967E7	6.62105460893742E7	2.89925895085202E7	5.041625620744E7	6.12286208296382E7	5.54934062816152E7	5.58388582845531E7
8.21_782.605721083333	8.21	782.60581847	C45 H85 O7 N1 P1	PE(18:0p/22:3)	M+H	A	PE(40:3p)	(18:0p/22:3)	(18:0p)	(22:3)					Glycerophospholipids,GP	P-Ethanol Amine	PE				-0.0782086279736028	0.947233081421203	0.67220860632569	0.38861284409703	1.6062667844067806	3.04462972517053	3.7735324557001E-4	1.39748353918785	1.6844754123803871	3.21423500180384	2.52942022913086E-5	1.60419412840204	2.16511375899164E7	2.03236488110109E7	1.894556203397E7	2.16768959431866E7	1.63295926525274E7	1.90321124125598E7	6.96959862946382E7	7.03277999433045E7	6.47364604266217E7	3.70077605381244E7	6.4987996419754E7	7.2391780453807E7	7.27498882668888E7	6.32991998031025E7	3.40445660664765E7	4.0093168360195E7	7.67214437578555E7
8.22_829.607792583333	8.22	829.60465353	C46 H85 O12	MGDG(16:0/20:1)	M+HCOO	A	MGDG(36:1)	(16:0/20:1)	(16:0)	(20:1)					Saccharolipids,SL	Glycoglycerolipid	MGDG				0.1533833377810577	1.11217463362816	0.388025823267937	1.02349420764677	0.2771625492017678	1.21180918791123	0.0966023738386043	0.839519113792743	0.1237792114207104	1.08958535042113	0.66724401270817	0.45749233616608	4245390.95699152	4969118.58268046	4938372.28658123	3811135.33949242	3702012.8038986	6616622.35937401	5254165.70547958	2682033.68327831	4823497.53553999	5718652.2442005	5874558.53369588	6463455.94655814	4246827.69981367	5732628.20526137	5974933.25668836	6785988.21037806	6105991.76935541
8.26_782.650589166667	8.26	782.65044547	C46 H88 O8 N1	CerG1(d18:1/22:1)	M+H	A	CerG1(d40:2)	(d18:1/22:1)	(d18:1)	(22:1)					Saccharolipids,SL	Neutral Glycosphingolipids	CerG1				-0.0109025853461177	0.992471386763821	0.9784216474963	0.60437065112158	-0.005749014196412	0.996023016248565	0.888888957845575	0.0381321780179967	0.0051535711497081	1.00357857116297	0.919627962247352	0.24605171377249	4.35091662687321E7	3.2440383537484E7	4.08049479692829E7	5.43306655214015E7	3.13934025716019E7	3.27319445275781E7	3.47931271514656E7	3.52407624919351E7	4.33717323736981E7	3.60829988512782E7	3.44923380659277E7	5.20712690115064E7	4.13006351212367E7	3.43135659690249E7	3.83402522425665E7	3.71746411233183E7	4.21490649728579E7
8.28_704.558509583333	8.28	704.55886847	C39 H79 O7 N1 P1	PE(18:0p/16:0)	M+H	A	PE(34:0p)	(18:0p/16:0)	(18:0p)	(16:0)					Glycerophospholipids,GP	P-Ethanol Amine	PE				-0.0952342758217084	0.936120220751566	0.56274474348814	1.0142307396726	-0.7614457584308021	0.589904876940229	9.89183539627176E-5	1.44303828829211	-0.6662114826090932	0.63015931486516	8.626445129729E-4	1.46617008229345	4.10156566355308E7	3.24562064874461E7	4.36762954355267E7	4.65225961648726E7	4.59650934294994E7	4.51700626765592E7	2.70990412115657E7	3.5230175128459E7	3.04704456503775E7	2.12190115117278E7	2.38327622322547E7	2.2716882457485E7	3.19047542654342E7	2.72410359998876E7	2.06941594956949E7	2.21850906100894E7	2.32200401634122E7
8.31_730.574778666667	8.31	730.57451847	C41 H81 O7 N1 P1	PE(18:0p/18:1)	M+H	A	PE(36:1p)	(18:0p/18:1)	(18:0p)	(18:1)					Glycerophospholipids,GP	P-Ethanol Amine	PE				0.1221147012125028	1.08832896563197	0.250061221330561	1.19246163112899	0.7238015203187893	1.65152810421968	3.81749418226898E-6	1.54332199633025	0.6016868191062914	1.51748979984253	0.0011253741191308	1.42144662839479	2.30621649041801E8	2.34215749304815E8	2.43361530966184E8	2.29725305950672E8	2.11529269986373E8	2.83519924329969E8	3.59912023022524E8	3.01072437753759E8	2.8082930302524E8	3.84361775101395E8	4.11368430279434E8	4.3697859365038E8	3.66543127352722E8	3.73250821273121E8	4.2226317175169E8	4.16417572886471E8	3.84986916210054E8
8.31_756.589381833333	8.31	756.59016847	C43 H83 O7 N1 P1	PE(18:1p/20:1)	M+H	A	PE(38:2p)	(18:1p/20:1)	(18:1p)	(20:1)					Glycerophospholipids,GP	P-Ethanol Amine	PE				0.1592953691003677	1.11674157383821	0.25912755062742	1.19804375743407	2.899940303005437	7.46395507637425	1.51137276262018E-6	1.59140116961803	2.740644933905072	6.68369052539242	1.33185209378427E-7	1.59692330569701	2.95638471625328E7	3.5655612215154E7	4.26875470776226E7	3.9691093518421E7	2.1840434226921E7	2.74356962774317E7	2.09812354944887E8	1.60327098101505E8	1.63124062966006E8	2.25405872015158E8	2.46671597368899E8	3.10505443543833E8	2.2639163411129E8	2.19394676913353E8	2.67043127587729E8	2.62499659944839E8	2.44825715598185E8
8.32_796.666026916667	8.32	796.66609547	C47 H90 O8 N1	CerG1(d17:0/24:2)	M+H	A	CerG1(d41:2)	(d17:0/24:2)	(d17:0)	(24:2)					Saccharolipids,SL	Neutral Glycosphingolipids	CerG1				0.4272875112326853	1.34470295007565	0.139772585813568	1.00229835382007	0.6773166281873033	1.59916259030454	0.0060387185005974	1.16847997011422	0.2500291169546182	1.1892311162213	0.771955043170277	0.349685966974759	1.95864875245119E7	1.30662608498214E7	1.1613701242117E7	1.17353241881668E7	1.13212931664332E7	2.0208778209504E7	1.83624236518729E7	1.02742412399247E7	9069499.68120906	2.78395796062428E7	2.96281101647784E7	8921739.60495314	2.23549422295737E7	1.73885127500408E7	2.23384678151741E7	2.35561190068025E7	3.22218535771587E7
8.38_834.623102916667	8.38	834.62296053	C45 H89 O10 N1 P1	PC(20:0/16:0)	M+HCOO	A	PC(36:0)	(20:0/16:0)	(20:0)	(16:0)					Glycerophospholipids,GP	P-Choline	PC				0.0018041911045896	1.00125135226604	0.994857465251197	0.590607882058764	0.0843818984058176	1.0602334025499	0.459085544923875	0.350322825900727	0.0825777073012247	1.05890833520511	0.449743273322165	0.383064523523929	4026276.24297743	4025476.59323905	5300252.1897016	6149717.1676879	4886072.7467224	4486120.70363382	4637979.03950425	5833834.32691553	5767008.42598959	4983243.25981972	4588337.75212823	4764427.14104353	5326114.00706186	5500886.36844541	4154650.87641368	5822384.62916056	4989894.85717207
8.41_886.654914833333	8.41	886.65426053	C49 H93 O10 N1 P1	PC(18:1/22:1)	M+HCOO	A	PC(40:2)	(18:1/22:1)	(18:1)	(22:1)					Glycerophospholipids,GP	P-Choline	PC				0.0854224438039207	1.06099837290192	0.588339427138836	1.05363494951783	-0.0843608847550524	0.943202282868836	0.649072028404089	0.406417666588011	-0.1697833285589732	0.888976182205726	0.337227847574424	0.610144430235696	3621252.98922367	4339556.39036993	3307197.8582176	3179946.9190512	2944390.60642828	5113621.00590676	3254411.0362926	2531482.74483261	2969652.86514523	3626686.19318303	3594106.42208731	4030928.26481313	2652481.76051398	3525656.18304638	3906855.49463785	4178042.0517247	4024614.27506132
8.45_810.682512375	8.45	810.68174547	C48 H92 O8 N1	CerG1(d18:1/24:1)(rep)	M+H	A	CerG1(d42:2)	(d18:1/24:1)	(d18:1)	(24:1)					Saccharolipids,SL	Neutral Glycosphingolipids	CerG1				0.0797257899768163	1.05681715444905	0.530832308636844	1.07446495635837	0.5617547700058829	1.47606348237962	0.0020539285916887	1.30292488168642	0.4820289800290693	1.39670658842507	0.0302086299198511	1.07795701538229	2.8904778353911E8	3.22289861997702E8	3.15215445986436E8	2.75023530104776E8	2.59860927471315E8	4.4061161763586E8	4.37228884015879E8	3.06506938264039E8	3.57852337982867E8	4.39524940218551E8	4.89183050085501E8	6.26308452120638E8	3.62392434766877E8	4.82245982957464E8	5.15947805638237E8	4.82592895918381E8	4.96929420291983E8
8.46_772.586964583333	8.46	772.58618053	C43 H83 O8 N1 P1	PE(18:0/20:1)	M-H	A	PE(38:1)	(18:0/20:1)	(18:0)	(20:1)					Glycerophospholipids,GP	P-Ethanol Amine	PE				0.2017159144990176	1.15006540814902	0.141525521857326	1.34457978303796	1.967888437965182	3.9119513751574	8.39793895001457E-10	1.58680471467965	1.7661725234661612	3.40150338184113	3.4875377650946E-6	1.59752257134821	2610737.1929112	2853815.51726228	2851536.44357748	2966914.6120294	2279837.53744844	3045136.59080844	8793871.78997133	6855994.68944794	7857034.4384588	1.00465201289506E7	1.0526854181524E7	1.24118177437577E7	1.07407022265483E7	9927386.70762386	1.05968795016511E7	1.22486354692358E7	1.1358103597715E7
8.47_784.665774666667	8.47	784.66609547	C46 H90 O8 N1	CerG1(d18:1/22:0)	M+H	A	CerG1(d40:1)	(d18:1/22:0)	(d18:1)	(22:0)					Saccharolipids,SL	Neutral Glycosphingolipids	CerG1				0.004526266617088	1.00314229563698	0.922085644969839	0.0680813188023151	0.2886648086675741	1.22150926699272	0.01102451816142	1.20906680026643	0.2841385420504863	1.21768294718057	0.0121127151467053	1.25993814278927	2.35006130563619E7	2.10805115204681E7	2.34236969951793E7	2.40805166803127E7	1.84669285562452E7	2.7448886652859E7	2.7407469923986E7	2.63091982196799E7	2.94872361852098E7	2.55611460347645E7	2.86219373449945E7	3.06546635525935E7	2.70713971821001E7	2.90041387229512E7	2.74350005014272E7	2.60970962043964E7	2.81389298776435E7
8.51_808.622239666667	8.51	808.62146847	C47 H87 O7 N1 P1	PE(20:0p/22:4)	M+H	A	PE(42:4p)	(20:0p/22:4)	(20:0p)	(22:4)					Glycerophospholipids,GP	P-Ethanol Amine	PE				0.2460526339509921	1.1859577660075	0.179023717823073	1.14469158811335	3.1774802805733917	9.04725591358132	4.56779692924154E-8	1.51465454581778	2.9314276466224034	7.62864932706561	1.5685481532321E-6	1.69996105864849	1488852.70553913	1789078.53912715	1764188.17247958	2278846.61193403	1161993.80403597	1118378.86474377	1.2234123467373E7	1.28058719090311E7	1.07392485055577E7	1.28999806836137E7	1.08526248492745E7	1.37133965815059E7	1.01708156163975E7	1.29843547263538E7	1.50828609886392E7	1.40794452735293E7	1.39555408262949E7
8.63_824.697833208333	8.63	824.69739547	C49 H94 O8 N1	CerG1(d17:0/26:2)	M+H	A	CerG1(d43:2)	(d17:0/26:2)	(d17:0)	(26:2)					Saccharolipids,SL	Neutral Glycosphingolipids	CerG1				0.0601969915988602	1.04260811318306	0.656378619902419	1.15904702959269	0.5130100296334581	1.42702442637455	0.0039599808874822	1.23335319490683	0.4528130380346009	1.36870642797693	0.0633951893691825	1.02336705782676	1.05382853853652E7	1.0699327169214E7	9569671.66366054	9220871.49449995	9510589.06868226	1.36813834331503E7	1.46158513107641E7	9699281.58030259	1.02883108710072E7	1.58217130810936E7	1.50370993496603E7	2.10675396719828E7	1.07168535883846E7	1.43927099033438E7	1.77794631299274E7	1.6793513069763E7	1.56378568117165E7
8.65_798.681802708333	8.65	798.68174547	C47 H92 O8 N1	CerG1(d17:0/24:1)	M+H	A	CerG1(d41:1)	(d17:0/24:1)	(d17:0)	(24:1)					Saccharolipids,SL	Neutral Glycosphingolipids	CerG1				-0.0240142392829271	0.983492366988528	0.690778585564017	0.321461429371203	-0.146425877032114	0.903485982418299	0.527390582916556	0.44592267612501	-0.1224116377491851	0.918650731560623	0.62084153865397	0.395555794744416	1.65259368097136E7	1.22811317960298E7	1.10614268138502E7	1.4802337279885E7	8134059.26973604	9705528.50905243	1.10394861701353E7	9809581.5937978	1.19753878316533E7	1.10076460775724E7	1.13327237337257E7	1.14469254112439E7	1.07773878258944E7	1.1485159731013E7	1.0950303492876E7	9419545.4840253	1.1036097518043E7
8.67_758.6055985	8.67	758.60581847	C43 H85 O7 N1 P1	PE(18:0p/20:1)	M+H	A	PE(38:1p)	(18:0p/20:1)	(18:0p)	(20:1)					Glycerophospholipids,GP	P-Ethanol Amine	PE				0.1268889588509819	1.09193649849637	0.338999612883261	1.14899981267824	2.486622739973189	5.60464400863499	2.66535693728049E-7	1.58924160981037	2.359733781122206	5.13275636115539	3.10771711123544E-7	1.59523464622658	2.12665555032064E7	2.4087214125238E7	2.60892478384357E7	2.88103219755011E7	1.66005029120329E7	2.14433521839075E7	1.09814640660199E8	8.64837909766046E7	8.80542030232763E7	1.25317475462693E8	1.4262019308716E8	1.57555501786582E8	1.13423500661987E8	1.28446288251433E8	1.4480161162063E8	1.35524957644775E8	1.27059956766215E8
8.68_784.621197666667	8.68	784.62146847	C45 H87 O7 N1 P1	PE(18:1p/22:1)	M+H	A	PE(40:2p)	(18:1p/22:1)	(18:1p)	(22:1)					Glycerophospholipids,GP	P-Ethanol Amine	PE				0.1226435511392241	1.08872798842095	0.346662851084093	1.16960903048131	2.267312017599302	4.81425318978242	1.25063481903493E-7	1.58816580728837	2.144668466460072	4.4219063356356	8.35363435631276E-7	1.57838618569964	4581115.96331205	5513216.26100236	5449839.21763092	5520455.28663303	3566328.36497065	4880887.95956443	2.0526505053623E7	1.58174921827251E7	1.68710284404621E7	2.18108134813916E7	2.45914225669244E7	3.08813440477196E7	2.31456569609394E7	2.14506772723496E7	2.66448303367325E7	2.46956683394322E7	2.42677409307984E7
8.79_914.686041625	8.79	914.68556053	C51 H97 O10 N1 P1	PC(18:1/24:1)	M+HCOO	A	PC(42:2)	(18:1/24:1)	(18:1)	(24:1)					Glycerophospholipids,GP	P-Choline	PC				-0.0294196263156649	0.979814382338764	0.865326136164231	0.354496374007595	-0.3376938214507552	0.79130521953954	0.488877361477359	0.692339582850694	-0.3082741951350894	0.807607271135108	0.562196829132066	0.570113001259604	2140495.83393017	468699.50484339	2051591.36445143	1936938.8856111	2020190.76832323	2914536.61743124	1635687.75317635	1577110.71547657	1625594.8551331	309152.059847811	2115721.73031086	2050425.76235835	1127228.9508406	224642.489938096	2363733.85513739	1822314.4991167	1990648.6310263
8.8_838.712406375	8.8	838.71304547	C50 H96 O8 N1	CerG1(d18:1/26:1)	M+H	A	CerG1(d44:2)	(d18:1/26:1)	(d18:1)	(26:1)					Saccharolipids,SL	Neutral Glycosphingolipids	CerG1				0.0759578380505925	1.05406061851315	0.556328758966767	0.914609347029497	0.4573194623556094	1.37298842450705	0.0073092856940324	1.21012047227818	0.3813616243050221	1.30257064953606	0.0834418347038676	0.92872919879872	2158124.19430825	2684484.76093658	2218365.78681426	2296266.75766269	1742008.63962088	2992393.55120364	3100333.39092519	2188044.94821208	2353885.41819995	2748901.30236254	3908904.99074792	4055291.42457788	2471450.9066227	3394027.4500615	3472988.30650989	3501531.46587535	3072174.82544381
8.81_888.671288791667	8.81	888.66991053	C49 H95 O10 N1 P1	PC(18:1/22:0)	M+HCOO	A	PC(40:1)	(18:1/22:0)	(18:1)	(22:0)					Glycerophospholipids,GP	P-Choline	PC				0.0902096978443052	1.06452490146757	0.863586952928111	0.556409671833287	-0.0028176543575073	0.998048856785826	0.883511072272588	0.213453327074312	-0.0930273522018172	0.937553321119964	0.61613772002449	0.371135607558159	3067505.41438447	4050853.51189845	2708966.7378585	2376960.28012809	2875444.22158661	3924922.4867596	3068248.82976214	2657562.08911586	2892932.49896449	3086442.37482223	3133647.18282166	2979042.23570483	1857887.56383419	2852028.04676827	4377474.0272457	3787723.7276328	3640839.03187003
9.05_786.636485333333	9.05	786.63711847	C45 H89 O7 N1 P1	PE(18:0p/22:1)	M+H	A	PE(40:1p)	(18:0p/22:1)	(18:0p)	(22:1)					Glycerophospholipids,GP	P-Ethanol Amine	PE				0.1334881372975233	1.09694267744775	0.254642007834391	1.16612307190994	2.492592379889341	5.62788317042373	2.77340715624756E-7	1.59279633565367	2.3591042425918114	5.13051710552284	3.92340369380858E-8	1.6304143280517	1183139.19361459	1400657.41931423	1578679.9764598	1811515.29976936	1155483.38679705	1210647.97805127	6423999.31167712	5781604.23343985	5773991.73816575	7082508.78032246	8597882.98526895	9129157.96797404	7245469.89842378	7582752.67831173	8726083.13501072	8133411.39281337	7877752.17941621
9.18_916.702189333333	9.18	916.70121053	C51 H99 O10 N1 P1	PC(18:1/24:0)	M+HCOO	A	PC(42:1)	(18:1/24:0)	(18:1)	(24:0)					Glycerophospholipids,GP	P-Choline	PC				0.0660006051762374	1.04681072108667	0.834677441138097	0.498138248763718	-0.1831949166254906	0.880750371508282	0.310811025828328	0.530909146004057	-0.2491955218017313	0.841365448181495	0.113765513744117	0.807985432132833	1808596.58510809	2281922.46971441	1686512.89579292	1692510.95260175	2024021.44986388	2662311.85426396	1478060.63489059	1441359.63687094	1656997.26264795	1847713.32553917	2167782.57202421	1635620.80125875	1182104.69733295	1859643.81762435	2431948.96239671	1734190.56537427	2107015.21373596
9.35_795.62832275	9.35	795.62858647	C54 H83 O4	Co(Q9)	M+H	A	Co(Q9)	(Q9)	(Q9)						PrenolLipids,PR	Coenzyme	Co				0.0208341408007087	1.01454590277235	0.724266802990273	0.551070458838995	0.0278258159659642	1.0194745891275	0.674728609755333	0.388801703708874	0.0069916751652466	1.0048580220389	0.972227777359195	0.0611552297656887	2367314.19029995	2581253.64118617	3253275.31921964	3157341.8917485	2983185.64985022	3630783.28102697	2527154.05146792	3569631.89934682	3022723.23195163	2725787.85668933	3678195.89845953	2536975.01352728	2937930.57111711	3139999.40179511	3200362.65322342	3017953.06776839	3020615.18482542
9.85_863.691072625	9.85	863.69118647	C59 H91 O4	Co(Q10)	M+H	A	Co(Q10)	(Q10)	(Q10)						PrenolLipids,PR	Coenzyme	Co				-0.0250082457196	0.982814981252834	0.824759707001098	0.338732664872651	-0.0666527743157363	0.954850798548324	0.814861751912375	0.222154203418354	-0.0416445285961367	0.971546849368471	0.920593877532951	0.135303426294305	836351.963243409	994276.237615496	1039266.27975192	1149804.92708518	1687744.4596879	1151108.32966431	1062589.8522808	1192167.15056561	1119509.61762451	984358.54159657	1338004.49701614	966775.119187772	1048606.56866903	1030581.54942474	1267004.3506366	1050238.01809844	1068099.95487973
9.85_880.71769875	9.85	880.71773547	C59 H94 O4 N1	Co(Q10)(rep)	M+NH4	A	Co(Q10)	(Q10)	(Q10)						PrenolLipids,PR	Coenzyme	Co				0.0043839413323277	1.00304333815349	0.914463464987498	0.265976864604935	-0.0537739821009798	0.963412813984647	0.923474518081422	0.149289421343449	-0.0581579234333029	0.960489718976853	0.876528841135009	0.172958881564778	5309988.64048843	5949589.3641493	6377796.31324157	7956352.70718734	1.11191855320766E7	6881370.1201926	7181612.07939898	6979687.46876702	6818508.19442261	5578936.2199609	8882638.02297932	6430478.33222297	6109113.02187706	7868694.80920683	7349531.13110383	6147623.50302016	7409703.4465738
0.86_555.272917125	0.86	555.27284653	C28 H44 O9 N0 P1	LPG(22:6)	M-H	B	LPG(22:6)	(22:6)	(22:6)						Glycerophospholipids,GP	P-Glycerol	LPG				0.0640511634728878	1.04539717332181	0.524968740083366	1.21071489264569	-0.5187335252611316	0.697984292191464	0.0122036686861475	1.09938634667397	-0.5827846887340171	0.667673789449401	0.007960071151792	1.19012290027769	873970.014806754	1352948.35904661	820298.395654165	964474.993968302	788877.576157811	709710.14653912	698092.96102707	651193.618011017	759552.000954753	588057.747342924	488701.75543693	493471.10268557	702765.544390999	585755.654977166	638999.841571614	591348.230409581	715229.122752454
0.88_568.268809958333	0.88	568.26809553	C28 H43 O9 N1 P1	LPS(22:6)(rep)	M-H	B	LPS(22:6)	(22:6)	(22:6)						Glycerophospholipids,GP	P-Serine	LPS				-0.250811520471271	0.840423541399943	0.255156731735582	0.993341557929618	-0.2634728277237775	0.833080129394353	0.174743185397787	0.726905647803044	-0.0126613072525056	0.99126224856415	0.906561698932604	0.595218419990964	4768577.40538514	5607872.70266493	4768421.47446351	4554362.20953444	4702041.34318632	2940080.29502088	4933610.36091911	5389285.65206277	5467667.84269388	3612124.18674443	4844035.70728417	2855729.71288206	3972054.81281996	3045471.241677	3617249.94507462	4544137.39350748	4819504.19654555
0.89_570.282928291667	0.89	570.28264847	C28 H45 O9 N1 P1	LPS(22:6)(rep)(rep)	M+H	B	LPS(22:6)	(22:6)	(22:6)						Glycerophospholipids,GP	P-Serine	LPS				-0.2935640995765663	0.815883969853824	0.0050121279721182	1.89634038064965	-0.1960997473530568	0.872907236593188	0.0610418150995654	0.906010378328698	0.0974643522235126	1.0698913924606	0.301877298852989	0.855425618708832	1.20151060906739E7	1.34134502283763E7	1.08227035540765E7	1.04800802159992E7	1.16410933103245E7	9479441.45534441	1.25374904361071E7	1.31213976297976E7	1.34846011126203E7	1.1490787519592E7	1.16656879411696E7	1.0294172230172E7	9361585.26612505	9945386.87409795	9012673.9719655	1.02300607406448E7	1.16401529119985E7
0.89_592.264679291667	0.89	592.26459347	C28 H44 O9 N1 P1 Na1	LPS(22:6)	M+Na	B	LPS(22:6)	(22:6)	(22:6)						Glycerophospholipids,GP	P-Serine	LPS				-0.464454784445362	0.724744917233369	7.4306352342791E-4	2.11994942528208	-0.3058442300100964	0.808968689233037	0.008064784530962	1.17589901856684	0.1586105544352731	1.1162116076939	0.136752564106463	0.983961215995856	2005004.97371764	2275349.68891577	2094037.5010428	2003635.32972223	2167758.07667764	1644516.25735756	2441743.70905355	2522591.46205835	2546031.52601777	2111573.69996478	2081509.52659798	1903506.4773811	1447002.1495205	1835960.31239574	1457274.95674129	1778861.4438737	1799486.12995339
0.94_568.340219708333	0.94	568.33976847	C30 H51 O7 N1 P1	LPC(22:6)(rep)	M+H	B	LPC(22:6)	(22:6)	(22:6)						Glycerophospholipids,GP	P-Choline	LPC				-0.3519613800874263	0.783518160888398	0.013228640094324	1.86745272025045	-0.4735919860478754	0.720169304219539	0.0381608703013308	0.971167996272099	-0.1216306059604489	0.919148196134943	0.626460397581072	0.546504746427924	3.47116123089536E7	4.95371120596761E7	2.90070472618436E7	2.75999529795889E7	2.74103176179459E7	2.33547697830749E7	3.38155755159327E7	2.79254448334329E7	3.27074931193264E7	3.16615016682852E7	2.80602646904697E7	2.1957643874453E7	2.24641178246052E7	2.1293014103642E7	2.37675435368112E7	2.39031747329744E7	2.19881973325733E7
0.95_468.308871083333	0.95	468.30846847	C22 H47 O7 N1 P1	LPC(14:0)	M+H	B	LPC(14:0)	(14:0)	(14:0)						Glycerophospholipids,GP	P-Choline	LPC				0.0667882796825828	1.04738240895284	0.738763796114525	0.792417604388177	-0.3013472463755794	0.811494236611747	0.0510589117435636	0.98979753020436	-0.368135526058157	0.774783144795292	0.0018155912978292	1.36296489443738	2358884.64231146	2168544.73587539	1916646.1620002	1835183.78193799	1932428.07472902	1985249.13612417	1534533.99853596	1414155.78763312	1920747.02766491	1641796.71150533	1414541.03581075	1524206.28273939	1955723.32102362	1684921.85389857	1966006.2268323	1348803.33108112	1165803.06904811
0.97_526.294018375	0.97	526.29281847	C27 H45 O7 N1 P1	LPE(22:6)	M+H	B	LPE(22:6)	(22:6)	(22:6)						Glycerophospholipids,GP	P-Ethanol Amine	LPE				-0.4439990626549683	0.735094145798312	0.0033043985153748	2.06104052648776	-0.4540980282898647	0.729966403861014	0.022399867424741	1.05943121233919	-0.0100989656348962	0.993024373862032	0.95794114916534	0.527180306443432	5.31625396104277E7	7.0778418468852E7	4.26428327958188E7	4.5576656775048E7	4.30393768606466E7	3.7429771132188E7	5.3687497637058E7	4.91973336646666E7	5.5100974842189E7	5.16167516721698E7	4.42270595051989E7	3.67587036655886E7	3.6515981345661E7	3.76117852625501E7	3.37455043346389E7	3.60805489275728E7	3.73850805635898E7
0.98_544.3407645	0.98	544.33976847	C28 H51 O7 N1 P1	LPC(20:4)(rep)	M+H	B	LPC(20:4)	(20:4)	(20:4)				C04230	HMDB0010396	Glycerophospholipids,GP	P-Choline	LPC	Lipid metabolism	Glycerophospholipid metabolism	map00564 Glycerophospholipid metabolism; map05231 Choline metabolism in cancer	-0.1594890680742235	0.895342101108145	0.258522264692228	0.920099436220195	0.0263032433123999	1.01839923689332	0.843513145367582	0.118552398001606	0.185792311386628	1.1374414714028	0.207123728283922	0.818662823415007	3.91146807856535E7	3.72288923859962E7	3.35375120670965E7	3.16209994130611E7	2.8419412633237E7	2.42148677283848E7	4.36881013868924E7	3.93241853695269E7	3.76130869987705E7	3.92171922646777E7	3.31513781057316E7	2.78248085480659E7	2.65402823713427E7	2.82110490256381E7	3.55243942998625E7	3.53906077418271E7	3.10058927996241E7
1_494.324924875	1.0	494.32411847	C24 H49 O7 N1 P1	LPC(16:1)	M+H	B	LPC(16:1)	(16:1)	(16:1)						Glycerophospholipids,GP	P-Choline	LPC				-0.1068598966691938	0.928607027026138	0.225067871392772	1.03346113558286	-0.2796619115615991	0.823784044360518	0.0379825049065283	0.993132734391008	-0.1728020148924047	0.887118038508372	0.179246579975062	0.82342488398696	6545171.02791557	6648186.90177976	5242154.81147383	6160533.80393961	5056066.59764105	4475104.32161816	5310523.81724056	5332530.99748262	5785557.02499154	4886688.26420916	4509674.25616654	4449895.85664837	4329513.23004478	4424145.15228818	5456505.28946838	4545324.94616223	4371662.14287123
1.01_502.29357575	1.01	502.29281847	C25 H45 O7 N1 P1	LPE(20:4)	M+H	B	LPE(20:4)	(20:4)	(20:4)						Glycerophospholipids,GP	P-Ethanol Amine	LPE				-0.2475844112910055	0.84230555669153	0.0202756451698735	1.70899767351115	0.0683493671491989	1.04851635648924	0.525517082607965	0.288048778998468	0.3159337784402103	1.24481709536345	0.0389174667247372	1.11116206205765	1.62360547497464E7	1.31140549132057E7	1.18402661098948E7	1.16144908427478E7	1.11126050356478E7	8909222.9738596	1.71762739417042E7	1.5947496165186E7	1.50770745316396E7	1.61988715769166E7	1.35764961924754E7	1.26797020602185E7	1.13282466182127E7	1.12984041333935E7	1.25820676677644E7	1.41552115457668E7	1.32220948586353E7
1.01_520.340707125	1.01	520.33976847	C26 H51 O7 N1 P1	LPC(18:2)(rep)	M+H	B	LPC(18:2)	(18:2)	(18:2)						Glycerophospholipids,GP	P-Choline	LPC				0.4467519628318722	1.36296825709754	0.365757740905401	1.0129485162299	-0.0143438842564239	0.990106839558235	0.697784230839967	0.0511207508474317	-0.4610958470882923	0.726434261694901	0.0661208991828287	1.00672272702973	1.72923012674596E7	1.5699301513065E7	1.49102648538354E7	1.57380985309922E7	1.18473617960513E7	7938337.37281581	1.2996591456798E7	9041804.67069893	1.08227231053744E7	1.21321885451958E7	7864926.16457893	7745027.66082343	7884573.32754242	8387191.21566431	1.45537383537805E7	9247847.03760754	1.291222118796E7
1.09_546.356171416667	1.09	546.35541847	C28 H53 O7 N1 P1	LPC(20:3)	M+H	B	LPC(20:3)	(20:3)	(20:3)				C04230	HMDB0010393	Glycerophospholipids,GP	P-Choline	LPC	Lipid metabolism	Glycerophospholipid metabolism	map00564 Glycerophospholipid metabolism; map05231 Choline metabolism in cancer	0.1417826178021133	1.10326748953549	0.846059990276853	0.604365049393519	-0.1245955688821605	0.917261143247954	0.521445613158292	0.218734823564886	-0.2663781866842779	0.83140412633218	0.214004926865969	0.725461601072813	1934093.53362361	1420382.39365999	1535555.64380078	1270316.25419729	1322566.10292168	882480.547830106	1367392.47785983	1044598.56706536	1474893.26262449	925720.056833178	1059923.45748468	1082495.6639031	701202.89907922	844314.917439896	1475267.17763192	1246647.08245635	1129448.51975071
1.19_572.371361958333	1.19	572.37106847	C30 H55 O7 N1 P1	LPC(22:4)	M+H	B	LPC(22:4)	(22:4)	(22:4)						Glycerophospholipids,GP	P-Choline	LPC				-0.2799812785524137	0.823601704845799	0.0757200666807927	1.39821955556106	1.2213324438744335	2.33161961538726	0.0056730023216436	1.32325341584361	1.5013137224268516	2.83100387197937	0.0022375599792128	1.53607377058738	1247476.62037897	342976.598436846	415699.864487131	873324.485830515	379525.430126924	396431.040282177	1924130.82789608	1812152.6003174	1916078.09715784	1894627.84416089	1580692.33669811	1220866.21347985	1184527.71980091	1309399.35398559	1565756.19715427	1687849.18917573	1198357.14490767
1.21_480.309566375	1.21	480.30956553	C23 H47 O7 N1 P1	LdMePE(16:0)	M-H	B	LdMePE(16:0)	(16:0)	(16:0)						Glycerophospholipids,GP	P-Ethanol Amine	LdMePE				-0.0941144908435726	0.936847096668461	0.296562499659367	1.04908850958591	-0.1846040202337887	0.879890548328221	0.0202039158714306	1.13298257690341	-0.0904895293902172	0.939204008271163	0.32458496838865	0.705343559361442	623985.090150442	635021.225156433	561186.868813703	551121.254507137	556027.766467869	492652.888104978	534182.263999564	627324.257511975	566336.561294941	558997.499855007	479290.707265375	445941.809874817	481691.528596234	497853.163933436	504150.23533108	496721.836193011	524774.651759482
1.21_522.356469916667	1.21	522.35541847	C26 H53 O7 N1 P1	LPC(18:1)(rep)	M+H	B	LPC(18:1)	(18:1)	(18:1)				C04230	HMDB0010385	Glycerophospholipids,GP	P-Choline	LPC	Lipid metabolism	Glycerophospholipid metabolism	map00564 Glycerophospholipid metabolism; map05231 Choline metabolism in cancer	-0.1702129327229681	0.888711503252563	0.0633559304161164	1.41403993732523	0.021441589204902	1.01497316843416	0.739761054617972	0.266638243027562	0.1916545219278752	1.14207272519766	0.0707955722062955	0.9709523438015	5.11498462837614E7	5.78382102148654E7	4.39253589568747E7	4.88523550397278E7	4.55971545321958E7	4.20610276835078E7	6.62186910637855E7	5.63169578110378E7	5.36259337555999E7	5.62955884266991E7	4.99091982760143E7	4.81768330769176E7	4.4031754773367E7	5.01396046695699E7	4.90245717850927E7	5.39498080958696E7	4.88917217808438E7
1.23_496.34056975	1.23	496.33976847	C24 H51 O7 N1 P1	LPC(16:0)(rep)	M+H	B	LPC(16:0)	(16:0)	(16:0)						Glycerophospholipids,GP	P-Choline	LPC				-0.0850129637298454	0.94277606430867	0.530620090384258	0.616320236413043	-0.1776799989625574	0.88412361484527	0.196396514493606	0.719951546050149	-0.0926670352327133	0.937787506828135	0.540319681069343	0.454360225546546	5.01242758023181E8	5.08468494991954E8	4.02801830104693E8	4.36805693754503E8	3.66174831084206E8	3.25229902823148E8	4.52054473395545E8	4.71727516750416E8	3.34575829526761E8	4.26816573984268E8	3.86377690132734E8	3.1110668292586E8	3.92777111168941E8	3.18285558282418E8	3.85542803420131E8	3.95107397843635E8	3.84061905573989E8
1.23_518.322371416667	1.23	518.32411847	C26 H49 O7 N1 P1	LPC(18:3)	M+H	B	LPC(18:3)	(18:3)	(18:3)						Glycerophospholipids,GP	P-Choline	LPC				-0.0607285264839804	0.958779836178194	0.386704920365167	0.824008374740412	-0.252620464954148	0.83937042430229	0.0775387026469065	0.907099926469689	-0.1918919384701679	0.875456901188198	0.162336860244961	0.833846818476562	2.06858590287289E7	2.3579837315051E7	1.54697640631223E7	1.72360623603211E7	1.74082888581729E7	1.48733006171489E7	1.69301768356648E7	1.75760191003811E7	1.59813703154063E7	1.56536699696055E7	1.50384343628786E7	1.44667205050886E7	1.53152323114527E7	1.81506912714516E7	1.47263670346023E7	1.48160800861741E7	1.49008551163261E7
1.23_530.324276166667	1.23	530.32411847	C27 H49 O7 N1 P1	LPE(22:4)	M+H	B	LPE(22:4)	(22:4)	(22:4)						Glycerophospholipids,GP	P-Ethanol Amine	LPE				-0.2006529212791901	0.870156666893967	0.0265551420007698	2.06757066055256	1.8896853095783444	3.70554388105206	2.3205202520429E-4	1.57575770026994	2.090338230857535	4.25847898663931	9.90598838776362E-5	1.67794717070278	1107126.88376368	1049989.55764285	425864.770283755	606978.523006834	678231.734805306	961144.965438594	3471847.25315016	3434507.86868736	3102273.40127577	3525888.5339477	2996695.70017786	4034414.97036906	2928199.22717929	3081867.34448077	2695940.76667761	3170687.51956095	3180619.84312536
1.26_480.309127958333	1.26	480.30846847	C23 H47 O7 N1 P1	LPE(18:1)	M+H	B	LPE(18:1)	(18:1)	(18:1)						Glycerophospholipids,GP	P-Ethanol Amine	LPE				-0.1121480681062504	0.925209466150587	0.086741572034366	1.42131814173308	0.1044602112612163	1.07509206622923	0.236572717930654	0.673003898322862	0.2166082793674676	1.16199855877204	0.0518410404744792	1.02124962210468	5419672.27358167	6237378.80244114	4316766.66085888	4555930.44095052	4398400.67454375	4606481.30763596	6398226.58994928	5397262.23584034	5294949.96762253	5913516.22521257	6101501.82093038	5213740.84024386	5539464.27093268	5330327.93107662	5489830.76966043	5023770.94545877	5182148.67455772
1.27_454.293117916667	1.27	454.29281847	C21 H45 O7 N1 P1	LPE(16:0)	M+H	B	LPE(16:0)	(16:0)	(16:0)						Glycerophospholipids,GP	P-Ethanol Amine	LPE				-0.0767242494241061	0.94820818427686	0.498897551521967	0.723297242344748	-0.1538058979114582	0.898876054442711	0.158652730880696	0.743185115882913	-0.0770816484873519	0.947973313611745	0.413452562532466	0.465968372771793	1.21789759455831E7	1.448219006154E7	1.28508715254544E7	1.12419431845369E7	1.43184727139122E7	1.21681709230435E7	1.48434493313828E7	1.24426277294469E7	1.15061158027725E7	1.10300695483511E7	1.29234044976913E7	1.04763837047233E7	1.32636096459754E7	1.15328842147587E7	1.27186253933502E7	9594314.21584374	9589720.51456178
1.33_480.308511375	1.33	480.30846847	C23 H47 O7 N1 P1	LPC(15:1)	M+H	B	LPC(15:1)	(15:1)	(15:1)						Glycerophospholipids,GP	P-Choline	LPC				-0.0925862493751986	0.937840021106582	0.196811878601963	1.03868748343246	-0.1075102734341809	0.928188498989105	0.295210497613864	0.605410499046227	-0.0149240240589824	0.989708775590437	0.928615688162439	0.409249741193044	9133788.59889751	8994058.08970908	7210550.00782167	7502505.7039235	7468600.07403461	6508987.46640106	8333967.37579512	7576800.33946298	7824597.61076374	8321136.41327598	7649630.97872303	6630537.63626905	7745367.0249061	6792703.34268918	7324764.24442344	7649579.64895566	6409663.49276846
1.36_548.371237208333	1.36	548.37106847	C28 H55 O7 N1 P1	LPC(20:2)	M+H	B	LPC(20:2)	(20:2)	(20:2)						Glycerophospholipids,GP	P-Choline	LPC				0.0175390635806269	1.01223135102485	0.888120134404288	0.758887469306321	0.2562761605169992	1.19439179553243	0.0742722890273882	0.909853156635573	0.2387370969363643	1.17995929914949	0.0764389855128588	1.0068636644825	1829900.54165591	1666092.99826952	1253653.86242394	1329149.21234547	1249889.68825247	1142504.13937701	1741062.77973638	1712222.82996513	1771847.46281062	1844261.89144538	1498088.62435206	1428176.34897732	1914787.54983799	1497259.50791144	1597602.77138926	1411353.97287453	1823538.01551381
1.43_510.356370333333	1.43	510.35541847	C25 H53 O7 N1 P1	LPC(17:0)	M+H	B	LPC(17:0)	(17:0)	(17:0)						Glycerophospholipids,GP	P-Choline	LPC				-0.0738670922686236	0.950087905329897	0.586045403845509	0.639773421903684	-0.2182628044211172	0.859599885422357	0.0973943609224884	0.797297348000212	-0.1443957121524933	0.904758265630042	0.302815718650641	0.536157496360641	2258070.43301595	2023825.25486022	1856382.80940461	2620966.42603657	1853423.21994688	1683281.72401725	1891389.28417019	2496389.77393225	1673053.23520349	1775538.59040945	1666333.83483389	1622157.55764627	2116772.81099687	1629736.08162059	1792960.46760973	1781852.31082524	1585092.56648495
1.51_526.31502025	1.51	526.31394847	C24 H49 O9 N1 P1	LPS(18:0)	M+H	B	LPS(18:0)	(18:0)	(18:0)						Glycerophospholipids,GP	P-Serine	LPS				-0.1803723192762113	0.882475224705063	0.22116010484382	0.931998579826406	-0.0821119418080666	0.944673738888237	0.484460993749343	0.549234159650666	0.0982603774681389	1.07048188146467	0.448152971364065	0.559142413442931	6120176.58539192	5989273.16112797	5119702.06270295	6206447.66936817	6163139.97855304	4674652.17766821	6266168.00202509	6791516.21929933	5730000.07728218	5198988.29408972	7603681.11230454	5098691.05640858	6460836.81492947	6936535.99441103	5088535.82882425	4405139.70329072	4791909.00406752
1.67_524.372109166667	1.67	524.37106847	C26 H55 O7 N1 P1	LPC(18:0)(rep)	M+H	B	LPC(18:0)	(18:0)	(18:0)						Glycerophospholipids,GP	P-Choline	LPC				0.0053621203093179	1.00372365421226	0.898043384888366	0.373997646160836	-0.0849260412657404	0.942832868335186	0.214094527715839	0.628048228279333	-0.0902881615750523	0.939335109199097	0.267162552755755	0.634658018400372	1.31684385177555E8	1.22005219470228E8	1.09481586891536E8	1.13083055581046E8	1.19288102246946E8	1.03434389010297E8	1.17493122028742E8	1.20208928383482E8	1.05065029213003E8	1.19478081504874E8	9.79862167123809E7	9.63420130290771E7	1.01369187546793E8	1.07058849863937E8	1.13396718759652E8	1.21034770108874E8	1.05956095325451E8
1.67_546.354031708333	1.67	546.35541847	C28 H53 O7 N1 P1	LPC(20:3)(rep)	M+H	B	LPC(20:3)	(20:3)	(20:3)				C04230	HMDB0010393	Glycerophospholipids,GP	P-Choline	LPC	Lipid metabolism	Glycerophospholipid metabolism	map00564 Glycerophospholipid metabolism; map05231 Choline metabolism in cancer	-0.0025570365874625	0.998229167076916	0.97305296163263	0.404394029493485	-0.1367375667690467	0.909573692622901	0.110309841368252	0.815772170286267	-0.134180530181584	0.911187253009625	0.167392107747905	0.769660978697626	6459795.78448706	6306406.17995513	5083272.88907842	5442414.48901564	5654004.05107225	4925383.22459042	5632362.03492659	5418623.17690073	5093039.30744526	5674977.83915235	4466448.87204226	4577624.26719863	4717294.91373705	4994633.69807636	5295639.68223955	5382539.71444045	5092206.9997352
1.68_508.34020775	1.68	508.33976847	C25 H51 O7 N1 P1	LPE(20:1)	M+H	B	LPE(20:1)	(20:1)	(20:1)						Glycerophospholipids,GP	P-Ethanol Amine	LPE				0.0262723152919984	1.01837740502042	0.769867446776111	0.783315438132273	1.5511996810677962	2.93060734173613	2.37532503287628E-8	1.56613702629821	1.5249273657757931	2.87772227397107	1.82812681322562E-6	1.60952011172493	378881.18509498	304837.326624141	302842.353513216	338068.57826291	266431.481956372	292652.811942057	923620.267843448	700380.071701623	712003.581016353	954250.050423614	1091632.62072991	1038918.38816813	954232.16341883	950368.820501831	1044678.46160626	920389.363541741	738343.157492072
1.72_550.387808458333	1.72	550.38671847	C28 H57 O7 N1 P1	LPC(20:1)	M+H	B	LPC(20:1)	(20:1)	(20:1)						Glycerophospholipids,GP	P-Choline	LPC				-0.0405386815489206	0.972291839857997	0.676735147197725	0.766785670825866	0.1812886800527466	1.13389628019084	0.0513705433910096	0.911082357831368	0.2218273616016733	1.16620980831892	0.0416636788397254	1.01659219178213	3630757.21290496	3909783.08255012	2844881.92063404	3252870.41787635	3320602.57451381	3184220.70907486	4214028.3268183	3899681.83203175	3409583.29299649	4661168.18682627	3498796.03448145	3807841.68000234	3660505.65611737	3434231.26669827	3847500.58203315	4450787.44908757	3742734.43821335
1.73_482.324668083333	1.73	482.32411847	C23 H49 O7 N1 P1	LPE(18:0)	M+H	B	LPE(18:0)	(18:0)	(18:0)				C21484	HMDB0011130	Glycerophospholipids,GP	P-Ethanol Amine	LPE			map04216 Ferroptosis	-0.0861329069652156	0.94204448491796	0.417247060028495	0.848397027911612	0.020178065525674	1.0140846360881	0.753151543287171	0.142267367112343	0.1063109724908845	1.07647213302927	0.378672632499218	0.533904651121599	3.12396493159696E7	3.23656839404548E7	2.89891671145306E7	3.17966884184122E7	4.28191499932313E7	2.8906414738045E7	3.88184804404561E7	4.26270447850859E7	3.37409412944405E7	3.46716656297528E7	3.24132395690055E7	2.88428482664024E7	3.36732924594205E7	3.25864137379799E7	3.17727526659466E7	3.71104753362245E7	3.03621315133979E7
4.23_907.534545666667	4.23	907.53420653	C49 H80 O13 N0 P1	PI(18:1/22:6)	M-H	B	PI(40:7)	(18:1/22:6)	(18:1)	(22:6)					Glycerophospholipids,GP	P-Inositol	PI				0.0028893626981307	1.00200476045835	0.978549491033978	0.0972298570036799	-0.2965508515094339	0.81419662620388	0.10340553038286	0.77781740367908	-0.2994402142075685	0.812567622764025	0.10686439861364	0.808597196822279	1234654.8844732	2063914.35806968	1292294.42388505	1187324.54456745	1259842.7247253	1217904.40246397	949754.840621626	893417.554732091	1382043.60277808	1000177.80248608	1302935.81182268	1180176.13900165	1546984.31747262	1028477.15395689	1012556.08409803	1006674.19916012	1037078.24129199
4.27_900.559684083333	4.27	900.55965847	C47 H83 O13 N1 P1	PI(16:0/22:6)(rep)	M+NH4	B	PI(38:6)	(16:0/22:6)	(16:0)	(22:6)					Glycerophospholipids,GP	P-Inositol	PI				-0.126427307540911	0.916097268370869	0.479943098964003	0.605292299108346	-0.473073769523908	0.720428035731314	0.0329292748264113	0.956595987105982	-0.3466464619829978	0.786409981346717	0.115122264210713	0.819942752811944	6554661.3034896	1.10728384027182E7	6545649.89911234	5168669.78428255	6894442.17092843	7231649.43829242	5063028.97061205	4986462.52244791	7048866.10469955	4160690.2577623	7091686.77346902	5832864.44877475	6478458.43005321	5941305.70501275	5562984.09747487	4581800.81648267	4520044.85386216
4.49_812.521963208333	4.49	812.52248347	C47 H75 O8 N1 P1	PE(20:4/22:6)(rep)	M+H	B	PE(42:10)	(20:4/22:6)	(20:4)	(22:6)					Glycerophospholipids,GP	P-Ethanol Amine	PE				-0.0902815817459739	0.939339393319015	0.369404715343323	0.749474093865295	-0.2284531311769394	0.853549583800576	0.0297075438558993	1.01067171568492	-0.1381715494309642	0.908670060971985	0.170077978618047	0.784716532655966	1.72657411339986E7	1.72736708968952E7	1.34979910774383E7	1.42466827497518E7	1.39642401257131E7	1.52705143399251E7	1.21414476379546E7	1.52498430587804E7	1.4760599143649E7	1.20166758585522E7	1.5786176986008E7	1.32056875320977E7	1.52926009036243E7	1.34876191056456E7	1.32146572766368E7	1.11631145791095E7	1.30740984404672E7
4.51_762.505951375	4.51	762.50683347	C43 H73 O8 N1 P1	PE(18:3/20:4)	M+H	B	PE(38:7)	(18:3/20:4)	(18:3)	(20:4)					Glycerophospholipids,GP	P-Ethanol Amine	PE				-0.133204099795499	0.911804162367857	0.313677352443093	0.844852384494203	-0.38179797505089	0.767480513092953	0.0019493896592127	1.30494402645212	-0.2485938752553904	0.841716395656595	0.044126919555143	1.05491684386022	7008989.206329	8058628.17077656	6233620.39992086	6504020.94442227	6713022.33233219	6535194.7462891	4955522.88665114	6434869.86409086	6093721.28805172	4805892.9456036	7123059.55571876	5142317.13949408	5797679.63243288	6014201.08698356	4998259.5232199	4334565.07627971	5513152.56781592
4.58_882.531849833333	4.58	882.52906053	C50 H77 O10 N1 P1	PS(22:4/22:6)	M-H	B	PS(44:10)	(22:4/22:6)	(22:4)	(22:6)					Glycerophospholipids,GP	P-Serine	PS				0.0712020073636874	1.0505916384304	0.451439868125803	0.648086837704013	-0.0879319013398392	0.940870517806801	0.392012863668248	0.459704760465182	-0.1591339087035223	0.895562541514683	0.155430391084943	0.731345957109747	1.31025206471198E7	1.01506815119107E7	1.06787203346304E7	9793839.49896236	9095986.92425267	1.01991909543796E7	9410167.96246768	9032594.20631075	1.03440408565365E7	1.12163280263216E7	8253543.46082782	8182518.56728127	8709645.43506628	1.04753648787617E7	9937467.15615853	1.12459613875248E7	1.01822879637375E7
4.6_876.559241458333	4.6	876.55965847	C45 H83 O13 N1 P1	PI(16:0/20:4)	M+NH4	B	PI(36:4)	(16:0/20:4)	(16:0)	(20:4)					Glycerophospholipids,GP	P-Inositol	PI				-0.0176961866110672	0.987808859637182	0.801855938448212	0.349914102915067	-0.0177764489308251	0.987753905802225	0.7740906128542	0.424580557116577	-8.026231975883605E-5	0.999944367946874	0.986315499224607	0.270001012245737	4.21580694948012E7	4.54754239988772E7	3.66197063459622E7	4.14186107766761E7	4.29530497996269E7	4.11518269246309E7	3.83952607013954E7	4.41174738409886E7	4.42488205063828E7	3.65307129403402E7	4.22527618140292E7	4.42177619474985E7	4.26721143315077E7	4.66650503871446E7	4.10604901577117E7	3.73718698701119E7	4.08080577354337E7
4.63_902.575309875	4.63	902.57530847	C47 H85 O13 N1 P1	PI(18:1/20:4)(rep)	M+NH4	B	PI(38:5)	(18:1/20:4)	(18:1)	(20:4)					Glycerophospholipids,GP	P-Inositol	PI				0.1040040525551524	1.07475219184863	0.047738301246446	1.83722979339805	-0.0158615002359897	0.989065862859277	0.827290978960767	0.327692706208145	-0.1198655527911377	0.920273408475711	0.0808209453636292	0.916223153159347	4.31013966543599E7	3.82057850638153E7	3.40856113746938E7	4.00700443863581E7	3.79726110898137E7	3.53693719157329E7	3.27197893919606E7	3.74580350813967E7	3.63313776802788E7	3.28822456275563E7	3.53709646036951E7	3.58005796383084E7	3.79914848689483E7	4.0486600156748E7	3.86604812085405E7	3.41911200495543E7	3.71235174556712E7
4.73_806.498342166667	4.73	806.49776053	C44 H73 O10 N1 P1	PS(16:0/22:6)	M-H	B	PS(38:6)	(16:0/22:6)	(16:0)	(22:6)					Glycerophospholipids,GP	P-Serine	PS				0.1206459767555443	1.08722156458582	0.457554538392601	0.685595378135842	-0.3508541761618414	0.7841197068377	0.0902692938224259	0.796632662354415	-0.4715001529173876	0.721214269822188	0.0237991746786331	1.06875513363113	7544639.60283458	5176883.15119567	7965423.14865323	4819016.0574778	5087574.81350506	4677397.90563469	3628283.32461474	5362449.94958359	4356283.62635887	4273838.69438819	4031984.02600663	3785061.77972615	3642695.45586705	4811389.67030114	4014111.4672086	6301705.33307733	4800747.75039107
4.8_738.507116583333	4.8	738.50683347	C41 H73 O8 N1 P1	PE(16:1/20:4)(rep)	M+H	B	PE(36:5)	(16:1/20:4)	(16:1)	(20:4)					Glycerophospholipids,GP	P-Ethanol Amine	PE				-0.0040446376110916	0.997200397061405	0.906075841974129	0.0818128595051466	-0.1944161950923595	0.873926469840147	0.0581845070584583	0.95925813575973	-0.1903715574812682	0.876379985823785	0.0099955493266196	1.25889454476022	5023641.23679823	5461553.26799217	5180621.50771662	4916708.24448191	5484661.39825298	5041495.2272833	4767204.81552918	4352813.41134935	4294141.50285991	5189633.21077828	4573112.8268207	4086119.54348667	5478377.65351022	5014722.38227074	3896663.16444527	4729109.76283317	4198130.00532171
4.82_769.506250625	4.82	769.50251153	C42 H74 O10 N0 P1	PG(16:0/20:4)	M-H	B	PG(36:4)	(16:0/20:4)	(16:0)	(20:4)					Glycerophospholipids,GP	P-Glycerol	PG				-0.006590424420402	0.995442283949181	0.965834155124917	0.84614086541136	-0.162460908228784	0.893499663948159	0.0272541392946913	1.06081060397822	-0.1558704838083827	0.897590627156615	0.0616279917368329	1.02053442487164	4711754.76565676	5252930.62632968	4603648.14662879	4987878.79006563	4780229.08732343	4882723.76897523	3922502.21784067	5220606.802858	4728766.84661197	4023309.02572962	4343280.55734704	3988383.35299119	4325098.4463403	5026120.8752664	4169971.51639387	3867371.31937716	4591109.40305883
4.87_795.518306791667	4.87	795.51816153	C44 H76 O10 N0 P1	PG(18:1/20:4)	M-H	B	PG(38:5)	(18:1/20:4)	(18:1)	(20:4)					Glycerophospholipids,GP	P-Glycerol	PG				-0.0225602632394557	0.984484049305344	0.85382196011186	1.04736400558954	-0.1341018691209988	0.911236935657523	0.0093917229795417	1.16109784995866	-0.1115416058815429	0.925598475973781	0.181134944991743	0.796473197065917	1501233.97725008	1336312.75080627	1372304.55405929	1461263.2961797	1424795.65775849	1289654.86902802	1305897.46761296	1476945.7150644	1386003.31677911	1341379.67184597	1211772.59344831	1039667.51669193	1289552.04235261	1299898.23082669	1213990.47338154	1225421.36572329	1333318.96378952
5_812.523706125	5.0	812.52358053	C47 H75 O8 N1 P1	PE(20:3/22:6)	M-H	B	PE(42:9)	(20:3/22:6)	(20:3)	(22:6)					Glycerophospholipids,GP	P-Ethanol Amine	PE				0.0640565073150255	1.04540104555236	0.401436301915413	0.799395638480072	-0.2782094969039269	0.824613795941713	6.0511239910035E-4	1.33431436145385	-0.3422660042189483	0.788801388184965	0.0024456990269622	1.40133906315485	948935.294469153	1066738.56177012	867564.648572494	896801.253363905	928901.349027313	921289.318706354	618604.726535078	742404.51096959	813962.336703059	738400.56552117	851464.398216504	676297.037813115	714024.451748126	843100.258752882	745986.380803013	752342.54464555	824995.347096981
5.39_928.591443333333	5.39	928.59095847	C49 H87 O13 N1 P1	PI(18:0/22:6)(rep)	M+NH4	B	PI(40:6)	(18:0/22:6)	(18:0)	(22:6)					Glycerophospholipids,GP	P-Inositol	PI				-0.0159137011281914	0.989030076234265	0.947219618301412	0.233719004484084	-0.3283051581342061	0.796471609190239	0.137641750291434	0.780527952561466	-0.3123914570060149	0.805305751896653	0.163975207866885	0.790532478465597	1.20293459267202E7	1.53851840018411E7	1.16392729107929E7	7143236.7576361	8731598.35512719	1.01643648715318E7	7106363.45485334	7810767.13868833	1.04181490900334E7	7094542.18498059	1.02715222241459E7	9718425.48940831	9616798.50211801	9313984.49162209	8671849.59215609	9997561.35809443	7280632.90201964
5.58_764.521536	5.58	764.52248347	C43 H75 O8 N1 P1	PE(16:0/22:6)(rep)	M+H	B	PE(38:6)	(16:0/22:6)	(16:0)	(22:6)					Glycerophospholipids,GP	P-Ethanol Amine	PE				-0.0891328245915812	0.940087647483623	0.235491222396501	0.962103955059635	-0.2153977865804659	0.86130864294762	0.0087936395014608	1.14453411465243	-0.126264961988884	0.916200362012123	0.116602927556344	0.848492903457728	9.92057856470206E8	1.21994524767377E9	9.88636499796879E8	9.64209068818632E8	1.03779960970085E9	1.04344268051462E9	8.97259486616035E8	9.85905117284638E8	1.02376931237034E9	8.12337104783923E8	1.03492453192567E9	9.68475248457697E8	9.43777386687355E8	1.00091400370553E9	8.72178720147944E8	8.17895221729519E8	8.87548692537556E8
5.68_792.553607791667	5.68	792.55378347	C45 H79 O8 N1 P1	dMePE(18:1/20:5)	M+H	B	dMePE(38:6)	(18:1/20:5)	(18:1)	(20:5)					Glycerophospholipids,GP	P-Ethanol Amine	dMePE				0.096128304543364	1.06890104855772	0.467562266097723	0.650127038026182	0.314824814436654	1.24386060290672	0.249720257346951	0.666058467802529	0.2186965098932922	1.16368171271333	0.384444532669035	0.468007157274496	2.56999863793166E7	4720597.68156033	2.041836670794E7	1.86641454952376E7	1.88213002992962E7	1.60643557871644E7	1.58057139250852E7	1.85287384215134E7	1.67049654751282E7	2.13820866895625E7	2.9126976380095E7	1.99268012318707E7	1.8256714376527E7	1.9429279666318E7	2.69319629470788E7	2.13466237148982E7	2.27442701888592E7
5.74_904.590710625	5.74	904.59095847	C47 H87 O13 N1 P1	PI(18:0/20:4)(rep)	M+NH4	B	PI(38:4)	(18:0/20:4)	(18:0)	(20:4)					Glycerophospholipids,GP	P-Inositol	PI				0.0021772360393141	1.00151028435448	0.952964851864838	0.64908076058178	0.0232503828036848	1.01624649943883	0.54195846262419	0.460698145856672	0.0210731467643629	1.01471399277127	0.545758632406762	0.394417306586461	2.20934995365743E8	2.46645999676818E8	2.25006152395439E8	2.46504333970865E8	2.45872061412526E8	2.32912134538023E8	2.47904457341604E8	2.31698003706967E8	2.44636997082827E8	2.42029881017462E8	2.43603242496579E8	2.28865708181205E8	2.54546301386769E8	2.4050853499429E8	2.44979040288248E8	2.2614570729249E8	2.34204083064407E8
5.75_816.553695708333	5.75	816.55378347	C47 H79 O8 N1 P1	PE(22:4/20:4)	M+H	B	PE(42:8)	(22:4/20:4)	(22:4)	(20:4)					Glycerophospholipids,GP	P-Ethanol Amine	PE				0.0846049186731679	1.06039731232107	0.271245835205601	1.07138510928548	0.1669717238250731	1.12269941745356	0.123306964700227	0.798155630251019	0.0823668051518928	1.05875354870158	0.484961898298266	0.357909127990859	6697086.94984432	4104852.74557647	5401398.52799477	5656905.64207519	4727496.76273432	5462257.49725366	5560639.19270982	6810081.22275013	5238328.13809432	6215179.78003967	4840814.43194285	5268006.48569295	6163092.58735245	5863671.85424699	5841583.96656117	6362301.17914895	5794725.7887071
5.79_721.505013458333	5.79	721.50251153	C38 H74 O10 N0 P1	PG(16:0/16:0)	M-H	B	PG(32:0)	(16:0/16:0)	(16:0)	(16:0)					Glycerophospholipids,GP	P-Glycerol	PG				-0.0883867333167729	0.94057394054302	0.232467574264451	0.972409830474588	-0.4671903126988366	0.723372013231312	3.3344052442892E-4	1.35880056759047	-0.3788035793820637	0.769075116852258	0.0015577942816118	1.35332460769462	4340512.88205285	5757406.99197141	4399194.57341225	4406638.99222956	4231060.15850735	4767386.85041428	3363858.3722171	3651021.64272229	4088647.24666708	3147465.80426542	3684938.59999241	3522956.40456841	3622604.92951626	3678362.78989796	3056618.76303065	3215722.96034406	3419830.63931613
5.88_747.520560333333	5.88	747.51816153	C40 H76 O10 N0 P1	PG(16:0/18:1)	M-H	B	PG(34:1)	(16:0/18:1)	(16:0)	(18:1)					Glycerophospholipids,GP	P-Glycerol	PG				-0.0248418520158274	0.982928341076787	0.811581751446883	0.399966483852724	-0.2360804357541753	0.849048907410438	2.7173512326607E-4	1.38906919862592	-0.2112385837383483	0.863795326605716	0.022839648868488	1.19391518173483	1.65723843265639E7	1.71185455934311E7	1.66354482028107E7	1.59713845986856E7	1.5587862738715E7	1.47578774428615E7	1.2764973103237E7	1.44973398831527E7	1.45560972216502E7	1.61938219064092E7	1.38584321510189E7	1.16095418890079E7	1.39105923056233E7	1.42550453366098E7	1.26519901176141E7	1.44768972731832E7	1.33803638925805E7
5.9_816.554996458333	5.9	816.55488053	C47 H79 O8 N1 P1	dMePE(18:1/22:6)	M-H	B	dMePE(40:7)	(18:1/22:6)	(18:1)	(22:6)					Glycerophospholipids,GP	P-Ethanol Amine	dMePE				-1.8040962783471848	0.286360363579814	0.0991682433000447	1.27982008509067	-4.656473676766288	0.0396516943004892	0.0379139306586196	0.770378342809555	-2.8523773984191005	0.138467816581877	0.37638096888097	0.759013276666138	1668123.78502322	1759669.1456027	48184.1018820738	64059.6436260496	62399.3169744012	5493.30479820583	88111.9557725607	134605.082198106	146591.904011116	3573.77227441068	7221.73066787738	119477.647338846	6529.10137932148	116077.475105588	3699.54304129572	3323.86481178521	6164.75264726386
5.96_740.522379791667	5.96	740.52248347	C41 H75 O8 N1 P1	PE(16:0/20:4)(rep)	M+H	B	PE(36:4)	(16:0/20:4)	(16:0)	(20:4)					Glycerophospholipids,GP	P-Ethanol Amine	PE				-0.0106489892150545	0.992645858165419	0.74306879706087	0.276883264684194	-0.0250480260234906	0.982787881873893	0.41260157633324	0.425245058985492	-0.0143990368084347	0.990068989649799	0.666899814596795	0.24604060226959	2.41265265729785E8	2.33656165652769E8	2.30835718020831E8	2.16973675883883E8	2.39750629758539E8	2.33164587138276E8	2.28361839670365E8	2.42753948321207E8	2.1786225247933E8	2.39893566624814E8	2.28620928573869E8	2.2429333122435E8	2.30999632335002E8	2.22675138901951E8	2.39506173373108E8	2.22697699656422E8	2.22228343839389E8
5.99_834.601420458333	5.99	834.60073347	C48 H85 O8 N1 P1	PC(18:0/22:6)	M+H	B	PC(40:6)	(18:0/22:6)	(18:0)	(22:6)					Glycerophospholipids,GP	P-Choline	PC				0.1630589028856129	1.11965860155568	0.527014553303261	0.741905275950922	0.5300487047182865	1.44397794272811	0.0345573537504732	1.03852978739152	0.3669898018326641	1.28965913424128	0.0049452894834604	1.40616694078348	2.16186715271435E7	1.85873139654196E7	1.69465239612145E7	1.78371451654381E7	1.39069966015914E7	1.82797691335059E7	2.20604026952934E7	2.46541914861909E7	2.12193765534142E7	2.38003650553646E7	2.45183146122892E7	2.1968399082671E7	2.30748683994471E7	2.52566562184615E7	3.49781549801067E7	2.64597238576293E7	3.00652556579107E7
6.04_797.537139625	6.04	797.53381153	C44 H78 O10 N0 P1	PG(18:0/20:4)	M-H	B	PG(38:4)	(18:0/20:4)	(18:0)	(20:4)					Glycerophospholipids,GP	P-Glycerol	PG				-0.0631406158088915	0.957178159932743	0.6008191260696	0.593274224541653	-0.1157954248720763	0.922873347437814	0.0565885463805157	0.951505031415938	-0.0526548090631838	0.964160473012319	0.542720461033044	0.321693223782285	5553276.42175062	4857454.25136809	4676042.24037302	5261347.09120908	5343729.60649835	5623551.78054187	4945699.56806605	5754401.61724628	4852785.62815848	6016783.06301351	4640165.09614508	3983237.24580225	4837307.45190993	4609392.55186259	4875830.51222484	4531642.93545459	5182175.87933347
6.1_766.537502041667	6.1	766.53813347	C43 H77 O8 N1 P1	PE(18:1/20:4)(rep)	M+H	B	PE(38:5)	(18:1/20:4)	(18:1)	(20:4)					Glycerophospholipids,GP	P-Ethanol Amine	PE				0.060449777979778	1.04279081307148	0.268754383957481	0.922481940775743	0.0274212359500844	1.01918873438654	0.56287411897989	0.304587761140078	-0.0330285420296894	0.977366430170766	0.496780345185447	0.411861949119913	2.59189739560549E8	2.33153222783533E8	2.26354217375735E8	2.28538992773753E8	2.36875991023145E8	2.38039916116608E8	2.17111968244688E8	2.43071480894771E8	2.09476802952507E8	2.46689732132623E8	2.33450919581354E8	2.40162797425209E8	2.5126388979532E8	2.40343745027599E8	2.34241999394176E8	2.64371315901241E8	2.35281472047307E8
6.11_766.538189916667	6.11	766.53813347	C43 H77 O8 N1 P1	PC(17:4/18:1)	M+H	B	PC(35:5)	(17:4/18:1)	(17:4)	(18:1)					Glycerophospholipids,GP	P-Choline	PC				0.0703088187870761	1.0499414067433	0.0850443881012418	1.30560382293449	0.0336409521519742	1.02359212427993	0.396385844079812	0.433804209268484	-0.0366678666351047	0.974904044840843	0.404606930701629	0.503803970113951	2.60427305621766E8	2.38000069414115E8	2.26354217375735E8	2.25340723414255E8	2.37492789194743E8	2.37721908895886E8	2.3194365141337E8	2.30645423985458E8	2.13248113455305E8	2.46689732132623E8	2.2913503523177E8	2.37904863910039E8	2.58825025096649E8	2.40640265210878E8	2.42431598737811E8	2.49465787741643E8	2.31537092508175E8
6.13_723.497132333333	6.13	723.49703153	C41 H72 O8 N0 P1	PEt(16:0/20:4)	M-H	B	PEt(36:4)	(16:0/20:4)	(16:0)	(20:4)					Glycerophospholipids,GP	P-Ethanol	PEt				1.1884341101260332	2.27905242319008	0.0844264145312247	1.22046362184233	0.1400249977613107	1.10192420889276	0.896034059274754	0.23246948628567	-1.048409112364716	0.483501036518659	0.0796641304770534	0.880596763066582	905621.69238734	1884312.09252692	3591551.21127824	2215492.4368023	829216.63926787	737407.135849405	533223.060659065	928987.417709706	628789.101768349	647148.598058029	1236389.95541961	939573.585269723	527088.80441433	1083408.99325812	1971556.38703287	4613307.52098838	1750704.58117004
6.29_746.570587375	6.29	746.56943347	C41 H81 O8 N1 P1	PC(17:1/16:0)(rep)	M+H	B	PC(33:1)	(17:1/16:0)	(17:1)	(16:0)					Glycerophospholipids,GP	P-Choline	PC				0.0335225839478909	1.02350814548486	0.790892768536182	0.357203835726036	-0.0196561049845585	0.986467820666605	0.861764771834426	0.367193135335116	-0.0531786889324513	0.963810424976433	0.621240958909172	0.410557233427723	1.43254914357672E8	1.60728832048195E8	1.16854218697523E8	1.13478140452384E8	1.22275657793094E8	1.25150866181457E8	1.24068664952685E8	1.27177631319553E8	1.27856197451902E8	1.14938663017878E8	1.25591582725064E8	1.33818956522735E8	1.61667340510126E8	1.23547480504368E8	1.32403687518232E8	1.14909080618555E8	1.28890901390802E8
6.78_718.539643333333	6.78	718.53923053	C39 H77 O8 N1 P1	dMePE(16:0/16:0)	M-H	B	dMePE(32:0)	(16:0/16:0)	(16:0)	(16:0)					Glycerophospholipids,GP	P-Ethanol Amine	dMePE				0.0956596207911171	1.06855385447061	0.335238103198537	0.88283536829503	-0.163487266541443	0.892864238819581	0.185630477199294	0.702706070221959	-0.259146887332555	0.835581880205685	0.0912278353178427	1.01367508769345	2637557.53852576	2375626.70876455	3357002.1710942	3494156.50192964	2463519.06052499	2690753.01562743	2476105.08072991	2387506.39247065	1665644.48183728	2540505.60964631	2475077.93032368	2675606.82223637	2792183.10889176	2522312.59861018	2489675.10429484	2438390.69723013	2471377.27120838
6.89_726.588176833333	6.89	726.58784547	C42 H80 O8 N1	CerG1(d18:1/18:1)(rep)	M+H	B	CerG1(d36:2)	(d18:1/18:1)	(d18:1)	(18:1)					Saccharolipids,SL	Neutral Glycosphingolipids	CerG1				0.2038474232872106	1.1517658273214	0.181320362274684	1.06828635977234	0.6157614373005011	1.53236654856046	7.0717392997816E-4	1.40275948003611	0.4119140140132877	1.33044974265663	0.059299556109375	1.0367340837503	6938952.19261135	6735229.64110123	8680912.39524891	7509847.6679817	6522450.98729869	1.01448274024031E7	1.17716160495474E7	7830139.65324394	7409425.21266868	1.07774822968955E7	9591443.25524482	1.4528674038008E7	1.14026100042587E7	1.12621062786521E7	1.16240924166221E7	1.18505365509737E7	1.11311515149661E7
6.91_724.530200625	6.91	724.52866553	C41 H75 O7 N1 P1	PE(16:0e/20:4)	M-H	B	PE(36:4e)	(16:0e/20:4)	(16:0e)	(20:4)					Glycerophospholipids,GP	P-Ethanol Amine	PE				0.0792059061485821	1.05643639264525	0.700530445575609	0.315539100247015	1.207958884395194	2.31010573208333	5.20269790240998E-5	1.37249651744108	1.1287529782466104	2.18669647142595	2.30574852148128E-5	1.51477485533974	2550296.67991096	1961071.72448984	2644304.45863771	3062239.37533808	2266792.38444952	2581939.45968391	4683479.05869507	7904133.67243549	4702177.23124964	5289660.87036917	5077405.23788381	5289321.38082208	5618141.64010596	4442283.84211117	5421584.39371166	8724156.79207428	5056770.77582596
6.92_724.529958916667	6.92	724.52866553	C41 H75 O7 N1 P1	PE(16:0p/20:3)(rep)	M-H	B	PE(36:3p)	(16:0p/20:3)	(16:0p)	(20:3)					Glycerophospholipids,GP	P-Ethanol Amine	PE				0.1190700038962229	1.08603455270197	0.569058470285236	0.542852947956866	1.2659251352355043	2.40481370324327	5.43543223798206E-5	1.39116588176434	1.1468551313392843	2.21430680751389	1.2430263686335E-5	1.54352357611295	2550567.43442993	1961115.88898062	2646516.60092157	3063285.35014026	2266792.38444952	2746061.26758139	4683479.05869507	7880793.50287235	5248873.76275115	5289660.87036917	5077405.23788381	5553287.96035854	6261034.49242221	4442283.84211117	5367658.72042099	8728731.42045848	5056770.77582596
6.94_744.554934291667	6.94	744.55488053	C41 H79 O8 N1 P1	dMePE(16:0/18:1)	M-H	B	dMePE(34:1)	(16:0/18:1)	(16:0)	(18:1)					Glycerophospholipids,GP	P-Ethanol Amine	dMePE				-0.0494503295117291	0.966304423246498	0.606559674631508	0.376061520672282	0.011329030818539	1.00788359897149	0.955327830992113	0.0691554284510825	0.060779360330279	1.04302906488341	0.504560328956259	0.367606235728631	2661860.87951313	2806261.39016514	3192919.9772701	2306976.33162884	2744645.93864735	2998265.8145924	2706645.54127519	3226300.98968502	2532500.65415383	3245861.56356618	3005471.34598986	2713205.94265671	3246822.83087486	2494865.7882487	2380142.70605547	2477987.52634978	2980651.41119959
7.01_1550.10736391667	7.01	1550.10580453	C88 H159 O17 P2	CL(21:0/18:0/18:0/22:6)	M-H	B	CL(79:6)	(21:0/18:0/18:0/22:6)	(21:0)	(18:0)	(18:0)	(22:6)			Glycerophospholipids,GP	Cardiolipin	CL				-0.1254312471223552	0.916729975404343	0.151431796529765	1.19285889994123	-0.200094497474842	0.870493543528619	0.0621238446078542	0.943561726925488	-0.074663250352487	0.949563739469378	0.508654605074605	0.386136560057413	4803053.66047694	5504313.49001439	7047931.10350685	5561515.98512475	6412904.38417474	5517956.06646772	5048722.69216118	5835096.9974484	6607354.18298359	4712980.81226987	5406221.30920225	5479712.29616072	5035154.67392824	5258989.51223309	4996666.92916976	5086623.49090629	4928962.85092774
7.04_1604.06074225	7.04	1604.05885453	C93 H153 O17 P2	CL(22:6/18:0/22:2/22:6)	M-H	B	CL(84:14)	(22:6/18:0/22:2/22:6)	(22:6)	(18:0)	(22:2)	(22:6)			Glycerophospholipids,GP	Cardiolipin	CL				-0.1042212927999076	0.930306948389255	0.231752699767743	0.973248980403625	-0.2218391062380077	0.857471659163159	0.0067170166796353	1.19102730014563	-0.1176178134380998	0.921708325029493	0.133473467728948	0.804411843317725	4216180.55466104	4898261.09219083	5166924.19701107	4690370.1498056	4743614.30129436	4812451.5431801	4212026.85276245	4312203.47608775	5001743.13710274	3708800.53605015	4772007.53951205	4287530.90749293	4610737.67325356	4236584.20391666	3585488.65254424	3967942.30998439	3858836.52489145
7.12_538.520377458333	7.12	538.51937047	C34 H68 O3 N1	Cer(d18:1/16:0)	M+H	B	Cer(d34:1)	(d18:1/16:0)	(d18:1)	(16:0)					Sphingolipids,SP	Glycosphingolipids	Cer				-0.2203669649246477	0.858347078901835	0.22104715254395	1.04806868256288	-0.2394388430152149	0.847074730191287	0.162594608621682	0.703744087436024	-0.0190718780905669	0.986867376859988	0.908244034554807	0.134266086268863	2.20092159153619E7	1.81708646538276E7	2.16394640136153E7	2.44204109728601E7	3.07480634138052E7	1.74526738471337E7	2.46105439330221E7	2.75329011237744E7	2.18038963792803E7	2.55347018639672E7	1.6643804929693E7	1.65492856334242E7	1.49108406272206E7	1.87501102471332E7	1.72831360689073E7	2.16031371101624E7	1.98899250344553E7
7.13_792.553446375	7.13	792.55378347	C45 H79 O8 N1 P1	PE(18:0/22:6)(rep)	M+H	B	PE(40:6)	(18:0/22:6)	(18:0)	(22:6)					Glycerophospholipids,GP	P-Ethanol Amine	PE				-0.0365469859978366	0.974985733594253	0.549963770726268	0.780012187032918	-0.1810610735623922	0.88205402444239	0.0079539025618881	1.18034348927561	-0.1445140875645566	0.904684031827549	0.024292297758851	1.12773306208445	3.61984502283788E9	4.18311665864001E9	3.69261072079289E9	3.75736596469546E9	4.11138546848185E9	3.75910309544106E9	3.33192187998997E9	3.79658168982808E9	3.7741462655429E9	3.18560505454251E9	3.4673402648789E9	3.36379995072417E9	3.52773883801207E9	3.66941818086528E9	3.49929958088768E9	3.07149400344276E9	3.48648017902865E9
7.18_836.545527666667	7.18	836.54471053	C46 H79 O10 N1 P1	PS(18:0/22:5)	M-H	B	PS(40:5)	(18:0/22:5)	(18:0)	(22:5)					Glycerophospholipids,GP	P-Serine	PS				0.0318048899376329	1.02229026673566	0.908179357809897	0.549361455468963	2.3387242525966787	5.05855121823317	6.71905464389047E-8	1.51641825259675	2.3069193626590483	4.94825333159628	4.91581464963958E-8	1.68030153226745	2271898.51902409	3471408.71083526	3265019.61781177	2127524.80105937	2460289.19022242	2753766.538639	1.46970441542395E7	1.60805262912962E7	1.30199687365591E7	1.26403715742685E7	1.05422064232063E7	1.39233664728901E7	1.99851657032642E7	1.35562126898747E7	1.22052046165373E7	1.14147078975087E7	1.35030499981591E7
7.26_690.5108005	7.26	690.50793053	C37 H73 O8 N1 P1	PE(16:0/16:0)	M-H	B	PE(32:0)	(16:0/16:0)	(16:0)	(16:0)					Glycerophospholipids,GP	P-Ethanol Amine	PE				-0.14055480289745	0.907170226788878	0.160538590928586	1.18007892122188	-0.0415512377666361	0.971609675772832	0.493329112293318	0.408910239748466	0.0990035651308104	1.07103346988365	0.272465575713684	0.742747622143284	3774973.8297651	3944448.17056952	4193955.8890163	4196277.24570827	4341038.39758711	4038972.94592118	4143869.41755109	5086375.56853834	4971059.43315044	3748900.13623986	4206661.04743156	4072386.86192219	4479849.84522585	4321059.65312479	3527913.43221733	3655335.0653546	4024763.08386386
7.34_750.543240625	7.34	750.54321847	C43 H77 O7 N1 P1	PE(16:0p/22:5)	M+H	B	PE(38:5p)	(16:0p/22:5)	(16:0p)	(22:5)					Glycerophospholipids,GP	P-Ethanol Amine	PE				0.1227435248612944	1.088803436078	0.410366505875947	0.939478132946639	0.7186660968514744	1.64565976835585	3.565783405931E-4	1.37678079341792	0.5959225719901748	1.51143880871988	4.3134544601542E-4	1.48123892701937	1.48273772768667E7	1.5032402234419E7	1.15965545086074E7	1.13325309669222E7	1.2666401747352E7	1.20285157870131E7	1.83829266624252E7	2.39119406826876E7	1.98926625631815E7	2.11799306748982E7	1.54873908138769E7	1.82571445518537E7	2.75175322780301E7	2.18005017148208E7	1.94806617504768E7	2.1295470304642E7	2.14882394583978E7
7.38_564.535625625	7.38	564.53502047	C36 H70 O3 N1	Cer(d18:2/18:0)	M+H	B	Cer(d36:2)	(d18:2/18:0)	(d18:2)	(18:0)					Sphingolipids,SP	Glycosphingolipids	Cer				-0.1531354620258309	0.899293868876526	0.216866569354887	1.10341173405476	-0.0865682122644766	0.941760284110004	0.431999841273015	0.519155297576009	0.0665672497613494	1.04722195569567	0.343117027225979	0.518560056223367	2.36335152387484E8	2.02467346933292E8	2.07515218149114E8	2.33825826587515E8	2.31268030867605E8	2.46738663256605E8	2.42737507404247E8	2.70569815958133E8	2.28902501990651E8	2.32857485814434E8	2.11078183994025E8	2.36139253395606E8	1.42651902822318E8	2.25982221784077E8	2.1549059182421E8	2.2326483510061E8	2.48241976303209E8
7.41_716.52368625	7.41	716.52358053	C39 H75 O8 N1 P1	dMePE(16:0/16:1)	M-H	B	dMePE(32:1)	(16:0/16:1)	(16:0)	(16:1)					Glycerophospholipids,GP	P-Ethanol Amine	dMePE				0.0289695860097611	1.02028315005353	0.484324326313839	0.614600606176859	0.0341405222741005	1.02394663065399	0.49696957038813	0.348917446686125	0.0051709362643324	1.00359065088967	0.883032709780487	0.316595817922154	6.46770360181139E7	7.19924851793537E7	7.35487545069986E7	7.22254685208701E7	7.1442911879831E7	7.93760826010189E7	6.88138913763743E7	6.97223438604168E7	7.25038789939018E7	7.42811866183586E7	7.31090045744106E7	7.6388128520922E7	7.59816523959951E7	7.81909016268343E7	6.70648768495294E7	7.33904463880122E7	7.56231312708294E7
7.52_834.530317958333	7.52	834.52906053	C46 H77 O10 N1 P1	PS(18:0/22:6)(rep)	M-H	B	PS(40:6)	(18:0/22:6)	(18:0)	(22:6)					Glycerophospholipids,GP	P-Serine	PS				-0.0887340125049258	0.940347556979976	0.245609914972905	1.00024538887316	-0.0760998118318592	0.948618683360199	0.357853818393032	0.485814108117066	0.0126342006730717	1.00879581843844	0.862256904090839	0.140922479840897	5.50670999366231E7	5.37834705188274E7	6.18838976399724E7	6.89779430073546E7	5.38876105483229E7	5.50920856049032E7	5.59207094264283E7	6.62851483548781E7	5.43249478526026E7	6.38467442323393E7	5.32586436431784E7	5.81229462129162E7	5.10637368415442E7	5.93399171228482E7	4.86756815027741E7	5.96512006425506E7	5.62591347672203E7
7.53_1556.06440441667	7.53	1556.05885453	C89 H153 O17 P2	CL(22:2/18:0/20:4/20:4)	M-H	B	CL(80:10)	(22:2/18:0/20:4/20:4)	(22:2)	(18:0)	(20:4)	(20:4)			Glycerophospholipids,GP	Cardiolipin	CL				0.1478059133271808	1.10788329360146	0.207418401057567	0.956969241909194	0.0920354657117464	1.06587293805566	0.291649759142004	0.614523667092051	-0.0557704476154339	0.962080522570898	0.52238154259345	0.305040184629134	4187011.62685477	3536007.16374628	3686672.60696475	3647418.95677578	3580335.60636851	3977906.34722529	3351950.34251144	4332259.64040133	2896693.64351026	4280544.46490266	3600172.95873939	3296168.91647836	3591798.85884138	3841983.78242127	3720153.29051508	4716286.31680198	4491969.06123037
7.56_1532.05915445833	7.56	1532.05885453	C87 H153 O17 P2	CL(20:4/18:0/20:0/20:4)	M-H	B	CL(78:8)	(20:4/18:0/20:0/20:4)	(20:4)	(18:0)	(20:0)	(20:4)			Glycerophospholipids,GP	Cardiolipin	CL				0.2137631076675948	1.1597092131654	0.0594423360256665	1.48503335841785	0.0289583095759051	1.02027517531863	0.716234606511228	0.178627487282549	-0.1848047980916874	0.879768103707492	0.13053148364833	0.790112646472386	749010.272514757	828040.936101605	676561.95260011	620400.52020635	698613.669089801	861321.537602176	618188.344287493	689456.762290524	537418.318231116	736730.468832608	765592.403123072	553460.508467886	784543.866337352	775938.635383971	701511.808703999	852720.808914013	743550.023417071
7.59_792.55520575	7.59	792.55488053	C45 H79 O8 N1 P1	dMePE(16:0/22:5)	M-H	B	dMePE(38:5)	(16:0/22:5)	(16:0)	(22:5)					Glycerophospholipids,GP	P-Ethanol Amine	dMePE				0.0886860870153627	1.06340126447001	0.185953611052701	1.12099963591509	0.0880838329439887	1.06295743949946	0.156931858197296	0.729560888119812	-6.022540713702301E-4	0.999582636408874	0.984285301399546	0.367702039688476	4272809.81688385	4451313.57039276	4356699.98191264	4310976.33592896	4988664.35754721	5217884.36795364	4446038.75507859	3874465.62472302	4681954.31242314	4665990.90682761	4759241.89526044	5159138.3904961	4917114.59026153	4720060.07643047	4676878.48110432	5333895.49480922	4692123.96509837
7.6_762.565605541667	7.6	762.56544553	C41 H81 O9 N1 P1	PC(16:0p/16:0)	M+HCOO	B	PC(32:0p)	(16:0p/16:0)	(16:0p)	(16:0)					Glycerophospholipids,GP	P-Choline	PC				-0.0911798148809324	0.938754735343965	0.305276323613792	0.857684529744275	-0.714416237659774	0.60945168635059	5.66610449618745E-5	1.46303311591063	-0.6232364227788421	0.649212902374637	1.5561241313219E-4	1.50869774378884	5303643.12368407	4297846.12934799	5905456.45926495	6306832.09340684	4924988.73406596	5078876.39069864	3218500.36794057	3799599.44949261	3344115.1098815	4017917.24140818	3275666.37170547	3000625.77318094	2828715.72716913	3150156.43390595	3058140.81740445	3446237.44264357	3421423.83126661
7.62_768.5532455	7.62	768.55378347	C43 H79 O8 N1 P1	PE(18:0/20:4)	M+H	B	PE(38:4)	(18:0/20:4)	(18:0)	(20:4)			C21480	HMDB0009003	Glycerophospholipids,GP	P-Ethanol Amine	PE			map04216 Ferroptosis	0.0146453153539808	1.01020305888438	0.72946440268259	0.343564910653299	0.0049329389150569	1.00342510501364	0.888930169778827	0.413116131054955	-0.0097123764389195	0.993290503516964	0.887004313587286	0.34104686509211	1.79989470584243E9	1.47808837563531E9	1.68847088774435E9	1.81687841214951E9	1.76890714204742E9	1.78050040383093E9	1.71646881836963E9	1.8409433158364E9	1.60150893103585E9	1.8059114794511E9	1.56014040672829E9	1.73843949362667E9	1.64401851378734E9	1.71927908386636E9	1.74822230464338E9	1.82459309462047E9	1.77667892976991E9
7.76_701.513413	7.76	701.51268153	C39 H74 O8 N0 P1	PEt(16:0/18:1)	M-H	B	PEt(34:1)	(16:0/18:1)	(16:0)	(18:1)					Glycerophospholipids,GP	P-Ethanol	PEt				1.1230501359722649	2.17806972078177	0.0679795702573663	1.30681390469951	0.5007887814438929	1.41498698321831	0.357262744765437	0.455487130934523	-0.6222613545283691	0.649651831489781	0.414520417335759	0.58129518636665	2660666.49595056	5470183.92346651	1.26216334889829E7	6449063.19913993	2087528.329163	2707600.52425423	2158318.32360025	2958482.32842773	2666744.34973883	4137856.07233973	5152147.73411952	3713150.33139478	2269938.57075532	5336592.46938146	7607240.9388447	1.70759212784444E7	7813951.68730275
7.81_764.581254833333	7.81	764.58109553	C41 H83 O9 N1 P1	PC(16:0e/16:0)	M+HCOO	B	PC(32:0e)	(16:0e/16:0)	(16:0e)	(16:0)					Glycerophospholipids,GP	P-Choline	PC				-0.1475240892621394	0.902798490070096	0.114300447184565	1.18858206095045	-0.4488242152810601	0.732639700118974	6.2757483979268E-4	1.35066423952682	-0.3013001260189208	0.811520741535677	0.0122694214832554	1.18483041104074	1.01918676446881E7	9920387.39955422	1.21955784466238E7	1.36534323152738E7	1.07294370422496E7	1.09994857709388E7	1.13777018221061E7	8868622.64227589	9080875.30745308	8855669.17827152	8063301.55030044	8685821.56264012	8417875.14510383	8281147.4321668	7430288.64545206	8096604.61888599	8116153.52554477
7.81_774.602845333333	7.81	774.60073347	C43 H85 O8 N1 P1	PC(19:1/16:0)	M+H	B	PC(35:1)	(19:1/16:0)	(19:1)	(16:0)					Glycerophospholipids,GP	P-Choline	PC				0.0599204823991165	1.04240830442134	0.477195283055158	0.656369644895082	0.2127042006688806	1.15885832395727	0.0332746838328484	1.01067674556358	0.1527837182697612	1.11171248256754	0.0614462636857852	0.954479643948866	2.44010554521299E8	2.64880052493209E8	2.1632048899147E8	2.10995442042526E8	2.08990246391629E8	2.49238144755255E8	2.54359279026722E8	2.49299469511859E8	2.30894722752052E8	2.56113022905421E8	2.80303465257508E8	2.79240757461138E8	3.15431031420608E8	2.81853799114904E8	2.54665574396158E8	2.66152684253206E8	2.68687391065636E8
7.81_788.54813275	7.81	788.54471053	C42 H79 O10 N1 P1	PS(18:0/18:1)	M-H	B	PS(36:1)	(18:0/18:1)	(18:0)	(18:1)					Glycerophospholipids,GP	P-Serine	PS				0.130557492482501	1.09471664469723	0.301580164076213	1.19730054146778	0.5737436811406988	1.48838079597804	3.276376437072E-4	1.42350538632332	0.4431861886582006	1.35960369579444	0.0227598816727014	1.13146337315328	1.455939151046E8	1.53060550733062E8	1.42878133841646E8	1.38372389756829E8	1.36969439496214E8	2.00607289918356E8	1.91831902457127E8	1.54466905243625E8	1.65034495098245E8	2.29488736849144E8	2.35486564068447E8	2.71102932056669E8	2.00434775156053E8	2.10473633449629E8	2.29572515974893E8	2.46696588385639E8	2.37264076331273E8
7.84_800.616471083333	7.84	800.61638347	C45 H87 O8 N1 P1	PC(19:1/18:1)	M+H	B	PC(37:2)	(19:1/18:1)	(19:1)	(18:1)					Glycerophospholipids,GP	P-Choline	PC				0.2142914360553058	1.16013398727545	0.0481234101039995	1.52044960388467	0.2883260600288271	1.22122248703256	0.0614770690354031	0.91518394104742	0.074034623973526	1.05265641764412	0.506158879558285	0.487465951250779	1.4189942014266E7	1.8852721449011E7	2.10347685477865E7	1.86550625437613E7	2.35024746778475E7	2.50464065945504E7	2.10353344326926E7	1.9612510673506E7	1.83925368219794E7	2.29815848707347E7	2.20553613370379E7	2.35902904692841E7	2.36805890406251E7	2.92044682139614E7	2.48879612103225E7	2.15632525611512E7	2.14684929026226E7
7.85_658.540639291667	7.85	658.54050047	C41 H72 O5 N1	DG(16:0/22:6)	M+NH4	B	DG(38:6)	(16:0/22:6)	(16:0)	(22:6)					Glycerolipids,GL	Neutral glycerolipid	DG				-0.0855798241083139	0.942405703696601	0.251106400305377	0.921126212415604	-0.2912962930934727	0.817167485708042	0.003064148653204	1.24095329500033	-0.2057164689851588	0.867107958390627	0.0265860422975349	1.09766564450132	1.10056339477964E7	1.15945029237026E7	9678455.09550377	9465282.13046918	8903302.49414057	1.02929549510876E7	9014096.38617233	9051656.24774959	1.00652457299205E7	8099393.51289247	7807875.46747067	8803405.70184142	7792106.72510246	8682526.78799416	8690691.22397277	8394392.8885845	8885797.43566315
7.89_700.531543208333	7.89	700.52866553	C39 H75 O7 N1 P1	PE(18:1p/16:0)(rep)	M-H	B	PE(34:1p)	(18:1p/16:0)	(18:1p)	(16:0)					Glycerophospholipids,GP	P-Ethanol Amine	PE				0.117101600913399	1.08455378518878	0.241883260781624	1.13246175096128	-0.1549809580925992	0.898144227271631	0.10386894207575	0.881679412477692	-0.2720825590060015	0.828123270175389	0.0461532210606272	1.05204089004106	1.37562613884519E8	1.49674929578859E8	1.37086159218577E8	1.29975289012104E8	1.21460064492423E8	1.72973730896597E8	1.06972755425432E8	1.01215867482119E8	9.40747868338817E7	1.26089828817418E8	1.43868723998235E8	1.30633408587226E8	1.17952701629619E8	1.26684399348175E8	1.27213287133536E8	1.37529873526896E8	1.27279719371198E8
7.98_634.540513958333	7.98	634.54050047	C39 H72 O5 N1	DG(16:0/20:4)	M+NH4	B	DG(36:4)	(16:0/20:4)	(16:0)	(20:4)					Glycerolipids,GL	Neutral glycerolipid	DG				-0.1096552771759969	0.926809490680647	0.281325592160251	1.45881017262419	-0.0511123768147705	0.965191839606688	0.864830650108083	0.203831092050206	0.0585429003612252	1.0414134180886	0.603174223396472	0.231737281754189	1.25070455861542E7	7909422.02311377	7348020.81357353	8047520.70192543	6561981.26080965	7996804.15030145	8839314.14498737	7592974.30108056	8609021.51704807	8104593.04112157	8392064.1865321	1.09188541186777E7	7351905.90487596	7082186.85219991	8509963.19667613	8811810.66685095	7958810.77119874
8.02_788.616367541667	8.02	788.61638347	C44 H87 O8 N1 P1	PC(16:0/20:1)	M+H	B	PC(36:1)	(16:0/20:1)	(16:0)	(20:1)					Glycerophospholipids,GP	P-Choline	PC				0.0967437704026508	1.06935714803165	0.0468087577592616	1.56693339464271	0.1993671459837031	1.14819457635633	8.37994110481788E-5	1.44304840657957	0.1026233755810535	1.07372413273694	0.0475630140055925	1.05618047145177	6.2501645918216E9	5.93888295420814E9	5.88768090101647E9	5.92247112522581E9	5.96578587349164E9	6.51820266306942E9	6.47189745202E9	6.07476645195731E9	6.15284456327485E9	6.67509260541004E9	6.5776235050671E9	7.22065493390623E9	6.76577235373363E9	6.78318029684726E9	7.09037610283448E9	7.33848104048712E9	7.09257366818301E9
8.05_566.551216916667	8.05	566.55067047	C36 H72 O3 N1	Cer(d18:1/18:0)	M+H	B	Cer(d36:1)	(d18:1/18:0)	(d18:1)	(18:0)					Sphingolipids,SP	Glycosphingolipids	Cer				-0.2448626324724209	0.843896144647835	0.115188882763845	1.33751219281002	-0.2306979253341855	0.852222516622981	0.0620319969846792	0.928394113758006	0.0141647071382406	1.0098665837354	0.971453313958518	0.195755069130739	6.3869319891E8	5.11198401956074E8	6.87644350755247E8	7.61024435691736E8	6.96516462809769E8	5.5149473050699E8	6.77160405408025E8	7.88893410801351E8	6.99475594148253E8	7.18224268604117E8	5.18162679047847E8	4.82607743214701E8	5.38296008520575E8	5.45651077795165E8	4.79273052387887E8	5.70813611560166E8	5.30480135039851E8
8.1_636.556173416667	8.1	636.55615047	C39 H74 O5 N1	DG(18:1/18:2)	M+NH4	B	DG(36:3)	(18:1/18:2)	(18:1)	(18:2)					Glycerolipids,GL	Neutral glycerolipid	DG				-0.206672286232776	0.866533670525718	0.254120197186483	0.719232745336967	-0.5022132378036612	0.706022840645241	0.138536002934653	0.681039929144892	-0.2955409515708856	0.814766770940249	0.401255776129899	0.550324366000309	1.1925717972946E7	5585899.60682366	1.04398054570745E7	6580263.31919259	5074902.47162901	4879383.33785883	7727850.0116595	5808758.90453481	6334511.78379138	5403230.1141499	5270560.45404863	5700780.62525805	4679288.94454826	4180702.6473435	6100456.02620462	4069691.64200782	3532524.80486931
8.11_592.566350041667	8.11	592.56632047	C38 H74 O3 N1	Cer(d18:2/20:0)	M+H	B	Cer(d38:2)	(d18:2/20:0)	(d18:2)	(20:0)					Sphingolipids,SP	Glycosphingolipids	Cer				-0.1970479938558424	0.872333685532693	0.0606457085641057	1.60955399388459	-0.0272924531628124	0.981260129422587	0.746321844834939	0.163542924609555	0.1697555406930354	1.12486786386494	0.0311243226296927	1.08997258608122	1.17574857622872E7	1.14812542380846E7	1.01317958315144E7	1.04261049428569E7	1.31299203000095E7	1.11198364432161E7	1.38626355434733E7	1.35667605740492E7	1.26906472175316E7	1.24067572150382E7	1.14666616010067E7	1.25497436686427E7	8331060.89746567	1.20492253479659E7	1.12798070735365E7	1.1713444802155E7	1.21267512475987E7
8.12_716.5588495	8.12	716.55886847	C40 H79 O7 N1 P1	PE(18:0p/17:1)	M+H	B	PE(35:1p)	(18:0p/17:1)	(18:0p)	(17:1)					Glycerophospholipids,GP	P-Ethanol Amine	PE				0.1631033628549361	1.11969310694505	0.201016957494409	1.19911352528513	0.4043665530231303	1.32350766766084	0.0041123410620566	1.31768827610373	0.241263190168202	1.18202716391805	0.174540463548082	0.816535226914286	1.03192921200901E7	1.17543693549758E7	9956616.00802046	1.0193971601111E7	9146259.92731986	1.39816157544398E7	1.29138903857822E7	9488400.92691474	1.01081098037125E7	1.35999163481623E7	1.45692800013144E7	1.65683892272364E7	1.56721959167261E7	1.38137313929525E7	1.46995631793798E7	1.46021682260462E7	1.40273322661453E7
8.17_802.575914583333	8.17	802.57561553	C47 H81 O7 N1 P1	dMePE(18:0p/22:6)	M-H	B	dMePE(40:6p)	(18:0p/22:6)	(18:0p)	(22:6)					Glycerophospholipids,GP	P-Ethanol Amine	dMePE				0.0989036374364883	1.07095928774835	0.484980446664671	0.712707980678204	0.0549157185201208	1.03879841547198	0.700282180126692	0.28699052604171	-0.0439879189163765	0.969970032806762	0.707673139916222	0.187795466465952	6502415.41280194	4906261.75269786	6473716.35995275	6981020.85360324	5423072.17739576	5373165.99261156	5561313.37365391	6849087.16773766	5384468.83866889	7034928.83549359	4958060.86984236	4800935.26749605	4566429.09990268	7037688.84974166	5908723.01451944	7228361.69891118	5889883.30817292
8.19_729.544073916667	8.19	729.54398153	C41 H78 O8 N0 P1	PEt(18:0/18:1)	M-H	B	PEt(36:1)	(18:0/18:1)	(18:0)	(18:1)					Glycerophospholipids,GP	P-Ethanol	PEt				1.1563440038449728	2.22891871346053	0.0670342926277063	1.26359790835418	1.0339814044378608	2.04766740735664	0.0982264595577261	0.765380757611194	-0.1223625994071117	0.918681957754087	0.927702025578968	0.271546650987504	527893.453153795	1009397.72536824	1728287.54947834	1021113.12100912	353170.554725179	644576.135327866	458965.558953983	614277.245307915	494540.671482312	998134.10686954	1141177.04324068	1147623.71684269	536527.382477155	1140924.94497396	1689376.24802008	4280521.76255018	1766868.17052649
8.24_802.633043041667	8.24	802.63203347	C45 H89 O8 N1 P1	PC(16:0/21:1)	M+H	B	PC(37:1)	(16:0/21:1)	(16:0)	(21:1)					Glycerophospholipids,GP	P-Choline	PC				0.1772560413632094	1.13073122510633	0.19065287307672	1.23983431945254	0.6478163507562597	1.56679491454803	5.5926874417599E-4	1.42425187921447	0.4705603093930507	1.38564751707524	0.0177342381112991	1.16151180346586	2.79997792364627E7	2.63784034775054E7	2.31924986031499E7	1.95454396861006E7	1.89477230867202E7	2.78084244936186E7	3.3727194564028E7	2.5447341189769E7	2.50782425953686E7	3.43878210007801E7	4.01960034569556E7	4.05196489318872E7	3.4396152477815E7	3.72644679404157E7	3.76628527980525E7	4.36598232276212E7	3.88068232481804E7
8.26_686.571428666667	8.26	686.57180047	C43 H76 O5 N1	DG(18:0/22:6)	M+NH4	B	DG(40:6)	(18:0/22:6)	(18:0)	(22:6)					Glycerolipids,GL	Neutral glycerolipid	DG				-0.0133161838144624	0.990812391121481	0.878798432870939	0.264101996697184	-0.4137829239413139	0.75065248768078	7.0382069407902E-4	1.35669151967444	-0.4004667401268516	0.757613140900601	6.1839126116319E-4	1.44545736374523	2.49112725260608E7	2.52958728854379E7	2.18613717043918E7	2.19721638277892E7	1.99643591485031E7	2.35274357945898E7	1.56396751768907E7	1.871481687539E7	2.03903698426575E7	1.64230965759582E7	1.57547452742119E7	1.72737072873056E7	1.58685345617529E7	1.90236573713993E7	1.58033144873347E7	1.88766001578157E7	1.88601138898563E7
8.26_792.6134295	8.26	792.61239553	C43 H87 O9 N1 P1	PC(18:0e/16:0)	M+HCOO	B	PC(34:0e)	(18:0e/16:0)	(18:0e)	(16:0)					Glycerophospholipids,GP	P-Choline	PC				-0.0820784950475955	0.94469564001192	0.29757628010873	0.936576902097748	-0.5391462678779737	0.688178026214087	6.47002366295354E-5	1.44890831936266	-0.4570677728303777	0.728465335359655	3.3855518509919E-4	1.45193107468868	4857767.25754129	4613548.61724098	5144801.61057359	6125355.82996752	4655631.13048556	5238766.17070454	3618772.54646453	4470185.78268514	3744870.89062047	3545595.18099261	3629612.56285804	3308132.79907269	3946886.07877011	3270664.58647015	3372140.5517888	3527306.39511919	3473272.57483433
8.39_612.556166833333	8.39	612.55615047	C37 H74 O5 N1	DG(16:0/18:1)	M+NH4	B	DG(34:1)	(16:0/18:1)	(16:0)	(18:1)			C13861	HMDB0007102	Glycerolipids,GL	Neutral glycerolipid	DG				0.1070122994846952	1.07699555792137	0.473402334565705	0.880637161520456	0.3460686815978743	1.2710922000601	0.023392539966904	1.07403462109109	0.2390563821131938	1.1802204667523	0.151561928486485	0.873828801153546	9403604.63503077	6541390.08396884	7466577.02783445	7566828.20739074	7641862.98469791	8983122.53009459	1.01507930691823E7	7172478.71129729	8105244.10037604	1.00376524938632E7	8173414.2487386	1.25429071937757E7	7960251.78865355	8244666.75636066	1.05562556787632E7	1.12066282247983E7	1.05561404684493E7
8.39_662.57236175	8.39	662.57180047	C41 H76 O5 N1	DG(18:0/20:4)	M+NH4	B	DG(38:4)	(18:0/20:4)	(18:0)	(20:4)					Glycerolipids,GL	Neutral glycerolipid	DG				-0.1055649346271513	0.929440918226862	0.186471941950399	1.61758732186274	-0.2039536826395339	0.868168099471528	0.329025296622	0.531370607097315	-0.098388748012381	0.934075617337543	0.711639498458247	0.303506925561391	8.76601156067862E7	4.74853327505782E7	4.55198809141413E7	5.03464335598232E7	4.53834043341999E7	5.47327277895746E7	4.98848177710659E7	4.82756346562317E7	5.0269680586959E7	5.46841809689299E7	4.71913252423429E7	5.89928536723398E7	4.37569755204873E7	4.29611173866684E7	4.53122001156744E7	5.4558560171719E7	4.94451946518345E7
8.39_813.68504325	8.39	813.68440247	C47 H94 O6 N2 P1	SM(d18:1/24:1)	M+H	B	SM(d42:2)	(d18:1/24:1)	(d18:1)	(24:1)					Sphingolipids,SP	Sphingolipids	SM				0.0611889736783457	1.04332524617767	0.602018262462983	1.06044884048833	0.3612931251780201	1.28457678136194	0.0478250470518967	0.924780459977265	0.3001041514996818	1.23123329572262	0.254584481934351	0.700560313748724	1.8257531151923E8	1.79643006608038E8	1.5991726671648E8	1.48188250471712E8	1.29489167140083E8	2.6616346408377E8	2.00527880700733E8	1.35390432191363E8	1.88541733838768E8	2.04027892819981E8	2.39287154087134E8	3.44690624421975E8	1.99993039520797E8	2.11297909050872E8	2.79789836479705E8	2.15203682030455E8	2.56042677323692E8
8.45_814.560504291667	8.45	814.56036053	C44 H81 O10 N1 P1	PS(20:1/18:1)	M-H	B	PS(38:2)	(20:1/18:1)	(20:1)	(18:1)					Glycerophospholipids,GP	P-Serine	PS				0.3509287892748101	1.27538143791771	0.185606357581213	1.03804003900344	1.8514876631992545	3.60872113586445	8.98497486393279E-5	1.4063347889722	1.5005588739244429	2.82952301842838	8.737663901154E-4	1.32671191353379	420578.257719461	1024687.19190475	422792.105203716	365017.132753048	447224.371835609	698273.763020775	967799.054573828	1386772.30866515	990298.50870182	1817735.20705342	1847062.57874719	2550081.91278165	1821341.97484509	1630458.72810506	3054038.74765403	1430447.06870475	2250944.49115732
8.46_620.5975895	8.46	620.59762047	C40 H78 O3 N1	Cer(d18:1/22:1)	M+H	B	Cer(d40:2)	(d18:1/22:1)	(d18:1)	(22:1)					Sphingolipids,SP	Glycosphingolipids	Cer				-0.2213820979457409	0.857743326924845	0.0048683333125759	2.03740550936049	0.3297828431062474	1.25682418098527	1.81384090311126E-5	1.51345986548417	0.5511649410519853	1.46526838686253	8.03400763122332E-6	1.60832884258847	5036389.29993432	5332405.47660472	4907258.6374403	5165374.35366407	4777159.66150873	4561926.74713127	8461910.26612488	7365196.01611706	6661248.24212048	7140621.2643293	6870757.9645415	7136712.21378629	6467376.69536779	6009014.48576124	6171770.60752344	6355313.42930266	5909857.60176203
8.47_594.582666375	8.47	594.58197047	C38 H76 O3 N1	Cer(d20:1/18:0)	M+H	B	Cer(d38:1)	(d20:1/18:0)	(d20:1)	(18:0)					Sphingolipids,SP	Glycosphingolipids	Cer				-0.3542604430566636	0.782270549308192	0.0455122912389892	1.53298778213854	-0.394174292816783	0.760924757109441	0.0226547322600556	1.03866521313155	-0.03991384976012	0.972713031038138	0.795318955249828	0.277064569193686	2.91611803107797E7	2.77017433602013E7	3.76263526906645E7	3.85009290825075E7	3.90536722965428E7	2.57382812121503E7	3.32947512301406E7	3.95105866709303E7	3.88679151089756E7	3.04665596524616E7	2.54069819926022E7	2.48384886651795E7	2.97051437155715E7	2.71775638771215E7	2.1285742599834E7	2.19478011575542E7	2.16280093688836E7
8.5_646.613592833333	8.5	646.61327047	C42 H80 O3 N1	Cer(d18:1/24:2)	M+H	B	Cer(d42:3)	(d18:1/24:2)	(d18:1)	(24:2)					Sphingolipids,SP	Glycosphingolipids	Cer				-0.2144555351949567	0.861871363635274	0.0232832633300368	1.71923216522363	-0.2034096858381767	0.868495521212338	0.016885944573248	1.09340267214667	0.0110458493567863	1.00768578451096	0.915802451348355	0.238142152361003	1.38006680202528E7	1.45046123695501E7	1.15683465646555E7	1.19233089809715E7	1.38802859760578E7	1.20439125015126E7	1.40020184871649E7	1.49320733489208E7	1.28075709375856E7	1.1329863146731E7	1.15393395456299E7	1.37076168380135E7	1.00119538469573E7	1.15716871081321E7	1.19158292175438E7	1.09894122142265E7	1.16553333571348E7
8.58_831.621740625	8.58	831.62030353	C46 H87 O12	MGDG(16:0/20:0)	M+HCOO	B	MGDG(36:0)	(16:0/20:0)	(16:0)	(20:0)					Saccharolipids,SL	Glycoglycerolipid	MGDG				0.131044754024072	1.09508644108071	0.453556021731467	0.991561165146682	0.253445237889611	1.19205040290983	0.16200474265243	0.739957682536969	0.122400483865535	1.08854457346164	0.564173695934754	0.510819067560032	984051.409090464	1182733.22995068	1327720.93235357	1079938.16992197	1090259.1347199	1842252.30890463	1256406.17434411	928151.362900667	1073779.10771904	1525171.16331719	1704945.16112498	1683202.36038147	1058269.77156907	1615440.12666247	1730248.17747657	1781096.60980702	1365151.80966629
8.66_690.602982375	8.66	690.60310047	C43 H80 O5 N1	DG(18:0/22:4)	M+NH4	B	DG(40:4)	(18:0/22:4)	(18:0)	(22:4)					Glycerolipids,GL	Neutral glycerolipid	DG				0.2048681889758125	1.1525810370674	0.308685709642819	1.0076606606161	1.3011380149480722	2.46423187555031	3.63880847532444E-5	1.43877653833119	1.0962698259722596	2.13801181548175	1.9243165646005E-4	1.42611368867296	1854191.47405355	1427398.94500943	1255211.56781665	1607071.70199082	1226958.70871456	2046748.16448973	3114099.82518791	2901686.09426665	2935612.53952861	3772607.18980363	2486037.75707487	4924855.1091054	2492689.18235551	3578275.66438157	4180211.41262669	4843319.31104742	4370916.18995503
8.66_782.607977291667	8.66	782.60691553	C45 H85 O7 N1 P1	PE(18:1p/22:1)(rep)	M-H	B	PE(40:2p)	(18:1p/22:1)	(18:1p)	(22:1)					Glycerophospholipids,GP	P-Ethanol Amine	PE				0.1527552405218404	1.11169053839051	0.29690932790781	1.17330845145204	2.518193801084688	5.72864445725602	2.15388333142562E-10	1.57931848274992	2.3654385605628465	5.15309275326735	1.56925049178469E-6	1.58597314249429	1449949.70839182	1531189.02481928	1632858.17966431	1712117.82149106	1228570.30334821	1672860.48793104	6941286.69835982	5599930.28397563	6460045.26692628	7923983.83851874	9689402.29178917	1.09357495990799E7	8683895.70293906	7336509.47367778	9358933.54590762	9308216.23024392	1.0043498064157E7
8.76_614.571774166667	8.76	614.57180047	C37 H76 O5 N1	DG(18:0/16:0)	M+NH4	B	DG(34:0)	(18:0/16:0)	(18:0)	(16:0)					Glycerolipids,GL	Neutral glycerolipid	DG				-0.1282554040234743	0.914937180101362	0.0998665013156673	1.63361855173418	-0.0712096160510468	0.95183960112963	0.481321702061204	0.468189984911962	0.057045787972422	1.04033328389188	0.535997599099812	0.473301388787992	6468365.88063365	5890007.38717737	7300880.3132984	7979311.74009775	8390731.20292242	7168411.46304025	7568989.38742694	7862252.24187424	6278670.73305542	7138652.16241872	8241461.63290809	7849987.24921162	6280389.15385803	7292695.7471473	7120194.21801946	7114029.84398725	6412535.70363215
8.78_640.588226291667	8.78	640.58745047	C39 H78 O5 N1	DG(18:0/18:1)	M+NH4	B	DG(36:1)	(18:0/18:1)	(18:0)	(18:1)					Glycerolipids,GL	Neutral glycerolipid	DG				0.2658264501472472	1.20232460584921	0.267578312633842	1.13803696932851	0.7960358572285736	1.73632360983774	0.0022120631736731	1.26784078156006	0.5302094070813194	1.44413879695272	0.132932978374263	0.909412662989882	8611558.23790483	6873626.20221748	6589453.59735055	7391219.35331537	6727367.22375686	1.17368415244527E7	1.16320165124655E7	6479880.23139685	7286588.81760591	1.33623426278838E7	1.06086212457434E7	1.98482186167412E7	9092299.25385238	1.11745809081096E7	1.46493361581735E7	1.71272949367525E7	1.58626030935161E7
8.84_648.629080916667	8.84	648.62892047	C42 H82 O3 N1	Cer(d18:1/24:1)	M+H	B	Cer(d42:2)	(d18:1/24:1)	(d18:1)	(24:1)					Sphingolipids,SP	Glycosphingolipids	Cer				-0.2301197085921043	0.852564146748997	0.0100476474273932	1.91443436198528	-0.1745706969283769	0.886031136352685	0.0954712886336352	0.842337361652619	0.055549011663729	1.03925451208722	0.547926531223367	0.33782339759072	8.7864877343142E7	1.20263482250174E8	9.56774596785975E7	9.90040456004701E7	1.17742278364101E8	9.10679037827164E7	1.23886565797994E8	1.0411203277415E8	9.42124729009693E7	1.04372486209886E8	1.11334691005463E8	9.77106448592392E7	7.96097169652395E7	9.55568632250095E7	9.34801547966587E7	9.16617881295865E7	8.85445729429832E7
8.86_622.613481541667	8.86	622.61327047	C40 H80 O3 N1	Cer(d18:1/22:0)	M+H	B	Cer(d40:1)	(d18:1/22:0)	(d18:1)	(22:0)					Sphingolipids,SP	Glycosphingolipids	Cer				-0.331195077629919	0.794877762290853	0.137933953053975	1.36802421383668	-0.6928064842683794	0.618649216219125	0.0279229906404942	1.01978029598851	-0.3616114066384594	0.778294783887483	0.23879306666958	0.676916200748837	6644762.23272471	5721451.26774051	7710686.18735916	9355145.60880607	1.17661508483708E7	4380863.63245841	7182455.75641841	7577601.77035037	6659429.7847998	5735391.17927222	4535813.56709135	3783252.42136046	4588883.95197669	4848997.99213802	4488643.8782629	4291974.5231797	4178213.79273296
9.03_784.622730083333	9.03	784.62256553	C45 H87 O7 N1 P1	PE(18:0p/22:1)(rep)	M-H	B	PE(40:1p)	(18:0p/22:1)	(18:0p)	(22:1)					Glycerophospholipids,GP	P-Ethanol Amine	PE				0.1302361367676997	1.09447282721511	0.254191603047254	1.16942185871785	2.714170967448696	6.56216089634485	2.32712871242332E-6	1.59872944295938	2.583934830681	5.99572756232086	4.37917041822296E-8	1.64080886997794	395428.070832044	467275.232158416	581193.842012628	666316.311304937	406284.745573397	400529.728960515	2758124.47992402	2207390.42666034	2381708.70951424	3077649.66603729	3571863.81635271	3492967.66652018	3070279.0275533	3075324.75262096	3325413.8582012	3413246.2031794	3133662.91251135
9.13_642.603268875	9.13	642.60310047	C39 H80 O5 N1	DG(18:0/18:0)	M+NH4	B	DG(36:0)	(18:0/18:0)	(18:0)	(18:0)					Glycerolipids,GL	Neutral glycerolipid	DG				-0.1270199131415706	0.915721046873264	0.0857240871401649	1.36280605225202	-0.0906195120145833	0.939119392535349	0.665193747606695	0.326408581582361	0.0364004011269848	1.02555182688219	0.681366085083259	0.210648956235855	2018655.99248799	1721291.42665395	2626909.1418468	2851471.41571931	2853130.84585697	1868387.65466078	2349477.74872508	2732816.45931013	2173855.56700737	2129417.74452562	2452712.67913028	2457754.82247772	2095349.65679076	2373515.13620253	2115860.75889915	2236874.64414199	2022983.84605351
9.13_668.618778375	9.13	668.61875047	C41 H82 O5 N1	DG(18:0/20:1)	M+NH4	B	DG(38:1)	(18:0/20:1)	(18:0)	(20:1)					Glycerolipids,GL	Neutral glycerolipid	DG				0.2605973526186928	1.19797462727055	0.264668858455309	1.15909229917434	1.441199771404156	2.71546594697365	1.10276942270129E-5	1.46493872429166	1.1806024187854638	2.26671407320248	0.0060340430156853	1.21357258003073	719175.052485441	643378.684988104	698334.343060724	791009.636794691	513888.224845355	902475.26029634	1452864.72460047	859100.497933335	1033351.09884703	1871446.08420249	1561891.66307115	2896273.66708988	1312712.63132584	1561930.9715375	2075379.87613148	2309850.35427942	2207460.70744733
9.32_812.654583958333	9.32	812.65276847	C47 H91 O7 N1 P1	PE(18:1p/24:1)	M+H	B	PE(42:2p)	(18:1p/24:1)	(18:1p)	(24:1)					Glycerophospholipids,GP	P-Ethanol Amine	PE				-0.2581293430388223	0.836171430638468	0.486803748579471	0.582330068258793	-0.5081727643483854	0.703112396417277	0.152715860994398	0.791583487656972	-0.2500434213095616	0.840871106873872	0.303458831197282	0.573223074384547	1.26823522982852E7	1.23856035446316E7	1.37163250224334E7	1.41583794303736E7	1.34577653437542E7	1.71640541678491E7	1.31049222491757E7	1.68233696907859E7	1.36223632085683E7	1.25376721183614E7	3384105.63342623	1.07945237306089E7	1.28797201851171E7	2496779.35078835	1.36301464722302E7	2920760.9226393	1.28163818927542E7
1.64_655.473320375	1.64	655.47318353	C44 H63 O4	OAHFA(44:11)	M-H	C	OAHFA(44:11)	(44:11)	(44:11)						FattyAcyls,FA	Fatty Acid	OAHFA				-0.3481778094759534	0.785575689960639	0.151394312664596	1.32407810311936	-0.719647740143132	0.60724569401967	0.0975355126486142	0.795732176355486	-0.3714699306671801	0.772994508078649	0.441387386822229	0.673244176787917	926747.556919281	1514339.97912758	555234.990523134	405374.751208792	555184.973845946	527292.350287525	613320.609528662	697091.423483543	780235.667651247	498720.87119879	537581.354108716	339292.41457298	346640.617057852	486636.489144817	403855.316187531	438996.565442391	512694.041962299
1.79_607.47359975	1.79	607.47318353	C40 H63 O4	OAHFA(40:7)	M-H	C	OAHFA(40:7)	(40:7)	(40:7)						FattyAcyls,FA	Fatty Acid	OAHFA				0.0981192628022684	1.07037717929192	0.635813190093973	0.550383247111087	0.005262742552678	1.00365451668367	0.970202539674803	0.120602875408909	-0.0928565202495836	0.937664344962601	0.667868286678413	0.548467761704484	1057548.12299232	1606640.46158636	941760.344667061	827377.813416714	1090389.252737	944603.995824809	965013.780973753	1216669.04517839	999862.784642024	1029340.64932349	1042103.83111602	812122.936346119	899674.810101787	773959.972079599	1014406.51817156	1154177.12029084	1500992.67014732
1.85_331.28425675	1.85	331.28428647	C19 H39 O4	MG(16:0)	M+H	C	MG(16:0)	(16:0)	(16:0)						Glycerolipids,GL	Neutral glycerolipid	MG				-0.1133090598478496	0.924465214298362	0.102573268708446	1.59816967659582	-0.0480483874995554	0.967243888039826	0.605861751520352	0.452043283186887	0.0652606723482976	1.04627396799774	0.455479875908688	0.413272070877421	836095.041661686	798203.29508404	670266.522908268	696385.234313816	816673.855182094	625292.12666136	808990.689579866	840140.160172918	655058.067199491	739154.015166799	803085.70838559	802078.79161532	722864.003124016	734260.657873491	737152.26136584	730543.428312414	702352.858045381
2.62_359.31558575	2.62	359.31558647	C21 H43 O4	MG(18:0)	M+H	C	MG(18:0)	(18:0)	(18:0)						Glycerolipids,GL	Neutral glycerolipid	MG				-0.1254037346844681	0.916747457766369	0.391540702101509	0.979422071126123	-0.1721180412088932	0.887538715941985	0.145052118880124	0.765071453640676	-0.0467143065244242	0.968138726126877	0.702940028209021	0.202353677851484	735375.687800355	723837.918514948	557367.448748217	593571.472301131	595232.233004674	514383.063057936	595279.482465401	723149.439482136	447652.248565228	508821.973439726	674729.246125154	651618.891982968	528675.586743753	631253.93753444	510830.698970963	587858.38564469	569992.673883571
3.67_902.494293041667	3.67	902.49425847	C50 H74 O10 N1 P1 Na1	PS(44:12)	M+Na	C	PS(44:12)	(22:6/22:6)	(22:6)	(22:6)					Glycerophospholipids,GP	P-Serine	PS				-0.0536961906018307	0.963464763527394	0.461071149928505	0.751301624137081	-0.286671283433807	0.819791374972411	0.0145665182142655	1.11781942601338	-0.2329750928319763	0.850878419228356	0.040738557729406	1.04890632816867	3021975.24863675	3533474.28520089	2439138.09830081	2535109.88416946	2853861.3368948	2760662.61826755	2319265.74865254	2351191.92318614	2815611.44034795	2204331.8667316	2590830.2956428	2306416.78998443	2479692.9112952	2425534.42268211	2472918.17111259	2071796.25404506	2303997.384282
3.69_880.510887833333	3.69	880.50990847	C48 H76 O10 N1 P1 Na1	PS(42:9)	M+Na	C	PS(42:9)	(42:9)	(42:9)						Glycerophospholipids,GP	P-Serine	PS				-0.0611280152468733	0.958514382472141	0.383013623160065	0.870992437958907	-0.3268514312130827	0.7972745756775	0.0214610030162906	1.0659897564615	-0.2657234159662088	0.83178154679455	0.0509143879779023	1.01096805907926	1.23682746431884E7	1.56317351516964E7	9863975.24561052	1.03106067139566E7	1.12714438707397E7	1.13480138931827E7	9488871.58248515	9735482.13075874	1.12323724234069E7	8747198.44550606	1.04068608313125E7	9274398.59877403	9867252.50033792	9829715.43339182	9786909.18779615	8366415.23936755	9326444.50261326
4.03_878.569012166667	4.03	878.56943347	C52 H81 O8 N1 P1	PC(44:12)	M+H	C	PC(44:12)	(22:6/22:6)	(22:6)	(22:6)					Glycerophospholipids,GP	P-Choline	PC				-0.1895535733387958	0.876877019621319	0.0325991343912339	1.60307064703524	-0.6729844928902455	0.627207843899116	0.0022339878096661	1.22224335249641	-0.4834309195514482	0.715274582255534	0.0131945594935933	1.15798532086197	3.17536287302448E7	4.94360545657206E7	2.92310104146526E7	2.63952194668072E7	3.30961618350332E7	3.25942607151958E7	2.41570139057528E7	2.20676009023791E7	2.70517291268132E7	2.41267659431393E7	2.55996941269247E7	2.18448306866876E7	2.41509097011606E7	2.23020459961278E7	2.07364864284481E7	2.19930787901858E7	1.96524249317502E7
4.03_900.551407625	4.03	900.55137847	C52 H80 O8 N1 P1 Na1	PC(44:12)(rep)	M+Na	C	PC(44:12)	(22:6/22:6)	(22:6)	(22:6)					Glycerophospholipids,GP	P-Choline	PC				-0.1833448069786247	0.880658869754458	0.304369892946332	1.09610109212627	-0.591122419140447	0.663826248168825	0.0726604317528733	0.826833437472307	-0.4077776121618218	0.753783639690032	0.21222390908424	0.694363463436982	1027941.02734028	2369536.7244473	1725913.46591508	858553.250214525	1268864.42731986	1066626.44998103	1221107.78156243	837710.69855678	974795.53179311	1231553.70990568	801695.936253391	1202683.02933361	820145.696494717	759330.626416697	874654.143846631	1198616.63449204	691799.991312579
4.21_898.560537583333	4.21	898.56036053	C51 H81 O10 N1 P1	PS(45:9)	M-H	C	PS(45:9)	(45:9)	(45:9)						Glycerophospholipids,GP	P-Serine	PS				-0.1779365926645588	0.883966381076708	0.0242877240673368	1.69049610811591	-0.3630013639678297	0.777545300767203	7.59172479213699E-5	1.44445368511212	-0.1850647713032714	0.879609584043366	0.0242319679156494	1.12412626514359	3386462.38346909	3895540.87351239	3217194.80902705	3278430.54466942	3255445.66658094	3545350.7356943	3038928.74262208	3340578.4004098	3048164.77555112	3284365.7109186	2739992.68511835	2648949.5512914	2694251.13423351	2770298.94495989	2523043.39936129	2716026.82391136	2781140.91354074
4.22_836.521239916667	4.22	836.52248347	C49 H75 O8 N1 P1	PE(44:12)(rep)	M+H	C	PE(44:12)	(22:6/22:6)	(22:6)	(22:6)					Glycerophospholipids,GP	P-Ethanol Amine	PE				-0.1529515509455201	0.899408515870143	0.234185870834203	0.935781397086482	-0.3912922518639506	0.762446359513261	0.0113584527162588	1.1038543689096	-0.238340700918431	0.847719746989079	0.115305376450336	0.846159446028585	2.20920650580825E7	2.82761122739905E7	1.74805374910769E7	1.86774328602567E7	1.9931498317342E7	1.99430836713419E7	1.60393943759746E7	1.73140128748891E7	1.97242599096374E7	1.58332432540357E7	2.30226597122035E7	1.52188244501193E7	1.89027015541326E7	1.68199860329452E7	1.67497924510102E7	1.42663924532271E7	1.49244867539625E7
4.22_858.503620958333	4.22	858.50442847	C49 H74 O8 N1 P1 Na1	PE(44:12)	M+Na	C	PE(44:12)	(22:6/22:6)	(22:6)	(22:6)					Glycerophospholipids,GP	P-Ethanol Amine	PE				-0.1331887235394972	0.911813880436153	0.247121674687456	0.921869665650311	-0.3309816203562142	0.794995378965213	0.0119808996601005	1.10046050621929	-0.1977928968167163	0.871883392019585	0.130930387852729	0.830147178047001	3340815.21203786	4301785.60715261	2912223.37338117	3025158.00793197	3137315.90662129	2999019.52773838	2717188.27991075	2739041.84179049	3168973.10870743	2553858.8736389	3573801.93189697	2437465.86167562	3070454.5688444	2675950.36736599	2671802.17771992	2369911.77954556	2388166.29475567
4.23_836.521121583333	4.23	836.52007847	C47 H76 O8 N1 P1 Na1	PE(42:9)	M+Na	C	PE(42:9)	(42:9)	(42:9)						Glycerophospholipids,GP	P-Ethanol Amine	PE				-0.1536490202972234	0.898973802888536	0.228450535362823	0.946742497739865	-0.3913563255439478	0.762412498123397	0.0109997716148496	1.10751927915095	-0.2377073052467233	0.848092008547583	0.114137372921582	0.849587238439635	2.20597500380415E7	2.81995599427354E7	1.74746886717029E7	1.86717451657146E7	1.99256450380302E7	1.99430836713419E7	1.60254804581819E7	1.73321973474007E7	1.97517939704127E7	1.58387567307889E7	2.29251734483644E7	1.52189690790418E7	1.88540288749271E7	1.68216507297892E7	1.67148475139193E7	1.42650090661647E7	1.48928807454397E7
4.24_678.506749166667	4.24	678.50683347	C36 H73 O8 N1 P1	PC(28:0)	M+H	C	PC(28:0)	(28:0)	(28:0)						Glycerophospholipids,GP	P-Choline	PC				0.1572750726844976	1.11517882498361	0.0544270826995631	1.43477960319122	0.2978750735000599	1.22933241173864	0.0104981052696322	1.16737876653268	0.1406000008155534	1.10236348126203	0.16537233890899	0.719954319215926	1706447.84522828	1410701.06086698	1333876.98441556	1230612.12421833	1404178.23706099	1717628.44920286	1426255.14801394	1526645.99353644	1719794.09014542	1650819.25671009	1531029.47784442	1850051.98143409	1967887.52205909	1581727.62216012	1940410.70855204	1803467.15700695	1797001.73617955
4.27_854.568724166667	4.27	854.56943347	C50 H81 O8 N1 P1	PC(42:10)	M+H	C	PC(42:10)	(20:4/22:6)	(20:4)	(22:6)					Glycerophospholipids,GP	P-Choline	PC				-0.2108670878562434	0.864017783685619	0.0080597351415381	1.82555375705408	-0.436685307010881	0.738830174176374	0.0016439505732627	1.29883508995144	-0.2258182191546373	0.855109915706555	0.0452938987554851	1.05191736227727	5.79661590815991E7	6.24262942075353E7	4.47633706830356E7	4.5297284291172E7	4.99267900547661E7	5.51774269300691E7	4.64194545569418E7	4.95790552038542E7	4.56142804684644E7	4.57464314637083E7	4.31819071764541E7	3.92950689241319E7	4.00936526389641E7	4.28287473238495E7	3.81861871488473E7	3.5500247031685E7	4.07460256554805E7
4.28_876.551332333333	4.28	876.55137847	C50 H80 O8 N1 P1 Na1	PC(42:10)(rep)	M+Na	C	PC(42:10)	(20:4/22:6)	(20:4)	(22:6)					Glycerophospholipids,GP	P-Choline	PC				-0.2487156800671948	0.841645333667503	1.5119309281116E-4	2.35774814547098	-0.3886335003690248	0.763852772107176	0.0024224986545635	1.29005363744575	-0.1399178203018317	0.90757085146383	0.143556004562127	0.787193638887435	1353081.19402107	1903403.88944543	1466834.5860657	1390491.63359717	1608380.39275519	1473461.20005504	1488560.92068533	1342100.14526985	1349801.68344808	1489026.97600006	1331561.30847206	1344655.49465836	1181671.24135904	1267284.67342635	1156194.32293703	1132241.80314711	1111311.08041151
4.29_804.553402708333	4.29	804.55378347	C46 H79 O8 N1 P1	PC(38:7)	M+H	C	PC(38:7)	(38:7)	(38:7)						Glycerophospholipids,GP	P-Choline	PC				-0.0676959289256605	0.954160633983727	0.536263957660562	0.784765057737044	-0.6128957700404702	0.65388291344629	4.5561996718978E-4	1.33534892830672	-0.5451998411148109	0.68529646912413	0.0012280387690624	1.37004586376565	2.76818585522826E7	3.45718720770847E7	2.2442270367135E7	2.29136853593019E7	2.59494293929956E7	2.70581299080085E7	1.74697078339399E7	2.03837969079599E7	2.19279978123103E7	1.51621209081684E7	1.75948237675302E7	1.75319840991451E7	1.97163492196332E7	1.83965168943242E7	1.71272980289856E7	1.5136155902475E7	1.92045940914339E7
4.37_704.522160291667	4.37	704.52248347	C38 H75 O8 N1 P1	PC(30:1)	M+H	C	PC(30:1)	(30:1)	(30:1)						Glycerophospholipids,GP	P-Choline	PC				0.1323936487995242	1.09611080666747	0.337783672023161	0.936843735473486	-0.3104190823175922	0.806407475334092	0.0267504695162437	1.06138853238369	-0.4428127311171188	0.735698864046263	9.96366866583318E-5	1.57941137412558	5303065.77561794	4842344.98270739	4182377.54280883	4434966.88598635	4496491.28989467	4867158.42374349	3543424.34120702	3338134.3835954	3333549.66259496	3414720.33251442	3648320.37232491	3414415.04295669	4655262.03170696	3055262.85962595	3413857.78905655	3175298.94945013	4533716.7824034
4.43_754.5370905	4.43	754.53813347	C42 H77 O8 N1 P1	PC(34:4)	M+H	C	PC(34:4)	(34:4)	(34:4)						Glycerophospholipids,GP	P-Choline	PC				0.0852879298994262	1.06089945221768	0.41478968469999	1.36549837694504	0.156499152015783	1.11457921271042	0.108303478362039	0.846104457174889	0.07121122211635	1.05059834876955	0.678040936498312	0.595137945076315	4092546.21239994	4945528.86641634	3286929.02441132	4072892.1587278	4496009.47042669	4401951.30967269	4353796.71683007	5585543.41579517	5217928.86572274	3370229.33054905	4344779.3912793	3703507.91891709	5199690.47369823	4497635.62683842	4897349.23021355	4565394.60224859	4703170.62474834
4.51_784.488755791667	4.51	784.48877847	C43 H72 O8 N1 P1 Na1	PE(38:7)	M+Na	C	PE(38:7)	(18:3/20:4)	(18:3)	(20:4)					Glycerophospholipids,GP	P-Ethanol Amine	PE				-0.0237045646924637	0.983703496351885	0.88803713271842	0.586547123171834	-0.2237678938903265	0.856326042362924	0.0044100291914642	1.29393738651799	-0.200063329197862	0.870512350051264	0.0616407757600845	1.05490457101447	1140729.21154916	1285211.37826488	1196504.66714337	1231933.34433205	1209864.56771225	1189205.49601161	811207.116690817	1154725.47072288	1267252.58913682	1007240.96987676	1031974.25078696	1041816.24614271	1156509.42522809	1060303.26206577	960750.738653706	917113.140337168	1023337.93848561
4.54_830.569593333333	4.54	830.56943347	C48 H81 O8 N1 P1	PC(40:8)	M+H	C	PC(40:8)	(40:8)	(40:8)						Glycerophospholipids,GP	P-Choline	PC				-0.0652833757896491	0.955757568174172	0.48942189149319	0.8715028450568	-0.3494761822432352	0.78486901861059	0.0059765306458714	1.18355550346955	-0.2841928064535863	0.821200945455197	0.0190736786720874	1.15058579622926	5.9240210408755E7	5.72558269054818E7	4.38291823815354E7	4.46737753473532E7	4.90950746706828E7	4.59720713286225E7	3.88596219421519E7	4.80394705809446E7	4.58374580175989E7	3.79609389587281E7	3.89301658024457E7	3.67869434212675E7	4.38550745036157E7	4.25962857091421E7	3.87868904674725E7	3.51654279560613E7	4.12503966718852E7
4.57_780.553272708333	4.57	780.55378347	C44 H79 O8 N1 P1	PC(36:5)	M+H	C	PC(36:5)	(16:1/20:4)	(16:1)	(20:4)					Glycerophospholipids,GP	P-Choline	PC				0.1582726279031728	1.1159501849161	0.331812440559798	1.09021042590705	0.1823289813191519	1.13471420712404	0.0914253765163155	0.871385162792916	0.0240563534159745	1.01681439051811	0.910611426647677	0.359155763016847	3.79169365401246E7	3.15940858918439E7	2.76839049446434E7	2.92549981328061E7	2.96779551070968E7	2.99378073801408E7	2.07123048602297E7	4.20487328122985E7	3.98704255580755E7	2.11314516625391E7	3.26449782966616E7	3.27863759468474E7	3.60907347004043E7	3.70890736250705E7	3.6359293111639E7	2.76687420322199E7	3.94189988161273E7
4.59_838.537194916667	4.59	838.53813347	C49 H77 O8 N1 P1	PE(44:11)	M+H	C	PE(44:11)	(44:11)	(44:11)						Glycerophospholipids,GP	P-Ethanol Amine	PE				0.0084617306639353	1.00588245886056	0.929743574709151	0.458055601251529	-0.5195277793830302	0.697600133161703	0.0058266166349747	1.16758611688969	-0.527989510046959	0.693520527191548	0.0065949533789996	1.23674434299237	4517487.35157708	4190352.85931794	2827246.22606274	3453007.84489714	3383486.16334657	2887444.69913828	2284427.58828192	2180297.075579	2990672.08212312	2090902.72894494	3090259.62988106	2107011.22087084	3209511.46523655	2586904.84547403	2470188.02088965	2363106.50684546	2105957.52500342
4.6_730.53812275	4.6	730.53813347	C40 H77 O8 N1 P1	PC(32:2)	M+H	C	PC(32:2)	(32:2)	(32:2)						Glycerophospholipids,GP	P-Choline	PC				-0.0353026970205854	0.975826997533879	0.956114464700859	0.865733384689035	-0.524842383809927	0.695035039197828	0.0065997707519771	1.19622177804406	-0.4895396867893419	0.712252316193678	0.0173802119127114	1.10501775292811	1.21814620031655E7	9920135.94495202	1.44742794926634E7	8554497.80005853	8995673.56781109	1.0018107906095E7	8157554.07780002	8015560.89062658	1.06321230214377E7	5998048.51246647	6060664.25525223	6822873.43278481	7674163.22864298	6766714.08855696	7487598.59446814	7177749.55899152	7880040.75306431
4.6_884.543512875	4.6	884.54361347	C50 H79 O10 N1 P1	PS(44:10)	M+H	C	PS(44:10)	(22:4/22:6)	(22:4)	(22:6)					Glycerophospholipids,GP	P-Serine	PS				0.0767980802238182	1.05467469433712	0.143270948142394	1.55401904023229	-0.0632025475842444	0.957137071228106	0.638024186746976	0.293876901940354	-0.1400006278080658	0.907518760398134	0.255113815370418	0.627584975282739	3.57629815755541E7	2.51391479963654E7	2.27509059829035E7	2.71652886291285E7	2.4043904005009E7	2.59149423455495E7	2.45005509876441E7	2.68708576621449E7	2.54602424852519E7	2.22775141994235E7	2.30198486750937E7	2.37792844942398E7	2.52147113947717E7	2.59940144759057E7	2.76677460061997E7	2.57253375034882E7	2.53093318075499E7
4.6_906.525583833333	4.6	906.52555847	C50 H78 O10 N1 P1 Na1	PS(44:10)(rep)	M+Na	C	PS(44:10)	(22:4/22:6)	(22:4)	(22:6)					Glycerophospholipids,GP	P-Serine	PS				0.0026331266941879	1.00182681093384	0.993222330081457	0.505341804414444	-0.0767810474223807	0.9481708546506	0.590100731784469	0.329033757621259	-0.0794141741165684	0.946441884268175	0.568352011370673	0.374352841084947	6220659.73573863	4119755.64318909	4292296.8210371	6002377.63457926	5217324.60602174	4888313.32854244	4770054.75039197	5178636.76116425	5553018.47207449	4466656.0283741	4557802.62626873	4568143.67529628	4883478.5613788	5374556.13980814	4376826.75839517	5444438.5471725	5007279.27199544
4.69_792.553570875	4.69	792.55378347	C45 H79 O8 N1 P1	PC(37:6)	M+H	C	PC(37:6)	(37:6)	(37:6)						Glycerophospholipids,GP	P-Choline	PC				-0.0450869381664285	0.969231408374668	0.67327880452301	0.500075723115028	-0.2925530107893567	0.816455968957833	0.108559766986536	0.85657306951145	-0.2474660726229288	0.842374650576967	0.138516508017235	0.845914216661505	2710307.00273561	3638484.63742135	2749453.14089711	2257994.28686893	2794197.68476019	1998282.72872698	2300820.61936898	2012847.49430502	2733762.46940099	1943985.89560435	2374875.5523937	2236979.89934532	2935890.18258549	2262256.33251424	2312271.21630586	1837290.26883207	1735171.66087825
4.7_880.58495425	4.7	880.58508347	C52 H83 O8 N1 P1	PC(44:11)	M+H	C	PC(44:11)	(44:11)	(44:11)						Glycerophospholipids,GP	P-Choline	PC				0.0265073449745021	1.01854332256268	0.953219888416686	0.706376950101226	0.5209221550350223	1.43487210966276	0.0139023619638384	1.10434775659062	0.4944148100605235	1.4087492184943	0.0075579825581785	1.35049279132853	1547477.95891295	1906040.11069517	1219577.1476334	1158869.25460009	1196955.37393386	1101189.65168701	2058475.9332219	2044608.01558179	2241114.41603896	1738324.08012061	1609726.08391416	1761036.87194592	2752032.64972616	2004667.5353801	1848764.95054599	1911800.10688874	1655515.39300353
4.73_788.521898833333	4.73	788.52248347	C45 H75 O8 N1 P1	PE(40:8)	M+H	C	PE(40:8)	(18:2/22:6)	(18:2)	(22:6)					Glycerophospholipids,GP	P-Ethanol Amine	PE				-0.0196875412714279	0.986446325793012	0.784797470810687	0.592314805856218	-0.0445459276720637	0.96959493821231	0.541759154134074	0.484075104425196	-0.0248583864006348	0.982917076033352	0.739154986884211	0.411335976159072	1.34655559746039E7	1.32971879234381E7	1.14482513205282E7	1.08820849884514E7	1.26467792183165E7	1.15685303016891E7	1.13632468901032E7	1.26776168689146E7	1.34834279042403E7	1.08074115011905E7	1.12580662337302E7	1.24662986810242E7	1.33569602888296E7	1.26053149114115E7	1.13272894834647E7	1.15993883661605E7	1.084339476028E7
4.74_788.522434958333	4.74	788.52007847	C43 H76 O8 N1 P1 Na1	PE(38:5)	M+Na	C	PE(38:5)	(38:5)	(38:5)						Glycerophospholipids,GP	P-Ethanol Amine	PE				-0.0681443807013487	0.953864085842047	0.53273697040022	0.450536798778281	0.0141380362484335	1.00984791465382	0.914418885279089	0.449982456119522	0.0822824169497813	1.058691620371	0.478983332738583	0.45000362884315	1.66037404214775E7	1.76891878642835E7	1.26596173005452E7	1.12369810152641E7	1.56793912556485E7	1.1463281088665E7	1.24301888766074E7	1.67875606006136E7	1.41848127491362E7	1.51312347082772E7	1.55497225958288E7	1.62569644413752E7	1.84754987516972E7	1.33051339562149E7	1.20816251490751E7	1.13336835307105E7	1.54310341524269E7
4.75_756.552643791667	4.75	756.55378347	C42 H79 O8 N1 P1	PC(34:3)	M+H	C	PC(34:3)	(34:3)	(34:3)						Glycerophospholipids,GP	P-Choline	PC				0.2111499280084151	1.1576105121431	0.318596598474293	1.17370747222799	-0.4230535925151258	0.745844306579173	0.0351983755362748	0.972619363426746	-0.634203520523541	0.644296418143596	0.0165354803263317	1.17598982119135	1.66112248153817E7	1.08098180897502E7	1.30103743260275E7	1.00751519783834E7	1.165280942534E7	9884575.92541508	1.01505963996856E7	1.08595710166495E7	6664045.3249599	5020935.65490582	5325066.62564321	8397446.85025591	9948396.87128141	8309612.95501246	9987736.21185884	5835357.31656712	8723606.24482729
4.78_856.583872583333	4.78	856.58508347	C50 H83 O8 N1 P1	PC(42:9)	M+H	C	PC(42:9)	(42:9)	(42:9)						Glycerophospholipids,GP	P-Choline	PC				0.0985885196244396	1.07072539112838	0.207829682830067	1.01667035411066	-0.3706907921603548	0.773412082430276	0.0114507648544914	1.15174459436366	-0.4692793117847985	0.72232534022119	0.0033002921643805	1.30725606117195	4804789.0203182	5979590.63729667	4632245.76850988	4055176.35009464	5833973.53156753	4224131.48958073	3375859.22855931	3524618.60771322	3373259.01093713	3829415.15689389	4185133.08992286	3041914.8800822	3777977.62590584	4016267.50231687	3629557.76856213	4191164.14561374	3673272.97531661
4.82_818.569400708333	4.82	818.56943347	C47 H81 O8 N1 P1	PC(39:7)	M+H	C	PC(39:7)	(39:7)	(39:7)						Glycerophospholipids,GP	P-Choline	PC				-0.1173771515297049	0.921862091820525	0.34061169596828	0.694508107425425	-0.4342179966215432	0.740094809454227	0.0205816654428195	1.0606578990387	-0.3168408450918404	0.80282594980412	0.0316839413627016	1.06430824844723	1966103.23717273	2387591.29938888	1578122.94722574	1567081.71786648	1655730.62945881	1556632.593624	1336071.6530341	1410944.88666558	1676102.63534761	1276728.56801441	1429326.29659699	1470105.39008169	1748611.8881339	1417028.06564323	1309975.18962585	1205345.20480317	1321493.35191247
4.86_856.5098725	4.86	856.50990847	C46 H76 O10 N1 P1 Na1	PS(40:7)	M+Na	C	PS(40:7)	(18:1/22:6)	(18:1)	(22:6)					Glycerophospholipids,GP	P-Serine	PS				-0.0723699042103487	0.951074391437991	0.34431453291209	0.76329189061133	-0.0655934108475394	0.955552198011064	0.340544849464143	0.537382553461949	0.0067764933628032	1.00470815596906	0.944045440645105	0.324442647066591	5796399.63994802	6446593.6854179	6264930.32360472	5522824.45297487	6372251.49847081	5323206.6500284	5619819.42800401	5554887.0797828	7108739.72491073	5876183.17038926	5630682.35044464	6104099.04812333	5079608.14147882	6204702.33224092	6064302.16394054	5589530.06356883	5830828.65813174
4.93_864.553743208333	4.93	864.55378347	C51 H79 O8 N1 P1	PE(46:12)	M+H	C	PE(46:12)	(46:12)	(46:12)						Glycerophospholipids,GP	P-Ethanol Amine	PE				-0.0594669549811475	0.9596186124237	0.84639217776416	0.260459590744782	-0.4746800880756076	0.719626346612933	0.022176038419689	1.0300726137553	-0.4152131330944589	0.749908700494439	0.0609460125006619	0.918355153244468	1246361.778556	1450952.28303662	838360.770364043	824252.358148439	962586.202669882	924818.670665915	629949.526276379	692933.256299851	878769.123682101	626071.147114573	1188232.47459101	668973.141288292	957836.866749585	829596.697384826	777058.75700671	627139.128313251	665784.150118862
5_768.553563833333	5.0	768.55378347	C43 H79 O8 N1 P1	PC(35:4)	M+H	C	PC(35:4)	(35:4)	(35:4)						Glycerophospholipids,GP	P-Choline	PC				-0.1639828655959121	0.892557572016307	0.118105314564358	1.26955047244152	-0.1208466567198579	0.91964778982608	0.239020177297639	0.638979935594259	0.0431362088760486	1.03035122737077	0.548178968100946	0.401655580597816	3186216.76658434	2831510.98994025	2732577.79318737	2428367.30559236	2726156.01946419	2615644.76895404	2931990.48910609	2891689.26323534	3096784.26188057	2639051.93484331	2498535.85067997	2963838.49581078	2764112.68841277	2835914.337679	1910036.75825762	2425109.97210252	2712545.55739146
5.03_814.538099458333	5.03	814.53813347	C47 H77 O8 N1 P1	PE(42:9)(rep)	M+H	C	PE(42:9)	(20:3/22:6)	(20:3)	(22:6)					Glycerophospholipids,GP	P-Ethanol Amine	PE				-0.0523790620215222	0.964344773782732	0.437439443918616	0.618633580241317	-0.3898631370211572	0.763202003110773	0.0011272706120388	1.30862351503027	-0.3374840749996357	0.791420271939715	0.0023799188006218	1.36819647341229	3632302.60881722	3904764.29729658	3118053.69934924	3140308.62267106	3417194.01577442	2879581.28373281	2475981.44700456	2792043.86004948	2845567.16774131	2473740.96903952	2814978.07187302	2499066.45542638	2369616.61496291	2782543.82088662	2707681.84007062	2634716.45008711	2636890.35043081
5.11_882.600371875	5.11	882.60073347	C52 H85 O8 N1 P1	PC(44:10)	M+H	C	PC(44:10)	(44:10)	(44:10)						Glycerophospholipids,GP	P-Choline	PC				-0.06913052175888	0.953212303517692	0.39921532980566	0.695140370191798	-0.093226772538805	0.9374237342894	0.400210557852709	0.432420067180377	-0.0240962507799242	0.983436460933177	0.863784434337597	0.126327289634749	8338180.56750637	5779573.21474109	5865400.46603059	6277981.3848141	5917759.03363157	6218748.95673815	7109840.9771774	6024115.83195905	6300393.20264769	6853739.71466963	5465048.75926454	6008504.2675124	6800272.98641192	6153381.88562305	6044169.31715725	5903799.78709937	5962970.72128403
5.15_794.569305416667	5.15	794.56943347	C45 H81 O8 N1 P1	PC(37:5)	M+H	C	PC(37:5)	(37:5)	(37:5)						Glycerophospholipids,GP	P-Choline	PC				0.0713487503771053	1.05069850427474	0.542347189818663	0.929695137358286	0.1172879934927309	1.08469391586858	0.316573120377237	0.510915167549342	0.0459392431156277	1.0323550585211	0.593294288521521	0.29014977999978	3427875.26115555	2536237.46549676	2767154.91819091	3048483.35217442	2669800.43248537	3015746.29408713	3013299.52404488	3569345.1784533	2979423.24347099	2899545.21753856	2658172.85542232	2910602.43459537	4113854.37310872	3041795.91906282	2718744.21821613	2921674.96523451	3123742.12220218
5.21_730.538247458333	5.21	730.53813347	C40 H77 O8 N1 P1	PC(32:2)(rep)	M+H	C	PC(32:2)	(32:2)	(32:2)						Glycerophospholipids,GP	P-Choline	PC				0.0944765519138745	1.06767795583781	0.643266158154071	0.423718121676825	0.1989234738272084	1.14784152624798	0.312125008079604	0.598600097826592	0.1044469219133363	1.07508216309221	0.554818024221235	0.3443184877877	4004568.67507248	3043871.30118034	3477792.34866645	2963046.07429673	3217292.9237177	4588213.11578562	2816852.97672723	5273681.7006762	3796391.91892398	3425030.7064815	3595939.19909515	3985746.4150566	4249074.54965447	3761044.93750608	4232840.44454291	4412986.42430523	5214535.2630963
5.22_814.539362791667	5.22	814.53923053	C47 H77 O8 N1 P1	PE(42:8)	M-H	C	PE(42:8)	(42:8)	(42:8)						Glycerophospholipids,GP	P-Ethanol Amine	PE				-0.0321878496882274	0.977936130556135	0.955274441604534	0.363994351531323	-2.630500237468055	0.161488100029313	0.0922836179745876	0.727055948330525	-2.5983123877798264	0.165131540786286	0.102015592984344	0.779289652953114	1352694.63174343	2831623.59604023	93514.6382133438	142388.608023084	207986.548875036	193740.294411601	152394.705359773	222961.458174613	141173.925263548	190723.193211625	55226.7847389718	33775.6884801654	141948.585465496	46967.128185014	304847.359345567	141196.474654399	69460.1117607235
5.27_828.559493125	5.27	828.55965847	C41 H83 O13 N1 P1	PI(32:0)	M+NH4	C	PI(32:0)	(16:0/16:0)	(16:0)	(16:0)					Glycerophospholipids,GP	P-Inositol	PI				-0.1772738016207337	0.884372578911765	0.190715056554351	1.02887917396542	-0.3715673027822491	0.77294233796087	0.0483620924441777	0.988392894135859	-0.1942935011615149	0.874000796035522	0.28870734592273	0.705013566098806	1.11018837970542E8	1.13471675363846E8	9.58344545273347E7	7.55607208136493E7	8.51208957150503E7	6.45801402455013E7	6.45521383753911E7	7.75162764980273E7	9.34609775824866E7	7.11120737257403E7	9.66151974940535E7	7.35865679625115E7	6.96787964090968E7	8.27056466615109E7	7.84108367633206E7	6.31517883475172E7	5.71856903193419E7
5.29_828.553691833333	5.29	828.55378347	C48 H79 O8 N1 P1	PC(40:9)	M+H	C	PC(40:9)	(40:9)	(40:9)						Glycerophospholipids,GP	P-Choline	PC				-0.1887581396277038	0.877360621381228	0.216085321548132	0.98355517985187	-0.4862175182655142	0.713894346326409	0.0053833111008141	1.27429375195245	-0.2974593786378109	0.813684052975304	0.0255284130026131	1.12202046624148	1.11119441415577E8	1.46813482103733E8	1.20435524364652E8	1.17139842247533E8	1.33068765110743E8	1.10141017888152E8	8.13112711075337E7	1.0071578823636E8	1.18902339243008E8	8.82223652967965E7	1.19263548350603E8	9.26678035165419E7	1.00091124093503E8	1.04190608802167E8	9.78584742649513E7	6.43125252513452E7	7.2726208040064E7
5.3_703.574505416667	5.3	703.57485247	C39 H80 O6 N2 P1	SM(d34:1)	M+H	C	SM(d34:1)	(d16:0/18:1)	(d16:0)	(18:1)					Sphingolipids,SP	Sphingolipids	SM				0.1039083700412347	1.07468091442783	0.180170589486822	1.0915702921978	0.1559275094323439	1.11413766774682	0.113771522397725	0.808597424494985	0.0520191393911076	1.03671485441797	0.602232583817605	0.483482016914808	1.56537037049208E8	1.25978068051114E8	1.38063709521365E8	1.32965384230676E8	1.83109252271566E8	1.64228756061227E8	1.68743554933537E8	1.50932715581314E8	1.37241684802759E8	1.49970850779077E8	1.43051460844637E8	1.84017699328372E8	1.58759579297487E8	1.52897728397844E8	1.75788335880453E8	1.80920834204143E8	1.68325142018986E8
5.33_876.577765625	5.33	876.57601053	C49 H83 O10 N1 P1	PS(43:6)	M-H	C	PS(43:6)	(43:6)	(43:6)						Glycerophospholipids,GP	P-Serine	PS				-0.0359208832104479	0.975408951077784	0.490601935573562	0.691101197873693	-0.228789991581347	0.853350308496685	1.44976852436E-4	1.43498545017641	-0.1928691083708991	0.874864135246832	0.0023501191309913	1.41414092547484	2.47891595397342E7	2.24930385468696E7	2.43012489883724E7	2.42958932676922E7	2.36439217359331E7	2.3221965871306E7	1.91761586341729E7	2.11897322457185E7	2.24751852708493E7	2.14238287747961E7	2.14402200748175E7	1.91775554106535E7	2.20126975199931E7	2.08992638685381E7	1.98331384904764E7	1.92793217149049E7	2.04218225308427E7
5.37_840.552114625	5.37	840.55378347	C49 H79 O8 N1 P1	PE(22:4/22:6)	M+H	C	PE(44:10)	(22:4/22:6)	(22:4)	(22:6)					Glycerophospholipids,GP	P-Ethanol Amine	PE				0.0362099987893094	1.02541648672028	0.593501063649783	0.63915639769782	0.0547510414586236	1.03867984813595	0.46565426110996	0.372630110749835	0.0185410426693202	1.01293460909537	0.833560237066157	0.346814009519058	7.72729024415127E7	6.46053908531337E7	5.81008568268784E7	6.68369874893271E7	5.5041862745682E7	6.076322906456E7	5.97192675624563E7	6.77776422567175E7	6.51522278423524E7	6.57977959274513E7	7.45534868938099E7	5.45698649724577E7	7.17635761583297E7	6.76808070408719E7	6.53672798392726E7	6.70893891360515E7	6.63016493569588E7
5.37_840.553536375	5.37	840.55137847	C47 H80 O8 N1 P1 Na1	PE(42:7)	M+Na	C	PE(42:7)	(42:7)	(42:7)						Glycerophospholipids,GP	P-Ethanol Amine	PE				0.029735169851613	1.02082471952021	0.652317011214987	0.654084901323324	0.039994166409288	1.02810966944822	0.586057351097998	0.283926975975301	0.0102589965576793	1.00713633769707	0.888965467792539	0.336357193528879	7.80154926783064E7	6.46053908531337E7	5.79708829140134E7	6.68361382505441E7	5.51073943243654E7	6.07693041332958E7	5.97717209922448E7	6.78504212632204E7	6.52090777970809E7	6.5752637303119E7	7.28830361482367E7	5.45731007387015E7	7.17633367006998E7	6.76771571036565E7	6.53732569173734E7	6.70916854051317E7	6.29315538802029E7
5.37_862.534498083333	5.37	862.53572847	C49 H78 O8 N1 P1 Na1	PE(44:10)	M+Na	C	PE(44:10)	(22:4/22:6)	(22:4)	(22:6)					Glycerophospholipids,GP	P-Ethanol Amine	PE				-0.0580722172528822	0.960546780481919	0.45480853846203	0.639383267594805	0.0288464191428868	1.02019604937645	0.764404848376798	0.156059157833673	0.0869186363957596	1.06209928564291	0.308182968642438	0.540858671118035	7401096.55819596	5644877.5917513	6851701.31538697	7902999.07118133	6360370.5120572	6074579.98213878	6976548.01286029	7058469.98892664	7240077.26298814	7427609.79030759	7772120.31540493	6259403.23202721	7778361.44127058	7037689.49565004	6527507.97148384	6980989.0926415	5558998.33005589
5.4_706.537924458333	5.4	706.53813347	C38 H77 O8 N1 P1	PC(30:0)(rep)	M+H	C	PC(30:0)	(30:0)	(30:0)						Glycerophospholipids,GP	P-Choline	PC				-0.0301359012858115	0.979328040938763	0.639743172230194	0.417838832006317	-0.0092675273385163	0.993596827795444	0.942265934422108	0.12540600054674	0.0208683739472969	1.01456997682105	0.764730519816211	0.32024426214661	3.76252038579307E8	3.8221140832472E8	3.00216352086143E8	3.11962680814341E8	3.34541048938231E8	3.70340358228363E8	3.36684708603348E8	3.74360226201745E8	3.79186467890788E8	3.11276102448071E8	3.35309500534372E8	3.68947216217483E8	3.52943001114354E8	3.50984831648991E8	3.63632014466659E8	3.31856051764925E8	3.57187573802726E8
5.4_728.519940458333	5.4	728.52007847	C38 H76 O8 N1 P1 Na1	PC(30:0)	M+Na	C	PC(30:0)	(30:0)	(30:0)						Glycerophospholipids,GP	P-Choline	PC				-0.0111768416733345	0.99228273588507	0.947680956968019	0.132184912685332	0.0369851542719757	1.02596758779469	0.314688237643706	0.512792695726412	0.0481619959453023	1.03394682855141	0.571818580805264	0.36920092923196	8778304.75380974	9751131.03579057	8781124.71126273	8941303.55577005	9640168.52377645	9463181.31413912	9201840.17758734	9749557.65624288	1.05445795910225E7	9162281.34034042	7899195.6517131	1.06768934331475E7	9726727.50764537	9006084.79165495	9982154.94792727	9300309.05395901	9411824.02650002
5.4_728.521797541667	5.4	728.52248347	C40 H75 O8 N1 P1	PC(32:3)	M+H	C	PC(32:3)	(32:3)	(32:3)						Glycerophospholipids,GP	P-Choline	PC				-0.0162013893412127	0.988832873138845	0.901540508738862	0.184544917661573	0.0479087903792212	1.03376537778617	0.305559840873846	0.523049393925516	0.0641101797204378	1.04543993820179	0.473796915944607	0.443077928416227	8249809.85071801	9635644.61458739	8676188.54544798	8941303.55577005	9640168.52377645	9175549.73291408	9083719.51019088	9614751.36897141	1.05445795910225E7	9079448.45612653	7787509.23652559	1.06768934331475E7	9663339.52919975	8722399.68257594	9982154.94792727	9230743.60985791	9188562.34868677
5.4_832.582713833333	5.4	832.58267847	C46 H84 O8 N1 P1 Na1	PC(38:4)	M+Na	C	PC(38:4)	(38:4)	(38:4)						Glycerophospholipids,GP	P-Choline	PC				-0.0302616192922608	0.97924270495211	0.583837808934374	0.480478592101058	-0.313546767531486	0.804661121007307	0.0076909475825243	1.16281808728217	-0.2832851482392262	0.821717758976472	0.0125689768978165	1.21225574513388	8.24744430739909E8	9.46138536251925E8	6.72746217344977E8	7.04251039323407E8	7.03409551716717E8	7.52915105069685E8	6.27062320579428E8	6.46128803195331E8	6.26057702125513E8	6.62467244462561E8	6.57144938086572E8	5.64495907779729E8	6.62704396004441E8	6.51924815155134E8	6.40900803046623E8	5.97626016546804E8	6.09336456445953E8
5.4_832.5857525	5.4	832.58508347	C48 H83 O8 N1 P1	PC(40:7)	M+H	C	PC(40:7)	(18:1/22:6)	(18:1)	(22:6)					Glycerophospholipids,GP	P-Choline	PC				-0.0157534906424	0.9891399135754	0.858287606899252	0.325126140633766	-0.3657206016233904	0.776081138852578	0.0203712294507374	1.03696386697925	-0.349967110980991	0.784601984210011	0.025416160613939	1.08598366766465	8.16340358481634E8	1.12123687043891E9	6.98344082062114E8	6.88765309792489E8	7.40711616319177E8	8.36469460961104E8	6.58497046696555E8	6.46877328310309E8	6.3426147115041E8	6.68985327725139E8	7.09173947829584E8	5.28220000517253E8	6.6930807773931E8	6.4024217830347E8	6.73131030514697E8	5.91289453670156E8	6.8034516236536E8
5.4_854.566080416667	5.4	854.56702847	C48 H82 O8 N1 P1 Na1	PC(40:7)(rep)	M+Na	C	PC(40:7)	(18:1/22:6)	(18:1)	(22:6)					Glycerophospholipids,GP	P-Choline	PC				-0.1023754238711094	0.931497999629749	0.183590453495816	1.06272848761047	-0.3019628103186511	0.811148065019718	0.0017241324145759	1.28366727030629	-0.1995873864475418	0.87079957803681	0.0182250498248872	1.13707132293863	1.87427578618059E7	2.19291277079189E7	1.87039264291617E7	1.73439440491952E7	1.86775229264029E7	1.74669793651588E7	1.72228250125368E7	1.43442001380134E7	1.77126909463913E7	1.76655471777888E7	1.59669692861278E7	1.53699159767409E7	1.64334473952216E7	1.48112142437996E7	1.6620911652289E7	1.31671912749141E7	1.47573705232929E7
5.4_854.5688415	5.4	854.56943347	C50 H81 O8 N1 P1	PC(42:10)(rep)(rep)	M+H	C	PC(42:10)	(42:10)	(42:10)						Glycerophospholipids,GP	P-Choline	PC				-0.083544928941162	0.943735887714649	0.342717425665288	0.769447870068062	-0.2982027285382502	0.813264909536022	0.0025581604488112	1.2477246547379	-0.214657799597088	0.86175053860188	0.0234801926494258	1.11387234506169	1.63863107184216E7	2.0801691340086E7	1.7786076446085E7	1.72245306769028E7	1.86775229264029E7	1.67303504707343E7	1.61016531382708E7	1.42062006374131E7	1.56991710468815E7	1.76655471777888E7	1.59669692861278E7	1.30904030327085E7	1.57173117155347E7	1.42783950981837E7	1.6620911652289E7	1.33174698811256E7	1.31365181965066E7
5.44_858.600182291667	5.44	858.60073347	C50 H85 O8 N1 P1	PC(42:8)	M+H	C	PC(42:8)	(42:8)	(42:8)						Glycerophospholipids,GP	P-Choline	PC				0.0160596329066904	1.01119387706061	0.817281374953232	0.414553480172909	0.0678057229374837	1.04812132327263	0.514152761266856	0.308011277722006	0.051746090030783	1.03651866081246	0.709413110696218	0.239377053310319	1.23799926139628E7	8108691.10840346	7463132.26770381	9855409.46564633	8561748.58214262	9470887.41197134	9385687.73067143	1.22073223502799E7	9278794.16998871	1.08222206769285E7	7746973.30523063	8438060.17683245	8543363.95608361	1.04340757850837E7	1.04453993765937E7	1.06888746427903E7	9703547.58714311
5.53_729.590505958333	5.53	729.59050247	C41 H82 O6 N2 P1	SM(d36:2)	M+H	C	SM(d36:2)	(d18:1/18:1)	(d18:1)	(18:1)					Sphingolipids,SP	Sphingolipids	SM				0.1045202629432193	1.07513681749595	0.70435744501509	0.642427153499364	0.2498563491380217	1.18908871013012	0.284382474367486	0.672813088842986	0.1453360861948046	1.10598827124121	0.281812668604	0.593143180411124	7.67573436914271E7	8.92528654997358E7	7.96592793879923E7	5.6618502771616E7	8.62350789253974E7	1.02783314702429E8	9.21353469482099E7	7.06257667465645E7	9.0472017242091E7	9.36263651567942E7	9.85974191109065E7	9.79221841676819E7	5.47166608169485E7	1.07622748532573E8	9.43009890327705E7	1.21291548472077E8	1.04839652574207E8
5.55_826.563092666667	5.55	826.56036053	C45 H81 O10 N1 P1	PS(39:3)	M-H	C	PS(39:3)	(39:3)	(39:3)						Glycerophospholipids,GP	P-Serine	PS				-0.0206046429706165	0.985819454490978	0.684936895291879	0.510230332551885	0.0090353562248284	1.00628248422842	0.835065401640516	0.190353112359904	0.0296399991954572	1.02075738071939	0.674741710176878	0.232255032957387	1.19191131735746E8	1.05280438154712E8	1.42833369355989E8	1.50685942109957E8	1.33873602431628E8	1.26832761056485E8	1.23634797938704E8	1.44923785784584E8	1.36633588411176E8	1.35380289737822E8	1.22670564214229E8	1.31617933934376E8	1.25241804661416E8	1.34158634677892E8	1.23168047069203E8	1.30117796902793E8	1.3057226096647E8
5.57_754.534299833333	5.57	754.53572847	C40 H78 O8 N1 P1 Na1	PC(32:1)	M+Na	C	PC(32:1)	(16:0/16:1)	(16:0)	(16:1)					Glycerophospholipids,GP	P-Choline	PC				-0.3401153980306104	0.789978120708774	0.020574647581948	1.70490262034573	-0.3284287922030269	0.796403357200901	0.109976993718706	0.81856403210296	0.0116866058275813	1.00813343600752	0.849398682558087	0.0864394405435431	1.54473254119996E7	1.66949457655269E7	2.02819585388072E7	2.93081196804719E7	2.64816885554215E7	2.05523781833368E7	1.82679583224539E7	2.21662369884976E7	2.66606294626357E7	1.76422057572124E7	2.08522549966448E7	2.4224444013676E7	1.59693908922333E7	1.4820371541734E7	1.92626953724197E7	1.63721441384425E7	1.56011659089758E7
5.57_754.53799625	5.57	754.53813347	C42 H77 O8 N1 P1	PC(34:4)(rep)	M+H	C	PC(34:4)	(34:4)	(34:4)						Glycerophospholipids,GP	P-Choline	PC				-0.1506986486410644	0.90081412301252	0.362475479149458	0.680696471032398	-0.2374545591381811	0.848240599016153	0.199392022235772	0.648674856744728	-0.0867559104971173	0.941637766712016	0.636678000874423	0.257828832190976	1.93106981642381E7	1.65108469659446E7	2.05941586885323E7	3.00281089216523E7	1.76385509079875E7	2.06985784796318E7	1.56577086082047E7	1.71983503157954E7	2.6478726595272E7	1.788796583943E7	2.14314508595725E7	1.8844245455344E7	1.53462558459867E7	1.43967747417008E7	2.36881932521619E7	1.65299715844484E7	1.51125964783181E7
5.58_732.553846291667	5.58	732.55378347	C40 H79 O8 N1 P1	PC(32:1)(rep)	M+H	C	PC(32:1)	(16:0/16:1)	(16:0)	(16:1)					Glycerophospholipids,GP	P-Choline	PC				0.0748714245879106	1.05326716282818	0.701581239293314	0.726631982362196	-0.2858525656981429	0.820256731959992	0.0909626315634706	0.737640491759632	-0.3607239902860477	0.77877366817122	0.0178961789306806	1.13127325281212	1.12430894305616E9	1.16870905976271E9	1.55849376864041E9	9.59445528110328E8	1.0058497096253E9	1.05569205553716E9	8.34800712595953E8	9.76533996175507E8	9.40561160479255E8	8.2755178355563E8	8.86214661159092E8	8.86458992179234E8	9.01845694045398E8	8.06825382896707E8	8.40322441102948E8	8.25527561254594E8	8.8121944752651E8
5.62_856.515555791667	5.62	856.51341053	C48 H75 O10 N1 P1	PS(42:9)(rep)	M-H	C	PS(42:9)	(42:9)	(42:9)						Glycerophospholipids,GP	P-Serine	PS				-0.031540199399197	0.978375241237252	0.4470290701472	0.625044476115927	-0.0873244802233672	0.941266738027985	0.285118965358139	0.583385813952028	-0.0557842808241699	0.96207129775449	0.494398059580328	0.489134260429688	6.90741329977241E7	6.75889811805679E7	8.52126478147801E7	8.82179508440079E7	7.94185878368351E7	7.55678226436004E7	7.14970880377595E7	7.58544450395022E7	7.85316551640508E7	7.40077399129694E7	7.01915113102011E7	7.73577983354172E7	7.25267236770105E7	7.55435079593795E7	6.84698374044957E7	7.00654376987468E7	7.19962597039636E7
5.63_782.569090375	5.63	782.56943347	C44 H81 O8 N1 P1	PC(36:4)	M+H	C	PC(36:4)	(16:0/20:4)	(16:0)	(20:4)					Glycerophospholipids,GP	P-Choline	PC				-0.0888455623643983	0.940274851675197	0.23030011219186	1.01294176145936	-0.1521379583558581	0.899915870822896	0.0304913300993898	1.01017514361254	-0.0632923959914596	0.957077464338861	0.359514557568914	0.493569128057983	4.71777186006811E9	4.28607710250227E9	3.82801026699414E9	4.0377924986638E9	4.13868124894124E9	4.37731001036041E9	3.970442578698E9	4.62818996473524E9	3.62597163603795E9	3.90283906246529E9	4.34469057527463E9	3.82389300390566E9	3.35825258292136E9	3.84762547212618E9	3.95299503581185E9	3.73051173781986E9	4.18727425529531E9
5.64_804.551389625	5.64	804.55378347	C46 H79 O8 N1 P1	PC(38:7)(rep)	M+H	C	PC(38:7)	(38:7)	(38:7)						Glycerophospholipids,GP	P-Choline	PC				-0.0952931555665936	0.936082016284596	0.0731405972390865	1.41289838942844	0.0959471773718421	1.06876685881899	0.352106240906311	0.431234879978642	0.191240332938428	1.14174489011233	0.0965339673513548	0.908850939240213	7.3537247969651E7	6.89001358225541E7	9.80384467147792E7	1.07154745297208E8	9.09560613482883E7	7.8256700174117E7	9.80909177135218E7	9.78479170000958E7	1.01122473885477E8	1.01342421913582E8	9.58406990799006E7	9.58588097886713E7	9.34357855742914E7	9.27467122475083E7	8.87484208113754E7	9.11508477502474E7	8.27850441039545E7
5.7_790.537103416667	5.7	790.53813347	C45 H77 O8 N1 P1	PE(40:7)(rep)	M+H	C	PE(40:7)	(18:1/22:6)	(18:1)	(22:6)					Glycerophospholipids,GP	P-Ethanol Amine	PE				0.0304354145446393	1.02132032016963	0.646670788137326	0.87423371280324	0.0140293773401202	1.00977185919043	0.828983879134731	0.363136727006224	-0.0164060372045182	0.988692616066543	0.79949795191816	0.549043263616729	2.81729657514396E8	2.82635814809321E8	2.44166702362908E8	2.75970553493869E8	2.55535747867819E8	2.38500282231139E8	2.49514159277159E8	2.82859316588472E8	2.72625490697303E8	2.45454425331841E8	2.78806691592703E8	2.31429530998266E8	2.91786948830256E8	2.74922341523065E8	2.43987262067466E8	2.79506349774444E8	2.61984456493848E8
5.71_790.538014041667	5.71	790.53813347	C45 H77 O8 N1 P1	PC(37:7)	M+H	C	PC(37:7)	(37:7)	(37:7)						Glycerophospholipids,GP	P-Choline	PC				-0.0251232002677752	0.98273667326125	0.745112679096332	0.864977160484391	-0.0272424049515233	0.981294170688927	0.679458099461067	0.516526268401303	-0.0021192046837486	0.998532157584456	0.958190207231775	0.587149142745343	2.81729657514396E8	2.82635814809321E8	2.44166702362908E8	2.75970553493869E8	2.55535747867819E8	2.38500282231139E8	2.49514159277159E8	2.82859316588472E8	2.88927237846211E8	2.44684775832659E8	2.78806691592703E8	2.31429530998266E8	2.91034071651719E8	2.74922341523065E8	2.43987262067466E8	2.35306091907149E8	2.61984456493848E8
5.78_808.585072041667	5.78	808.58508347	C46 H83 O8 N1 P1	PC(38:5)	M+H	C	PC(38:5)	(18:1/20:4)	(18:1)	(20:4)					Glycerophospholipids,GP	P-Choline	PC				0.0295163372077756	1.02066988927227	0.755948957584176	0.887769325618785	-0.0550904232413079	0.96253411283133	0.681910107863966	0.250928240077761	-0.0846067604490821	0.943041548445806	0.513247819569678	0.44135706704858	1.66828131951353E9	1.23493541643804E9	1.03592511818637E9	1.37367785912043E9	1.29382829795897E9	1.379054149464E9	1.22137524143364E9	1.50062620496684E9	1.26223367106317E9	1.21597662870591E9	1.29154835713614E9	1.03908882773025E9	1.31026616120051E9	1.40790313377637E9	1.31755373927486E9	1.10892518104685E9	1.42766821708992E9
5.82_705.590453333333	5.82	705.59050247	C39 H82 O6 N2 P1	SM(d34:0)	M+H	C	SM(d34:0)	(d34:0)	(d34:0)						Sphingolipids,SP	Sphingolipids	SM				-7.066019727587095E-5	0.999951023282879	0.999633472271399	0.347883361584277	-0.3966413892680237	0.759624641352338	0.0208926985126054	1.04278762726883	-0.3965707290707475	0.759661847095731	0.0208972872884366	1.11655618079355	1.15068889268083E7	8671697.66743157	7202692.66769871	7925004.59151887	1.1452228519896E7	8303966.1152347	8233937.11570082	6870384.32367298	7249921.25372236	5958705.79227089	6792810.64940493	6723104.97953786	7778314.91190622	6480241.3629327	7873212.64964036	7129437.48851207	6466845.70477731
5.84_790.573317791667	5.84	790.57451847	C46 H81 O7 N1 P1	PC(38:6p)	M+H	C	PC(38:6p)	(38:6p)	(38:6p)						Glycerophospholipids,GP	P-Choline	PC				-0.1459082678579859	0.903810192678974	0.293507746244303	1.03239747289687	-0.7362329004862505	0.600304796126109	5.3417919591298E-4	1.37609638947858	-0.590324632628265	0.664193434626746	0.0030357602950814	1.33911069277505	3.79661866033242E7	4.79023490959999E7	3.78765167152626E7	3.3510454567688E7	3.65673055625133E7	2.72607863304069E7	2.76266363771853E7	2.55880848391433E7	2.40285836447122E7	2.41759317016489E7	2.82271177370794E7	1.71959205767885E7	2.48397069847417E7	2.40572496727599E7	2.14376204469592E7	2.0498477263052E7	2.09872964757683E7
5.86_758.568882375	5.86	758.56943347	C42 H81 O8 N1 P1	PC(34:2)(rep)	M+H	C	PC(34:2)	(16:0/18:2)	(16:0)	(18:2)					Glycerophospholipids,GP	P-Choline	PC				0.0895438866128588	1.06403373106114	0.446847644371972	1.02156618393174	0.1505855869074299	1.11001993541672	0.166457460244391	0.75011072712891	0.0610417002945746	1.04321874674943	0.724840485841363	0.323926436912448	1.45581052851648E9	1.28547517342384E9	1.55929476678957E9	1.30230344568158E9	1.56769016717515E9	1.07153859967673E9	1.48632471931472E9	1.57337448085504E9	1.62541005541764E9	9.52702236205255E8	1.46561744703907E9	1.4948975230834E9	1.73796980211744E9	1.39019086439584E9	1.65094089137199E9	1.3298380237656E9	1.52904014035417E9
5.86_780.551054125	5.86	780.55137847	C42 H80 O8 N1 P1 Na1	PC(34:2)	M+Na	C	PC(34:2)	(16:0/18:2)	(16:0)	(18:2)					Glycerophospholipids,GP	P-Choline	PC				0.1523144676458033	1.11135094604658	0.438536171506808	0.65260067675045	0.3092445779876019	1.23905873580128	0.203343083199825	0.591475039212299	0.1569301103418055	1.1149122068137	0.411319556762762	0.420398913711083	1.43622504168777E7	5797774.00764597	1.6591934466567E7	7861614.01168031	8169125.16078187	9412813.60083785	1.43921251172287E7	9325327.47147135	9480627.5003938	1.36322198223265E7	9631404.28096084	1.28808309712719E7	9763479.40963633	1.00838995295211E7	1.49789451554392E7	1.35420831979277E7	1.13723934942853E7
5.87_858.524482208333	5.87	858.52555847	C46 H78 O10 N1 P1 Na1	PS(40:6)	M+Na	C	PS(40:6)	(18:0/22:6)	(18:0)	(22:6)					Glycerophospholipids,GP	P-Serine	PS				-0.0847821809944349	0.942926888867029	0.313047658864286	0.782988255191816	-0.0111797741899695	0.9922807189081	0.909790048444109	0.0471111700389873	0.0736024068044674	1.0523410994254	0.505728313832554	0.375106022948143	9.60097202539106E7	9.97806049876179E7	1.64037943322787E8	1.81429383539884E8	1.47596260657921E8	1.13490530877147E8	1.48049658961237E8	1.39288517817323E8	1.31196200750339E8	1.39673886831261E8	1.34821122026029E8	1.51310647551018E8	1.44033881185192E8	1.24979196472367E8	1.28729566616638E8	1.25164492982789E8	1.09958889558736E8
5.89_806.497898041667	5.89	806.49776053	C44 H73 O10 N1 P1	PS(38:6)	M-H	C	PS(38:6)	(38:6)	(38:6)						Glycerophospholipids,GP	P-Serine	PS				0.0058251401169232	1.00404584185811	0.893089823536871	0.186205368207063	0.0021374465469549	1.00148266310733	0.949020689446269	0.368034357849316	-0.003687693569956	0.997447149677919	0.955558994881118	0.207203493477786	8662111.36285332	7619647.53938224	9168388.18800167	8803924.93978639	8177407.15655655	8933185.15961562	7912062.84415753	9337624.37654512	8166707.70513579	8829419.49452117	8449203.10478488	8538520.52113154	8425259.81395029	8392506.63761196	7917268.51731965	8944666.94624771	9149517.06108615
5.9_690.506503625	5.9	690.50683347	C37 H73 O8 N1 P1	PE(32:1)	M+H	C	PE(32:1)	(16:0/16:1)	(16:0)	(16:1)					Glycerophospholipids,GP	P-Ethanol Amine	PE				-0.0034389623997945	0.99761913168223	0.988624323730906	1.04406673477764	-0.1918332180997429	0.875492534636896	0.0284638932274303	1.01139564644838	-0.188394255699949	0.877581941678084	0.0423108579032822	1.0115797479217	6911351.8702174	8089121.54971879	6405024.68190812	6080635.47991656	6308607.12974906	7068384.05416809	5787235.66294147	5301657.89190011	5525030.30591352	6200185.83009409	6493209.67999057	6553421.00405775	6336965.14499516	5425751.09222877	6337188.02920787	5889187.35633024	5814258.8632061
5.91_828.577403416667	5.91	828.57601053	C45 H83 O10 N1 P1	PS(39:2)	M-H	C	PS(39:2)	(39:2)	(39:2)						Glycerophospholipids,GP	P-Serine	PS				0.204932925375593	1.15263275667462	0.0085412456651399	2.17229938075289	-0.0341859644670691	0.976582638618041	0.695075220012096	0.227641194388019	-0.2391188898426586	0.847262610716976	0.0140115877457738	1.1745389211172	9215004.84940053	7009063.57361547	8609804.95220296	7740126.23259824	8237929.04466188	7182085.69977582	6071874.44295111	7279853.51099358	7441261.0511126	6375281.84862851	6973004.03322474	6522259.01196894	7765209.18385832	7536770.34942187	7391410.42916983	7214605.47690423	8301295.66168455
5.92_816.553733625	5.92	816.55378347	C47 H79 O8 N1 P1	PC(39:8)	M+H	C	PC(39:8)	(39:8)	(39:8)						Glycerophospholipids,GP	P-Choline	PC				0.0653938130996433	1.04637052903543	0.566156026525662	1.06303590037267	0.4081704600366752	1.32700192177899	0.0028340443707961	1.2547815592276	0.3427766469370328	1.26819504655034	0.008992921911522	1.29886823762685	3831872.59530612	4302419.33488759	3654688.32921823	3110010.40243235	3465951.25553023	3282407.67689175	4497260.85346436	5262632.60707273	5327245.66900747	4119854.6421206	3779869.3782612	4466198.37646563	6069999.70778393	4732920.43004477	4782306.48295407	4583494.43014218	4150534.47998981
5.98_820.585212666667	5.98	820.58508347	C47 H83 O8 N1 P1	PC(39:6)	M+H	C	PC(39:6)	(39:6)	(39:6)						Glycerophospholipids,GP	P-Choline	PC				0.0036086678462348	1.00250446889893	0.925576774635949	0.195360222631548	-0.243158218398886	0.844893720988595	0.114278757204406	0.803762540550718	-0.2467668862451274	0.842782997183598	0.0741686889805485	0.959878773377856	2.99298223472284E7	3.48277806022647E7	2.64336121802966E7	2.13650995229154E7	2.71849889204336E7	2.37298883914468E7	2.44333651850316E7	2.06177287373859E7	2.35342228047003E7	2.15512003767956E7	2.50656573217254E7	2.25685666914498E7	3.08693857891034E7	2.2579189563198E7	2.37947954998435E7	2.08605359040924E7	1.98086418417434E7
6.01_784.58435425	6.01	784.58508347	C44 H83 O8 N1 P1	PC(36:3)	M+H	C	PC(36:3)	(18:1/18:2)	(18:1)	(18:2)					Glycerophospholipids,GP	P-Choline	PC				0.1237178212089484	1.08953898687904	0.0994271563914982	1.72419628424338	-0.1825654141832162	0.881134760081165	0.131071466697821	0.77692471362413	-0.3062832353921672	0.8087225612781	0.0198190661352596	1.15204206692944	3.06655802616646E8	2.6017682806748E8	2.3961655676938E8	2.12125081753156E8	2.5372281912258E8	2.01205247784105E8	1.97721486896672E8	2.25850752032485E8	2.02813948659191E8	1.95960476184853E8	1.83149294657245E8	1.86158624880404E8	2.35822524543264E8	1.93189632472419E8	2.30610609241801E8	2.03024886532092E8	2.03100462790007E8
6.02_717.590445208333	6.02	717.59050247	C40 H82 O6 N2 P1	SM(d35:1)	M+H	C	SM(d35:1)	(d35:1)	(d35:1)						Sphingolipids,SP	Sphingolipids	SM				0.2266360790639052	1.1701034447485	0.105825826778678	1.19149462547915	0.2902118608762308	1.22281983654095	0.0332702168028158	1.00204502831153	0.0635757818123261	1.04505276181268	0.675160319718124	0.404240092293494	7949684.04630408	8742354.86357024	8005632.24974829	6085312.23822268	9050372.9097736	8247145.37299429	8462667.97637733	7654138.7009996995	7197939.07260007	8611910.94285146	7074190.78914654	1.1245813588689E7	1.20082212698122E7	8108353.04699233	1.04889950020472E7	1.02617710898001E7	9042234.7254012
6.03_832.5131285	6.03	832.51341053	C46 H75 O10 N1 P1	PS(40:7)(rep)	M-H	C	PS(40:7)	(40:7)	(40:7)						Glycerophospholipids,GP	P-Serine	PS				0.0122952616185866	1.00855884518362	0.822362268751176	0.519218501977498	-0.326914106661297	0.797239940183124	0.073431885486194	1.02192187197959	-0.3392093682798762	0.790474392238344	0.0652136189064373	1.07545295338488	1.36846348417551E7	9894619.48831628	1.36582600700656E7	1.38340144455416E7	8556986.58400836	1.49688934886009E7	8893233.07922862	1.0892459090454E7	8887599.44435742	1.00720685776261E7	9904674.70704976	1.03173065785229E7	1.02669989106795E7	9559422.50348169	9368080.4184039	1.09256090342007E7	1.003651784916E7
6.04_716.522315375	6.04	716.52248347	C39 H75 O8 N1 P1	PE(34:2)	M+H	C	PE(34:2)	(16:0/18:2)	(16:0)	(18:2)					Glycerophospholipids,GP	P-Ethanol Amine	PE				-0.009138491400855	0.993685699960707	0.834356382845248	0.256597695836877	-0.2773048572254512	0.825131030886906	0.0158007819855336	1.07349527250393	-0.2681663658245973	0.83037426312921	0.0149189451167077	1.22147147626824	9830158.11523736	1.31754316478247E7	1.08798519866321E7	9711193.1431519	1.13620688668707E7	1.25696690098716E7	9647219.53071365	9170932.61332476	8934764.20786303	9651141.62769233	8835619.04497766	9834145.75429015	1.09061534110744E7	8748397.19053726	9296134.76679154	9533604.75870338	8168620.78152266
6.05_716.522399041667	6.05	716.52248347	C39 H75 O8 N1 P1	PC(31:2)	M+H	C	PC(31:2)	(31:2)	(31:2)						Glycerophospholipids,GP	P-Choline	PC				0.0201037326612755	1.01403238812736	0.777006433964786	0.347865969809643	-0.2733924826623615	0.827371700434542	0.0143618566250758	1.0904725258399	-0.2934962153236334	0.815922361180665	0.0090956929901581	1.25890503938396	1.06193470181651E7	1.36993035505788E7	1.08798519866321E7	9723433.44960747	1.17815022691275E7	1.25696690098716E7	9647233.91978504	8386919.7559215	9427777.80530235	9656287.77675141	9569112.24941816	9834145.75429015	1.09061534110744E7	8748397.19053726	8902061.46931766	9821924.29034857	9002596.23554148
6.11_792.588927875	6.11	792.59016847	C46 H83 O7 N1 P1	PC(38:6e)	M+H	C	PC(38:6e)	(38:6e)	(38:6e)						Glycerophospholipids,GP	P-Choline	PC				-0.0514596789608428	0.964959515489105	0.388170889269437	0.815808510091482	-0.6077289461510431	0.656228908140449	4.23602879836002E-5	1.43202612530007	-0.5562692671902001	0.680058487021426	1.2109626920944E-4	1.5243848708024	2.69943643028559E7	3.33212682567231E7	2.47061603396308E7	2.50123540813324E7	2.605493259615E7	2.49808794614927E7	1.87781327460798E7	1.95526379910077E7	1.89320531435046E7	1.66792739818537E7	1.77767638767119E7	1.78181309089533E7	1.89128701111633E7	1.71402479551922E7	1.95869959261795E7	1.64902727915525E7	1.5748006512381E7
6.13_720.55356775	6.13	720.55378347	C39 H79 O8 N1 P1	PC(17:0/14:0)	M+H	C	PC(31:0)	(17:0/14:0)	(17:0)	(14:0)					Glycerophospholipids,GP	P-Choline	PC				0.0101036732048391	1.00702791327768	0.996814604581331	0.238507407469027	-0.0023138915670649	0.998397418092158	0.966268801259662	0.394247362131338	-0.012417564771901	0.99142973588743	0.955352268849235	0.251993010266688	1.31783677853069E8	1.54326352677355E8	1.07451443469742E8	1.08694689757995E8	1.24685533140649E8	1.12526594912144E8	1.26299630783671E8	1.26561068552469E8	1.27397584620919E8	1.07402972935393E8	1.09105368590625E8	1.36364227764186E8	1.63550108189591E8	1.1757886547549E8	1.24687400504029E8	1.14139643123589E8	1.1137292318772E8
6.14_814.502888875	6.14	814.50284553	C46 H73 O9 N1 P1	PS(40:8p)	M-H	C	PS(40:8p)	(40:8p)	(40:8p)						Glycerophospholipids,GP	P-Serine	PS				-0.0496840384171882	0.966147899759734	0.383060049850308	0.77638843778205	-0.4718445459265644	0.721042125674044	3.0308667295862E-4	1.40884113016641	-0.4221605075093756	0.746306156493593	5.1365738998566E-4	1.4537227241075	3.7126069819272E7	3.65785450716421E7	4.76788258531105E7	4.43384989030354E7	4.06798062569218E7	3.70111086829483E7	2.90106090467121E7	3.18229023239839E7	3.24242051553454E7	3.22480666992724E7	2.87944842613147E7	2.73602444612771E7	2.74772015111406E7	3.00536986290827E7	2.70827913249358E7	3.01850945795714E7	3.05703136216759E7
6.16_818.569408708333	6.16	818.56943347	C47 H81 O8 N1 P1	PC(39:7)(rep)	M+H	C	PC(39:7)	(39:7)	(39:7)						Glycerophospholipids,GP	P-Choline	PC				-0.5682276864451854	0.674444817742285	0.76471124537847	0.848274770001863	-4.641408739320439	0.0400679153262429	0.0995549456306756	0.754704453866297	-4.073181052875254	0.0594087377828343	0.138347712823729	0.795933201983835	2.43817143655605E7	2.32140462087394E7	178636.205423652	897337.326954367	196594.443227538	718830.772295818	1100984.6345406	425684.447127077	1131601.41401845	128768.311578788	74261.2716258623	84610.4666775053	574649.1992575	475358.972987229	26056.994068859	344774.385284528	465076.341578974
6.21_770.508497916667	6.21	770.50951347	C43 H74 O7 N1 P1 Na1	PE(38:6p)	M+Na	C	PE(38:6p)	(16:0p/22:6)	(16:0p)	(22:6)					Glycerophospholipids,GP	P-Ethanol Amine	PE				-0.0943759305946175	0.936677340154743	0.121442881305594	1.18717734051156	-0.2142916227712731	0.861969291087524	0.284391841103687	0.647585671423466	-0.1199156921766546	0.920241425873635	0.594589434760732	0.531690750674804	4.93767185476902E7	4.24194028900229E7	7.55262816513918E7	8.18353689028709E7	6.42896613766612E7	6.01062028896996E7	6.03810136841136E7	5.56496134081467E7	5.84717218476179E7	5.73945378664671E7	5.46227868883004E7	5.7239857176007E7	5.54978423306078E7	5.36726996323418E7	5.092239102283E7	4.957659211322E7	4.99514549686991E7
6.22_818.605837833333	6.22	818.60581847	C48 H85 O7 N1 P1	PC(40:6p)	M+H	C	PC(40:6p)	(40:6p)	(40:6p)						Glycerophospholipids,GP	P-Choline	PC				-0.0295169375861942	0.979748295075571	0.686685328625831	0.80604874272	-0.6171422355880323	0.651961087488702	8.39677135298131E-5	1.45462840686026	-0.5876252980018364	0.665437327899014	1.18499317799447E-5	1.58425598844046	9295070.0132152	1.09456390115035E7	9127739.21221839	8443699.63883066	9831813.80125748	8657096.92871871	6348493.34408364	6797282.8438556	6723570.70686191	5833863.32215946	5794067.83215264	5967547.94737878	7163568.22494704	6040663.13104521	6475400.77111432	4858161.3594554	6058070.38910349
6.25_772.528814208333	6.25	772.52866553	C45 H75 O7 N1 P1	dMePE(38:7p)	M-H	C	dMePE(38:7p)	(38:7p)	(38:7p)						Glycerophospholipids,GP	P-Ethanol Amine	dMePE				-0.0133336906316136	0.990800367883287	0.754477115257669	0.47788776901687	-0.3056472748271003	0.809079136311612	6.76660724968189E-7	1.54608204137139	-0.2923135841954863	0.816591477494202	4.4455434967892E-5	1.59775984102639	1.28870340482825E8	1.34107796936385E8	1.3878105716198E8	1.40750180064796E8	1.36164271020272E8	1.41040160299923E8	1.04561040401127E8	1.11714639677496E8	1.2183487224074E8	1.06170882885587E8	1.14356259307436E8	1.10733613423933E8	1.07783734392169E8	1.14454355992276E8	1.06370118443495E8	1.07946035370075E8	1.13915886437753E8
6.26_766.573658708333	6.26	766.57451847	C44 H81 O7 N1 P1	PC(36:4p)	M+H	C	PC(36:4p)	(36:4p)	(36:4p)						Glycerophospholipids,GP	P-Choline	PC				-0.1371325831377314	0.909324681360699	0.680006835931035	0.57626513898721	-0.1013395971257482	0.932167037074175	0.633759081273062	0.353172460998194	0.0357929860119836	1.02512013165561	0.974928797139857	0.0933709629803378	2.46979770199046E7	1.50484747379844E7	1.45703887424525E7	1.25770831785517E7	1.85077008231328E7	1.71292811275231E7	1.78485617042503E7	2.31791434731274E7	1.22182075467688E7	2.55868588618105E7	1.25748698124011E7	1.36988540793741E7	1.37017549235451E7	1.2385884257116E7	1.81559556346314E7	1.84678185973652E7	1.78892789026845E7
6.28_762.527279083333	6.28	762.52796347	C40 H77 O10 N1 P1	PS(34:1)	M+H	C	PS(34:1)	(16:0/18:1)	(16:0)	(18:1)					Glycerophospholipids,GP	P-Serine	PS				0.0128932828815672	1.00897699638003	0.834501178782237	0.215217341293923	-0.0810592158880308	0.945363313209176	0.146022117529113	0.718129493007881	-0.0939524987696046	0.936952295841145	0.0446192458573993	1.00306275239512	4.69198177476681E7	4.11721691047154E7	4.48373483048451E7	4.28147520123692E7	4.47324739459829E7	4.18425295569823E7	3.94250293489422E7	4.34097710340925E7	3.96923132983168E7	4.37287435245421E7	4.0137107448814E7	3.93875095939119E7	4.47695594101778E7	4.13299983752319E7	3.76811398459134E7	4.19839955650551E7	4.4212067023507E7
6.33_796.524426166667	6.33	796.52516347	C45 H76 O7 N1 P1 Na1	PE(40:7p)	M+Na	C	PE(40:7p)	(18:1p/22:6)	(18:1p)	(22:6)					Glycerophospholipids,GP	P-Ethanol Amine	PE				-0.0868900571536253	0.941550214123332	0.117326700142184	1.20697845301932	-0.148565862192139	0.902146812819644	0.279955783987571	0.631192797839317	-0.0616758050385135	0.95815050465431	0.698341698626462	0.380957838706964	3.79749499986294E7	3.4510426166171E7	5.04545592305753E7	5.54015049815128E7	4.80054482689455E7	4.50920158377785E7	4.26539952089246E7	4.30778838517949E7	4.7749796835239E7	4.03162519596535E7	4.23416242979191E7	4.39397711602553E7	4.34822580170114E7	4.19677078749723E7	3.96235622290768E7	3.76527399129914E7	3.82254861158789E7
6.35_742.538569291667	6.35	742.53813347	C41 H77 O8 N1 P1	PE(36:3)	M+H	C	PE(36:3)	(18:1/18:2)	(18:1)	(18:2)					Glycerophospholipids,GP	P-Ethanol Amine	PE				0.1023919315398768	1.07355189459023	0.100411509910988	1.39628035019653	-0.1993198930431859	0.870961049957561	0.0149024348255073	1.09628393617459	-0.3017118245830587	0.811289192768837	9.2550725322605E-4	1.4937453568863	2.22792033268272E7	2.13084456434468E7	2.23602543165717E7	1.94463209671875E7	2.07753391816012E7	1.81752639816031E7	1.61510961579178E7	1.65204889716924E7	1.66826027219075E7	1.75350437249151E7	1.72064788506256E7	1.67839042332526E7	2.09667522490829E7	1.7524417243461E7	1.83878725005531E7	1.74332167880277E7	1.65399724532521E7
6.39_796.584433541667	6.39	796.58508347	C45 H83 O8 N1 P1	PC(37:4)	M+H	C	PC(37:4)	(37:4)	(37:4)						Glycerophospholipids,GP	P-Choline	PC				0.0078818001314239	1.00547819828982	0.935447984442804	0.307649854964621	-0.0831979263929156	0.943962905992946	0.350295518063331	0.539586174411656	-0.0910797265243437	0.938819864616154	0.279854431370137	0.614639198753162	3.87503818331406E7	3.65136339669429E7	3.01019718461853E7	2.9931752243678E7	3.26280183913677E7	3.11160359451285E7	3.26349693010491E7	3.45613419545833E7	2.81752303743622E7	3.06148706881161E7	3.04636081761908E7	3.04143698143241E7	3.731852850633E7	2.99900138844795E7	3.0313375759724E7	2.99973966086193E7	3.12990960219871E7
6.43_810.600470833333	6.43	810.60073347	C46 H85 O8 N1 P1	PC(38:4)(rep)	M+H	C	PC(38:4)	(38:4)	(38:4)						Glycerophospholipids,GP	P-Choline	PC				0.0039940708847624	1.00277231474958	0.916609297821308	0.745168869786612	-0.9744866219425896	0.508920911585825	0.0454223874058639	0.763067529008212	-0.9784806928273596	0.507513923250777	0.0450319355199454	0.81510777091262	4.92177300336044E7	4.40283429060374E7	3.69324189522238E7	1.40263718984505E8	3.72140433504622E7	3.96534885259294E7	3.50933047888635E7	3.22049605927052E7	3.39982769088813E7	2.91254223482459E7	2.99826504781683E7	1.58599150108083E7	1.87305278898901E7	2.95218798475539E7	3.44724847605397E7	3.02395322405203E7	3.18866426898663E7
6.47_718.574504666667	6.47	718.57451847	C40 H81 O7 N1 P1	PC(32:1e)	M+H	C	PC(32:1e)	(32:1e)	(32:1e)						Glycerophospholipids,GP	P-Choline	PC				-0.0053479751297803	0.996299928314638	0.993364180374926	0.471883712801081	-0.6536264408165924	0.635680421026511	0.0010240023889047	1.30260404344563	-0.6482784656868126	0.638041219276048	0.0014804474886735	1.37046930297669	1.9311685409437E7	2.08007195538655E7	1.41440924496139E7	1.36234485400857E7	1.55580226017692E7	2.00699224289396E7	9128820.54767674	1.23243024024998E7	9177482.89432296	1.02076597930215E7	1.12957959065846E7	1.39082394238336E7	1.16728915253514E7	9159780.67116708	1.10732524954967E7	1.03076258316312E7	1.01289948450537E7
6.47_772.584636083333	6.47	772.58508347	C43 H83 O8 N1 P1	PC(35:2)	M+H	C	PC(35:2)	(35:2)	(35:2)						Glycerophospholipids,GP	P-Choline	PC				0.0350356138358359	1.02458211517552	0.548667012121189	0.65365310637689	-0.0012605324624033	0.999126647072543	0.909382280577376	0.283398595259315	-0.0362961462982443	0.975155267961495	0.832369514367144	0.359735047704576	1.47596939457271E7	1.669608760955E7	1.12825553746296E7	1.15209611215783E7	1.13769623738817E7	1.3459025079845E7	1.27944786310141E7	1.21789388851261E7	1.37866104949495E7	1.41024851391114E7	1.19860839335433E7	1.22815872475813E7	1.42631736322449E7	1.39692699990532E7	1.22178383018423E7	1.30297123470348E7	1.34250574151241E7
6.49_750.540861416667	6.49	750.54081347	C41 H78 O7 N1 P1 Na1	PE(36:2p)	M+Na	C	PE(36:2p)	(36:2p)	(36:2p)						Glycerophospholipids,GP	P-Ethanol Amine	PE				-0.0642252632068343	0.956458804421911	0.116671734101347	1.26194811040627	-0.657952931559108	0.633776937878834	2.00550038742E-7	1.5688222303528	-0.5937276683522734	0.662628578406879	1.71891242879675E-7	1.66457755480734	1.31015286555844E8	1.25932086831357E8	1.11748290471075E8	1.17180437353525E8	1.21650850108456E8	1.27148560265624E8	8.32897147502056E7	8.42952583027221E7	8.54265500976036E7	8.17913913779486E7	7.56074272292172E7	7.6406648074802E7	7.93754499384146E7	7.68796988156894E7	7.71369414457505E7	7.42572758289476E7	8.16746157606866E7
6.52_750.542511541667	6.52	750.54321847	C43 H77 O7 N1 P1	PE(38:6e)(rep)	M+H	C	PE(38:6e)	(38:6e)	(38:6e)						Glycerophospholipids,GP	P-Ethanol Amine	PE				-0.0440340117317698	0.969939043627345	0.175933986746314	1.09384703728572	-0.6574837021935284	0.63398310419193	2.42114767784361E-7	1.57041385028395	-0.613449690461757	0.653631904352445	1.3744760272381E-7	1.67471613365257	1.33022336613694E8	1.29624832546501E8	1.15113148876637E8	1.18791445352518E8	1.26178719792071E8	1.30755301496553E8	8.3175642424005E7	8.53260953846503E7	8.53777296628827E7	8.17913913779486E7	7.69917443886154E7	7.98397451034581E7	8.03820259868174E7	8.03905175325971E7	7.788415799058E7	7.74484089389926E7	8.38566962284545E7
6.56_768.589233	6.56	768.59016847	C44 H83 O7 N1 P1	PC(36:4e)	M+H	C	PC(36:4e)	(36:4e)	(36:4e)						Glycerophospholipids,GP	P-Choline	PC				-0.0088879163820289	0.993858303615931	0.849555600755828	0.306655390895065	0.2736242298888053	1.20884077532964	0.0217585054324131	1.13127294985018	0.2825121462708283	1.21631098812732	0.0179302303795258	1.29495022691056	2.29170969950739E7	2.35968918579388E7	1.81236922582706E7	1.61815245009606E7	2.04905855251829E7	1.82012139620261E7	2.49393655744136E7	2.64325635651729E7	2.37232911306495E7	2.40555813557954E7	2.27351612401136E7	2.347658583846E7	2.687966488338E7	2.32478919742456E7	2.5186888259026E7	2.40149935225668E7	2.38618620464847E7
6.56_832.583048086957	6.56	832.58267847	C46 H84 O8 N1 P1 Na1	PC(38:4)(rep)(rep)	M+Na	C	PC(38:4)	(38:4)	(38:4)						Glycerophospholipids,GP	P-Choline	PC				-0.0428527389567336	0.970733550958483	0.505365950313835	0.859812486308104	0.6404012169272129	1.55876259463888	0.0279264532526469	1.02814303323249	0.6832539558839474	1.60575741211354	0.0229026944646989	1.14986456035499	4668972.79071227	1.26907077145529E7	4325951.00160151	4933428.06729482	4414985.75543018	4056128.61108106	9498158.60675201	1.04580911939717E7	9874382.04528298	9177859.79015099	8300396.25716236	9037419.00426869	9910899.49117687	8809095.1918436	9614303.48332952	8301086.14332855	8871398.06405525
6.58_776.557867541667	6.58	776.55886847	C45 H79 O7 N1 P1	PE(40:6p)	M+H	C	PE(40:6p)	(18:0p/22:6)	(18:0p)	(22:6)					Glycerophospholipids,GP	P-Ethanol Amine	PE				-0.0278463664777052	0.980883453336489	0.770427111238322	0.688113872521576	-0.5687015924241081	0.674223308045318	6.08006005529121E-5	1.47559663117231	-0.540855225946403	0.687363321046897	9.15427045651118E-5	1.57529613126746	3.14337242746873E7	3.82647670909263E7	3.3125949719167E7	3.46961346005134E7	3.40435474836908E7	3.16255381783998E7	2.26798960917993E7	2.59953977105299E7	2.52426057456548E7	2.37172116761052E7	1.88757426543853E7	2.31542665476581E7	2.64142296516154E7	2.15834845851397E7	2.23612109490218E7	1.97709373183844E7	2.12980857436793E7
6.58_790.504173166667	6.58	790.50284553	C44 H73 O9 N1 P1	PS(38:6p)	M-H	C	PS(38:6p)	(38:6p)	(38:6p)						Glycerophospholipids,GP	P-Serine	PS				-0.0628628340539158	0.957362476243943	0.691683857773368	0.513571617075312	0.2975594088403781	1.22906346068823	0.0086652767004709	1.2298858939616	0.3604222428943	1.28380158110047	0.0231767070115937	1.08808044579312	6216606.49474094	4585604.64091086	6202780.76768504	6619537.1841548	5917220.35978358	6077649.27574497	7603398.03029808	8325114.87549489	6514327.88601761	1.01303486840979E7	6542876.81049557	6612174.11205724	6770392.19691759	6633134.07038382	6983903.17676767	7744879.25339738	7925059.83245701
6.58_798.540795041667	6.58	798.54081347	C45 H78 O7 N1 P1 Na1	PE(40:6p)(rep)	M+Na	C	PE(40:6p)	(18:0p/22:6)	(18:0p)	(22:6)					Glycerophospholipids,GP	P-Ethanol Amine	PE				0.0057023612450435	1.00396039734848	0.881535495582005	0.690011951751793	-0.3678816539328489	0.774919495961283	2.01549232141196E-6	1.56403568512352	-0.3735840151778902	0.771862613314124	3.42954159479929E-6	1.66843069992557	4203766.23072287	3954061.227764	4049443.12208328	4124657.10650542	4241431.72813557	4146824.01295912	3198068.5475206	3218955.55846447	3412076.95333124	3214269.78028551	2967750.34631929	3069464.1965509	3259611.20698849	3067438.46837901	2969546.6810063	3253229.64260532	3288959.21696281
6.66_746.509915125	6.66	746.50951347	C41 H74 O7 N1 P1 Na1	PE(36:4p)	M+Na	C	PE(36:4p)	(16:0p/20:4)	(16:0p)	(20:4)					Glycerophospholipids,GP	P-Ethanol Amine	PE				-0.1154151434711191	0.923116640592237	0.169365080109579	1.13102942750674	0.2293771272106898	1.17232869581141	0.0550695967498868	1.03017706640361	0.3447922706818111	1.26996811048633	0.0147510806587723	1.23396692208264	1.90470394234163E7	1.31010604347441E7	1.96623649565586E7	2.09381037068792E7	1.85440916140076E7	1.81610936914782E7	2.46920324170795E7	2.49564167631234E7	2.18255046301409E7	2.63899281649147E7	2.0963553550704E7	2.01753414074549E7	2.08796320753543E7	1.9565000834745E7	2.06029320940644E7	2.1931747000913E7	2.274000228929E7
6.67_772.52459625	6.67	772.52516347	C43 H76 O7 N1 P1 Na1	PE(38:6e)	M+Na	C	PE(38:6e)	(38:6e)	(38:6e)						Glycerophospholipids,GP	P-Ethanol Amine	PE				0.098189440145777	1.07042924715924	0.352346778317422	1.41928552558525	0.3628666064096879	1.28597857456561	0.0535187155534206	0.981328484568587	0.2646771662639083	1.20136718795605	0.160429373033419	0.737144250605305	2.31920514174003E7	1.93748517839381E7	3.58727741777441E7	4.01606773102138E7	3.06612727167957E7	2.72301536512337E7	4.12432779033022E7	3.51247174360662E7	3.93977661005267E7	3.90725808670473E7	3.06075035137745E7	2.65855888854774E7	3.86941325399108E7	3.74807125186919E7	3.68167933282441E7	3.62960349371962E7	3.41420480021124E7
6.67_794.605375166667	6.67	794.60581847	C46 H85 O7 N1 P1	PC(38:4p)	M+H	C	PC(38:4p)	(38:4p)	(38:4p)						Glycerophospholipids,GP	P-Choline	PC				0.0507936409530661	1.03583459009242	0.44618529489237	1.18051916258027	0.065783033295231	1.04665286416047	0.391393273703253	0.473919336572076	0.0149893923421664	1.01044401699994	0.829252141883101	0.431847306286919	1.56601419284159E7	1.39953470537222E7	1.20807334140776E7	1.18271927934292E7	1.41313538525783E7	1.25020543429779E7	1.34566106902542E7	1.54376701022844E7	1.42685528916425E7	1.26670897380122E7	1.24357754299024E7	1.27687015198815E7	1.58524308000381E7	1.2907152805314E7	1.44132284621674E7	1.391115715977E7	1.33123273962752E7
6.68_698.513132875	6.68	698.51301553	C39 H73 O7 N1 P1	dMePE(32:2p)	M-H	C	dMePE(32:2p)	(32:2p)	(32:2p)						Glycerophospholipids,GP	P-Ethanol Amine	dMePE				0.1127681973358101	1.08130101325512	0.395419196835629	1.00196573852428	-1.3324589611412927	0.39709085438324	4.97438230598315E-6	1.49531023028029	-1.4452271584771037	0.367234331158026	9.66774355858182E-6	1.60260492071683	7680727.11501793	8821572.65514657	8911634.56313123	1.01735709770514E7	8096901.72559193	1.28152106400203E7	3514377.26723984	2379759.34935783	2951090.99441547	4428169.67953634	3328274.96226319	4146927.05510245	3648090.19672034	2983372.21312212	3768112.52008662	4016168.90325977	3992437.59719449
6.72_698.513887666667	6.72	698.51301553	C39 H73 O7 N1 P1	PE(34:2p)	M-H	C	PE(34:2p)	(18:1p/16:1)	(18:1p)	(16:1)					Glycerophospholipids,GP	P-Ethanol Amine	PE				0.0767782209464036	1.05466017641574	0.560088456413048	0.889739153264677	-1.3876541037038164	0.38218575093281	2.21997785132239E-6	1.49090028167315	-1.4644323246502184	0.362378100054624	5.39874831315623E-5	1.58242231776958	8569749.49659099	9766357.60476797	9753873.36039666	8733002.00556107	8998096.57016373	1.39955857631557E7	3516888.06749629	2291655.02833979	3023719.72928407	5329164.0084792	3327410.26747468	4187412.24098482	3653160.80675858	2961219.94766994	3728647.73875617	4013613.84665315	4493492.81246422
6.74_784.584103916667	6.74	784.58508347	C44 H83 O8 N1 P1	PC(36:3)(rep)	M+H	C	PC(36:3)	(36:3)	(36:3)						Glycerophospholipids,GP	P-Choline	PC				-0.1477579634867502	0.902652149937354	0.313437039297308	1.28532014091781	-0.0509040024891971	0.965331256266483	0.993271147023161	0.147661560843405	0.0968539609975571	1.06943882683211	0.528875760420708	0.268901963027482	3.96636777838605E7	3.32534331106507E7	3.16896181825217E7	1.60640368470629E7	1.92857677236767E7	2.64505989849554E7	2.69479670169608E7	3.55175783126498E7	2.21325039912367E7	3.16211620327338E7	2.96781012567414E7	3.20649360889168E7	2.19442344956783E7	2.30976053120977E7	2.73419098651289E7	3.56082260904161E7	2.84579414873829E7
6.74_856.581607041667	6.74	856.58267847	C48 H84 O8 N1 P1 Na1	PC(40:6)	M+Na	C	PC(40:6)	(18:0/22:6)	(18:0)	(22:6)					Glycerophospholipids,GP	P-Choline	PC				-0.0916331745164116	0.938459782752282	0.188467727339048	1.13132050632264	-0.2959531986890349	0.814533986284394	2.3213852314796E-4	1.40614728205576	-0.2043200241726233	0.86794767474804	0.0072147644483912	1.29334292820207	4.07522872284234E7	4.72321506526097E7	4.35358820867466E7	4.48602920906463E7	4.37551842060651E7	4.09831293402306E7	3.92072475618334E7	3.64096559283558E7	4.26038905335546E7	3.67011030017142E7	3.85177165354226E7	3.31979507504442E7	3.86900166294595E7	3.80859543123413E7	3.49503955015644E7	3.429180821793E7	3.23274471837964E7
6.74_856.582651583333	6.74	856.58508347	C50 H83 O8 N1 P1	PC(42:9)(rep)	M+H	C	PC(42:9)	(42:9)	(42:9)						Glycerophospholipids,GP	P-Choline	PC				-0.0923541125934942	0.937990936354852	0.185634108834577	1.13536247066095	-0.2947561566887317	0.815210107003672	2.1282175889063E-4	1.40846355709931	-0.2024020440952365	0.869102328612768	0.0078409011072461	1.28645785061478	4.07562780370881E7	4.72338734824234E7	4.32652835041837E7	4.47241180603551E7	4.3657072002155E7	4.09781029099357E7	3.92082664195383E7	3.63034620421053E7	4.26080465969647E7	3.67212031134165E7	3.85177165354226E7	3.31421722647818E7	3.86179763530883E7	3.7947911173312E7	3.49661803572749E7	3.42402508881043E7	3.23411247560524E7
6.75_834.601276583333	6.75	834.60073347	C48 H85 O8 N1 P1	PC(40:6)(rep)	M+H	C	PC(40:6)	(18:0/22:6)	(18:0)	(22:6)					Glycerophospholipids,GP	P-Choline	PC				-0.0489787527265123	0.966620332849219	0.271348753686125	0.886045965081586	-0.2616819687568724	0.834114897899199	0.0201037977004924	1.06743187843145	-0.21270321603036	0.862918841610288	0.0455738735551596	1.03276630852907	1.78068737440287E9	2.16914290164438E9	1.55126532360918E9	1.58882615238602E9	1.59740990442152E9	1.56502232710363E9	1.55318401448789E9	1.42555624967095E9	1.50784740974032E9	1.41839268617922E9	1.54352310517736E9	1.39844595802303E9	1.42129722078579E9	1.5011831254362E9	1.48607929154777E9	1.45694426523547E9	1.39550178795302E9
6.77_768.553782083333	6.77	768.55378347	C43 H79 O8 N1 P1	PC(35:4)(rep)	M+H	C	PC(35:4)	(35:4)	(35:4)						Glycerophospholipids,GP	P-Choline	PC				-0.121601535091253	0.919166717517106	0.334297964282531	0.990380922898899	-0.2334537919864071	0.850596136971614	0.0095668345566378	1.12864804751327	-0.1118522568951534	0.925399191203618	0.292024371695761	0.576431780827028	7895177.49828782	6968591.87231616	6179793.38009678	6481987.63979075	6360504.23138718	6556383.90819068	4897365.96918173	6573673.13758097	6737647.51921575	5290246.85310259	7518255.65389575	6408210.77305145	6022959.22178782	5364908.42344514	6134730.30025549	5822263.21364304	6108171.78359708
6.78_860.6156305	6.78	860.61638347	C50 H87 O8 N1 P1	PC(42:7)	M+H	C	PC(42:7)	(42:7)	(42:7)						Glycerophospholipids,GP	P-Choline	PC				-0.0319914201237663	0.978069290122566	0.846628665176755	0.442201623878193	0.1066869422750583	1.07675270080296	0.325955919616511	0.51669399108879	0.138678362398828	1.10089613453463	0.308638863060379	0.614105721894556	3.06459712684095E7	3.51978946293591E7	2.78332652635321E7	3.11186632659687E7	2.53306339304245E7	2.79310557658257E7	3.60020051168852E7	2.73759594127275E7	2.97409883205957E7	3.75741084540755E7	3.8843147627098E7	2.64865870651622E7	3.05947949895215E7	3.30245743379744E7	3.61472400697445E7	3.64358523030899E7	2.94217399562739E7
6.8_731.606761791667	6.8	731.60615247	C41 H84 O6 N2 P1	SM(d36:1)	M+H	C	SM(d36:1)	(d20:1/16:0)	(d20:1)	(16:0)					Sphingolipids,SP	Sphingolipids	SM				0.1697680951422973	1.12487765259892	2.3128069537217E-4	2.29400925153622	0.1736862645524453	1.12793682418194	0.0588269840111357	1.02374562034122	0.0039181694101609	1.00271955939027	0.877683737276706	0.47991869965967	1.55539300489734E9	1.25741475513133E9	1.65861217489022E9	1.67056775281993E9	1.64878566559087E9	1.82582202410037E9	1.65740611760789E9	1.59731880212882E9	1.56791596814927E9	1.58542893840245E9	1.54461516099462E9	1.6900632924081E9	1.86327605731545E9	1.79254891912777E9	1.86255548809347E9	1.86928897895514E9	1.75213214951498E9
6.88_734.570051333333	6.88	734.56943347	C40 H81 O8 N1 P1	PC(32:0)	M+H	C	PC(32:0)	(16:0/16:0)	(16:0)	(16:0)					Glycerophospholipids,GP	P-Choline	PC				-0.0891272520097953	0.940091278691377	0.10620306238411	1.25949261055405	-0.031982542051819	0.978075308994191	0.413487906237519	0.546840917937346	0.057144709957977	1.04040461938514	0.255205433971729	0.678329988812652	1.35768936285426E10	1.49384493564235E10	1.47594008469191E10	1.47848220587483E10	1.49035199875311E10	1.40280348263214E10	1.59985769489585E10	1.61656186057479E10	1.49995278254518E10	1.34344259667105E10	1.50070664843624E10	1.49007479952064E10	1.5021199184894E10	1.4520163018099E10	1.41253693291912E10	1.30578346020356E10	1.46828668509944E10
6.94_804.576140833333	6.94	804.57601053	C43 H83 O10 N1 P1	PS(37:0)	M-H	C	PS(37:0)	(37:0)	(37:0)						Glycerophospholipids,GP	P-Serine	PS				-0.010704126261039	0.992607921863621	0.725719294677073	0.296405531324174	-0.0220072329744432	0.984861505264414	0.716903729740567	0.240229558908444	-0.0113031067134039	0.992195894845708	0.86756556018905	0.274032981316154	6.84292083172212E8	6.94895133562643E8	7.92789737146689E8	8.3440992370011E8	7.38728705342387E8	7.50180518990933E8	7.21038714337457E8	7.40339685863741E8	7.61297993181806E8	7.23969607314085E8	7.52452455359221E8	7.6111588237964E8	7.55861010329981E8	7.27401603640421E8	7.03926351503896E8	7.26093357514101E8	7.09345468244702E8
6.96_726.543031583333	6.96	726.54321847	C41 H77 O7 N1 P1	PE(36:4e)	M+H	C	PE(36:4e)	(16:0e/20:4)	(16:0e)	(20:4)					Glycerophospholipids,GP	P-Ethanol Amine	PE				-0.1172364883906842	0.921951977994413	0.543545751761827	0.553484656123747	1.1539948945858567	2.2252923662835	1.29277147876538E-7	1.55103701877538	1.2712313829765427	2.41367491951624	7.43225344122319E-5	1.49893477295523	1.3880430221118E7	1.2142356002955E7	1.24049616315361E7	1.15157246744045E7	1.10288968265836E7	1.30410126660254E7	4.47386972406057E7	3.00079319996697E7	2.51780904258121E7	2.67864394139145E7	2.50789393470468E7	2.68541454695295E7	2.97999124514686E7	2.2769993684489E7	2.99832420604534E7	2.68624615334204E7	2.5635574185915E7
7.02_782.568395625	7.02	782.56943347	C44 H81 O8 N1 P1	PC(36:4)(rep)	M+H	C	PC(36:4)	(36:4)	(36:4)						Glycerophospholipids,GP	P-Choline	PC				-0.2480392040501418	0.842040071551721	0.021839512950024	1.59453391921986	-0.1474188810064441	0.902864328875279	0.430093083763533	0.481389805987543	0.1006203230436967	1.07223439759995	0.437829779867889	0.368617503721577	2.28343526378715E8	1.52553468056349E8	2.31524959938005E8	2.8959816161586E8	2.31272037647448E8	1.7657913988738E8	2.26013894269231E8	2.87904486068303E8	2.32376337309535E8	2.35175050860294E8	2.12499450994E8	2.10519837843551E8	1.9801953341784E8	2.12801477687762E8	1.7742863939494E8	1.94421239487673E8	1.72927539050647E8
7.04_1582.08082129167	7.04	1582.07450453	C91 H155 O17 P2	CL(82:11)	M-H	C	CL(82:11)	(82:11)	(82:11)						Glycerophospholipids,GP	Cardiolipin	CL				-0.0819643246407768	0.944770403250374	0.400258555830264	0.780540062798961	-0.3009683464192393	0.811707390121163	0.0217585401055776	1.03490382748438	-0.2190040217784618	0.859158359881488	0.0943612395000495	0.886360379865812	7199476.59402415	1.06983760679235E7	7423556.90350066	7168908.07259022	7843022.15301302	8266826.71417932	6203379.40305243	7135257.29595281	8113897.28456043	5955775.81720136	7758737.08850673	6588192.4553276	7269479.39030359	7142186.44158384	6146675.32482876	6059077.16350564	6637734.03145859
7.04_782.565824041667	7.04	782.56702847	C42 H82 O8 N1 P1 Na1	PC(34:1)	M+Na	C	PC(34:1)	(16:0/18:1)	(16:0)	(18:1)					Glycerophospholipids,GP	P-Choline	PC				-0.1166577212944859	0.922321912387879	0.271407431479246	0.909333769670562	-0.0186853245077528	0.987131832077652	0.911400820011917	0.324278587804742	0.0979723967867316	1.07026822069312	0.480868168027558	0.326213252658414	1.43106181515572E8	1.52553468056349E8	2.31524959938005E8	2.8959816161586E8	2.31272037647448E8	2.72385405495088E8	2.26013894269231E8	2.87904486068303E8	2.32376337309535E8	2.43911192171981E8	2.12499450994E8	2.10519837843551E8	2.1480773448672E8	2.12801477687762E8	2.21264235996442E8	2.2526511488333E8	1.72927539050647E8
7.04_798.540606208333	7.04	798.54081347	C45 H78 O7 N1 P1 Na1	PC(37:6p)	M+Na	C	PC(37:6p)	(37:6p)	(37:6p)						Glycerophospholipids,GP	P-Choline	PC				0.0235545005540261	1.01646074511602	0.83701175722726	1.06840955534461	-0.0442362114465451	0.969803112159197	0.872297220531215	0.18838421104244	-0.0677907120005771	0.954097949004906	0.757237590885259	0.241256524076644	1.77541310214704E7	1.56213278174907E7	2.50082931946096E7	2.83702239842887E7	2.45840570053287E7	2.19695383562233E7	2.35960245252239E7	2.03174594965858E7	2.51827032990478E7	2.11690317914881E7	2.04874721167866E7	1.64357892107893E7	2.00243223385458E7	2.24789196716091E7	2.02474210041502E7	1.7843535401014E7	2.19794330852484E7
7.05_760.584617375	7.05	760.58508347	C42 H83 O8 N1 P1	PC(34:1)(rep)	M+H	C	PC(34:1)	(16:0/18:1)	(16:0)	(18:1)					Glycerophospholipids,GP	P-Choline	PC				-0.0080963956170403	0.99440372402601	0.790210160311943	0.93822385712964	-0.0395739049145777	0.97294226017723	0.15496279847896	0.703777209119058	-0.0314775092975385	0.978417755957419	0.249307360852179	0.637091620710016	2.26119461246259E10	2.22955364229732E10	2.23485845563425E10	2.28836853550741E10	2.37961207761255E10	2.33421215381635E10	2.25665346556512E10	2.35259377268613E10	2.29930171382342E10	2.14520357820259E10	2.2143736896949E10	2.16339653887095E10	2.1956986684773E10	2.32052950479934E10	2.28879841919479E10	2.10184287188335E10	2.25060560506823E10
7.07_1600.1230445	7.07	1600.12145453	C92 H161 O17 P2	CL(83:9)	M-H	C	CL(83:9)	(83:9)	(83:9)						Glycerophospholipids,GP	Cardiolipin	CL				0.0887727877742642	1.06346517296381	0.243894024072828	1.30104430381365	-0.051726627365985	0.964780981172478	0.426255079097771	0.43348954698284	-0.1404994151402469	0.907205055416809	0.107727990545618	0.885704941680232	2724848.56384967	2670071.60682223	2340860.47954246	2203920.61760979	2528379.12449863	2396474.30590114	2073389.27085122	2738344.33347494	2307992.08577685	2208866.67283463	2151135.73425672	2005471.07155406	2232819.80484059	2468501.73528591	2208613.03460529	2487038.40342136	2575802.0746857
7.13_792.551745958333	7.13	792.55137847	C43 H80 O8 N1 P1 Na1	PE(38:3)	M+Na	C	PE(38:3)	(38:3)	(38:3)						Glycerophospholipids,GP	P-Ethanol Amine	PE				-0.0182920722035977	0.987400942851778	0.780947571936907	0.790598206317018	-0.1816958196973076	0.881666030293236	0.007887569061717	1.18037641939378	-0.1634037474937104	0.892915929112684	0.0180583246711791	1.16124390592259	3.62329609029148E9	4.18474750841067E9	3.69021821676445E9	3.76123118626355E9	4.12288773765709E9	3.76458957281701E9	3.33192187998997E9	3.80051271188135E9	3.76420312536263E9	3.18560505454251E9	3.21783558312431E9	3.36822014756481E9	3.5304696527536E9	3.6701776348552E9	3.50203492001816E9	3.07297793382051E9	3.4880168393632E9
7.14_830.594472125	7.14	830.59166053	C45 H85 O10 N1 P1	PS(39:1)	M-H	C	PS(39:1)	(39:1)	(39:1)						Glycerophospholipids,GP	P-Serine	PS				0.0396356772256538	1.02785423056633	0.403061678768126	0.724318132682775	0.1169100614639693	1.08440980393172	0.0828637244307357	0.875140479719673	0.0772743842383186	1.05502295139091	0.160546489921208	0.821026510961056	5.52257193981908E7	4.77935793974463E7	5.65423762478779E7	5.94779233335852E7	5.26402304027241E7	5.85747814765842E7	5.63839843022459E7	5.88095760025625E7	5.82600824118107E7	5.78272165364361E7	5.61415493823447E7	6.10037849877713E7	6.07925132468541E7	5.50637580130767E7	5.61046158439043E7	6.07010504137027E7	5.94277756597014E7
7.19_810.601176833333	7.19	810.60073347	C46 H85 O8 N1 P1	PC(38:4)(rep)(rep)(rep)	M+H	C	PC(38:4)	(18:0/20:4)	(18:0)	(20:4)					Glycerophospholipids,GP	P-Choline	PC				0.011669104109659	1.00812120614639	0.848554741878278	0.195292442666739	-0.0106259238343661	0.992661728420036	0.872289667668407	0.278695786679338	-0.0222950279440214	0.984665060478743	0.739553261590586	0.173160500878322	3.82967617147391E9	3.24302509344278E9	3.39523469124709E9	3.50923146190621E9	3.98905050947084E9	3.56578721460918E9	3.49804307257443E9	4.05657603418365E9	3.23937507532289E9	3.75900496842706E9	3.39476567266384E9	3.25404832235187E9	3.16305635499996E9	3.57544510445431E9	3.84846598976177E9	3.83119195097792E9	3.5127205110868E9
7.23_832.585001958333	7.23	832.58508347	C48 H83 O8 N1 P1	PC(40:7)(rep)(rep)	M+H	C	PC(40:7)	(40:7)	(40:7)						Glycerophospholipids,GP	P-Choline	PC				-0.0126948621084304	0.991239193605072	0.978532342359723	0.6300841797808	-0.0467170021821474	0.96813691717341	0.852654488240249	0.249511712562529	-0.0340221400737168	0.976693540186158	0.884280895091527	0.148367590496137	5.01085528930851E7	3.86168735368156E7	5.6593563273403E7	7.46837113248725E7	5.84615122762828E7	5.36070960473949E7	6.07085345815237E7	5.37525872825863E7	5.73575471445849E7	6.54746937311584E7	4.55537050646917E7	4.148483492057E7	5.45035443894478E7	4.99186670350564E7	5.6340531807438E7	5.17401059701416E7	4.4949246686893E7
7.24_786.601121208333	7.24	786.60073347	C44 H85 O8 N1 P1	PC(36:2)(rep)	M+H	C	PC(36:2)	(18:1/18:1)	(18:1)	(18:1)					Glycerophospholipids,GP	P-Choline	PC				0.0551768541151003	1.03898646061423	0.237338084896047	0.992221293129706	0.0750971768094998	1.05343199045967	0.15604196659632	0.70334781208662	0.0199203226943884	1.01390348228108	0.682358418482499	0.269146502523409	1.93512417137251E9	1.69181447353359E9	1.62026409272563E9	1.67647553653331E9	1.71747998654289E9	1.8291247198468E9	1.68313840068732E9	1.74253946803047E9	1.68844306699804E9	1.93408617744017E9	1.74601782493633E9	1.82163143636048E9	1.70992613200115E9	1.81899246578748E9	1.97224901794192E9	1.81547105104959E9	1.93208596640089E9
7.25_836.615341083333	7.25	836.61638347	C48 H87 O8 N1 P1	PC(40:5)	M+H	C	PC(40:5)	(20:1/20:4)	(20:1)	(20:4)					Glycerophospholipids,GP	P-Choline	PC				0.0762236506930765	1.05425484421119	0.329867498867379	0.784059066008693	0.2761972943823526	1.21099868159526	0.023923614791352	1.05031236771167	0.1999736436892769	1.14867736984538	0.0672259866145714	0.960505979203868	1.06946916050993E8	8.61610158908735E7	7.38360550539357E7	8.0029419430054E7	1.05025412835606E8	9.19663581801835E7	1.04076894131694E8	1.09940252300212E8	9.26810394418593E7	1.15700355383657E8	1.02693662685276E8	9.97482853684457E7	9.92056681207706E7	1.03514034127888E8	1.24680933318067E8	1.21230441540338E8	1.01677285385555E8
7.26_808.582947875	7.26	808.58267847	C44 H84 O8 N1 P1 Na1	PC(36:2)	M+Na	C	PC(36:2)	(18:1/18:1)	(18:1)	(18:1)					Glycerophospholipids,GP	P-Choline	PC				-0.0381820122252287	0.973881394687874	0.40867197650693	0.649189324829308	0.027025558003153	1.01890924690063	0.701653966124246	0.199108249674749	0.065207570228384	1.04623545788878	0.417953439938721	0.460116292061459	3.22804722590738E7	2.4994073024331E7	3.39388791243975E7	3.84529343338674E7	3.22799779098986E7	3.1690734972334E7	3.27895925464427E7	3.3935923838879E7	3.42620522408424E7	3.64878218725654E7	3.21415746497952E7	3.29730051461507E7	3.5494839979983E7	3.16921984224723E7	3.33753591645219E7	3.07159945542136E7	3.09870640810789E7
7.27_808.582917916667	7.27	808.58508347	C46 H83 O8 N1 P1	PC(38:5)(rep)	M+H	C	PC(38:5)	(38:5)	(38:5)						Glycerophospholipids,GP	P-Choline	PC				-0.0381820122252287	0.973881394687874	0.40867197650693	0.649189324829308	0.027025558003153	1.01890924690063	0.701653966124246	0.199108249674749	0.065207570228384	1.04623545788878	0.417953439938721	0.460116292061459	3.22804722590738E7	2.4994073024331E7	3.39388791243975E7	3.84529343338674E7	3.22799779098986E7	3.1690734972334E7	3.27895925464427E7	3.3935923838879E7	3.42620522408424E7	3.64878218725654E7	3.21415746497952E7	3.29730051461507E7	3.5494839979983E7	3.16921984224723E7	3.33753591645219E7	3.07159945542136E7	3.09870640810789E7
7.31_692.522027125	7.31	692.52248347	C37 H75 O8 N1 P1	PE(32:0)	M+H	C	PE(32:0)	(16:0/16:0)	(16:0)	(16:0)					Glycerophospholipids,GP	P-Ethanol Amine	PE				-0.1227539716118481	0.918432772854408	0.225292317807859	1.014397822676	0.003272714648268	1.00227104786263	0.966978177009239	0.283012811441747	0.1260266862601066	1.09128406290169	0.150520433568793	0.882271798184535	1.30351907343647E7	1.2919771467549E7	1.33881754032679E7	1.39264536125825E7	1.4767018047721E7	1.33123015565823E7	1.38342214461915E7	1.67931466076365E7	1.67557345521387E7	1.25208616719851E7	1.47928874761896E7	1.40779181603918E7	1.64586363629226E7	1.43881218212148E7	1.30770699647139E7	1.22966127430565E7	1.30787027782603E7
7.32_724.528769833333	7.32	724.52866553	C41 H75 O7 N1 P1	dMePE(34:3p)	M-H	C	dMePE(34:3p)	(34:3p)	(34:3p)						Glycerophospholipids,GP	P-Ethanol Amine	dMePE				0.2563157470800912	1.1944245692743	0.097588920965239	1.29605429137608	2.659563100055658	6.31841676131326	2.91922519494142E-9	1.57675095176897	2.403247352975566	5.28992531119161	1.06562392429792E-7	1.60808859812972	591718.786242091	523933.973791983	637287.472139134	712744.452209922	523514.379643947	780759.429537247	3161978.58298027	2906940.95562894	2415239.88319075	3591215.68762836	3179763.24630062	4687660.50151877	3549329.90297675	4172649.91471413	3659319.54355617	3865931.97066117	4850455.58055837
7.41_784.51403825	7.41	784.51341053	C42 H75 O10 N1 P1	PS(36:3)	M-H	C	PS(36:3)	(36:3)	(36:3)						Glycerophospholipids,GP	P-Serine	PS				-0.0373813042801389	0.974422057117926	0.586698699299064	0.536587102314264	-0.0214834407072192	0.985219139056283	0.760928929310334	0.274199323178618	0.0158978635729159	1.01108049829074	0.812426916398994	0.133345962946768	8159961.98682781	1.00359124044638E7	1.00706038512922E7	8945780.2731732	9895361.73064312	9339025.25526948	9470549.06145551	8216709.32017575	1.01623896962958E7	1.0195319209456E7	9490640.19462925	9536494.97865674	1.05582577514921E7	9508759.31762399	8185812.16777892	9361519.31764289	9181501.98026716
7.46_818.605992833333	7.46	818.60581847	C48 H85 O7 N1 P1	PC(40:6p)(rep)	M+H	C	PC(40:6p)	(40:6p)	(40:6p)						Glycerophospholipids,GP	P-Choline	PC				-0.040101487382743	0.972586527732298	0.47306421362498	0.615849665783394	-0.4936962405052343	0.710203196840328	7.6809713497577E-4	1.34293158797457	-0.4535947531224926	0.730221092509117	0.0012556480159505	1.40291615899626	1.18753705549624E7	1.38172388969633E7	9737164.19684534	9843135.73515444	1.04076547701119E7	1.07381025513875E7	7790361.28922235	8397517.23778604	8114176.92211626	7634138.92827068	8979503.02516411	7584613.96207486	8436512.01967002	8472009.59622377	7894966.08990433	7453751.54726194	7634776.25707658
7.49_733.622286958333	7.49	733.62180247	C41 H86 O6 N2 P1	SM(d36:0)	M+H	C	SM(d36:0)	(d20:0/16:0)	(d20:0)	(16:0)					Sphingolipids,SP	Sphingolipids	SM				0.0487508541406147	1.03436893600899	0.636900415601758	0.540197156037039	0.1195322799509093	1.0863826014559	0.220519933075757	0.655860506703898	0.0707814258102946	1.05028540942809	0.439359378140684	0.467073840345266	2.9286372259325E7	2.60261106630882E7	3.18420572245366E7	2.94137129674091E7	3.20643162718768E7	3.30761333109473E7	3.3680172520045E7	3.33238092613441E7	3.38052800632291E7	3.36856558225664E7	2.53851323749396E7	3.0965949166834E7	3.23474390964276E7	3.62982739708891E7	2.86106760925309E7	3.80298014302787E7	3.37222537839773E7
7.5_718.538326083333	7.5	718.53813347	C39 H77 O8 N1 P1	PE(34:1)(rep)	M+H	C	PE(34:1)	(16:0/18:1)	(16:0)	(18:1)			C13877	HMDB0008927	Glycerophospholipids,GP	P-Ethanol Amine	PE				-0.0210239730840563	0.985532960324683	0.481981889749024	1.00025513651963	0.0550732856241675	1.03891187631579	0.246377118531781	0.611289710703973	0.0760972587082196	1.05416248683709	0.102602637072487	0.87529439584435	2.5659932075091E8	2.78255014290471E8	2.37980979552283E8	2.39440858093044E8	2.5744572710072E8	2.7323248427084E8	2.71105745198739E8	2.61929870066037E8	2.65865114311434E8	2.74825425422703E8	2.69585685494399E8	2.83212790081744E8	2.77826380592722E8	2.78388749412147E8	2.69376283943818E8	2.64478698957112E8	2.64508860957146E8
7.5_740.520611458333	7.5	740.52007847	C39 H76 O8 N1 P1 Na1	PE(34:1)	M+Na	C	PE(34:1)	(16:0/18:1)	(16:0)	(18:1)			C13877	HMDB0008927	Glycerophospholipids,GP	P-Ethanol Amine	PE				-0.0654856370634348	0.955623583383619	0.133699534645676	1.2248815621193	-0.0213080083807833	0.985338949404143	0.747014692108256	0.232988850956	0.0441776286826562	1.03109526233678	0.437929510923386	0.507302731529176	2.68633109801249E7	2.68232778940315E7	3.05072017882289E7	3.29167110335673E7	3.00201975195564E7	3.11260920587731E7	3.09769454500711E7	2.85375292580529E7	3.23867126600101E7	3.06346782561777E7	2.90968794005888E7	3.21669879373673E7	3.06875529097801E7	3.06606347353748E7	2.85518211889205E7	2.8371561414865E7	2.76400191588727E7
7.51_748.584166875	7.51	748.58508347	C41 H83 O8 N1 P1	PC(33:0)	M+H	C	PC(33:0)	(16:0/17:0)	(16:0)	(17:0)					Glycerophospholipids,GP	P-Choline	PC				-0.0151744541907208	0.989536991962221	0.879854916313943	0.238890635771585	0.2965774462450615	1.22822718990918	0.0669546608218868	0.892203003530299	0.3117519004357788	1.24121402220006	0.0338673512365883	1.07981715797347	2.4439511074098E7	3.05157674766045E7	1.89326061521832E7	2.38312690619245E7	2.5347342507264E7	2.40127670170424E7	3.09305164564261E7	2.92401971759454E7	3.45418526533934E7	2.36571913298909E7	2.8117592434952E7	3.60694939186985E7	3.8034970832016E7	2.45609150311682E7	2.76184283202479E7	3.38977281447044E7	3.23051509361815E7
7.55_738.541022791667	7.55	738.54081347	C40 H78 O7 N1 P1 Na1	PE(35:1p)	M+Na	C	PE(35:1p)	(35:1p)	(35:1p)						Glycerophospholipids,GP	P-Ethanol Amine	PE				0.0695951621192417	1.04942216160287	0.518135135935575	0.545448010432238	0.5707847244245537	1.4853312664707	5.7136883181573E-4	1.39459073312915	0.501189562305316	1.41538012138226	3.10075683798019E-5	1.61476113348284	7015760.0687175	7317076.64558419	6969818.15280026	6601323.28848508	6880529.92712144	7178388.32199476	9952495.57528156	9744720.92096774	8543636.65407858	1.07246624537934E7	9876330.82574745	1.05516029769713E7	1.34935639914818E7	9697058.22630755	1.00276694035772E7	9928237.51879429	9508465.4940176
7.59_810.530024833333	7.59	810.52906053	C44 H77 O10 N1 P1	PS(38:4)	M-H	C	PS(38:4)	(38:4)	(38:4)						Glycerophospholipids,GP	P-Serine	PS				-0.0212529327748799	0.985376565930152	0.819372408754282	1.22747862017988	0.3365219734212469	1.26270880308378	0.0507954762652702	0.942924275038728	0.3577749061961332	1.28144797303135	0.241740784524851	0.703820938206571	1.16138773073481E7	1.47327566344916E7	1.15496260848798E7	1.01031032722656E7	9687387.68062164	1.85107934927227E7	1.26912985259944E7	9889079.26105891	1.26221537038993E7	1.55405648308958E7	2.21446541551621E7	2.47554384370219E7	1.47050033025863E7	1.69456833953617E7	1.59025135376616E7	1.80941269122529E7	1.59891052409393E7
7.68_744.554282875	7.68	744.55378347	C41 H79 O8 N1 P1	PE(36:2)(rep)	M+H	C	PE(36:2)	(18:1/18:1)	(18:1)	(18:1)					Glycerophospholipids,GP	P-Ethanol Amine	PE				0.0085789983458927	1.00596422409512	0.862879456193291	0.741476811575282	0.0686948930822528	1.04876750657282	0.380375487584455	0.46697680645945	0.0601158947363648	1.04254950767877	0.452751782080157	0.407780612042976	3.23473756552713E8	3.55851837752959E8	3.06305672761797E8	3.15202117458755E8	2.45921873581754E8	3.26122719359207E8	3.3171061375053E8	2.89544305537426E8	3.12519623787274E8	3.2831745624865E8	3.36963053672193E8	3.53512960354744E8	3.50087431263941E8	3.42134872198202E8	3.24553437346539E8	3.35722881090777E8	3.09672690636064E8
7.69_744.554124208333	7.69	744.55378347	C41 H79 O8 N1 P1	PC(33:2)	M+H	C	PC(33:2)	(33:2)	(33:2)						Glycerophospholipids,GP	P-Choline	PC				0.0086587868867387	1.00601986068835	0.861825530962532	0.732886843311998	0.0692619417698818	1.04917980377355	0.376951055239706	0.471563355178721	0.0606031548831437	1.04290168094263	0.447257650404316	0.41234002473543	3.23473756552713E8	3.55851837752959E8	3.06286716375346E8	3.16645015323545E8	2.45921873581754E8	3.25223874680509E8	3.31964048141238E8	2.90301790963183E8	3.13236601783562E8	3.2831745624865E8	3.3635590692277E8	3.53599411176559E8	3.50091208793715E8	3.42424209678429E8	3.25583425641164E8	3.35722881090777E8	3.09672690636064E8
7.69_766.53572	7.69	766.53572847	C41 H78 O8 N1 P1 Na1	PE(36:2)	M+Na	C	PE(36:2)	(18:1/18:1)	(18:1)	(18:1)					Glycerophospholipids,GP	P-Ethanol Amine	PE				-0.2214874375376412	0.857680700360752	0.247382472967391	0.860864166566867	-0.2188150111975783	0.859270927440166	0.502372205129686	0.398705259984118	0.0026724263400652	1.00185410150741	0.830421790664423	0.0853034999902879	9526560.27412869	1.10405347317684E7	1.56591627048605E7	2.43812638386869E7	1.77597711454794E7	1.11885440397768E7	1.34740803060691E7	1.08740463513583E7	1.96710325860022E7	1.76506498721814E7	1.33560098477326E7	1.46960633832442E7	1.90425826303938E7	1.32141451649975E7	1.08630021702725E7	1.17631357139409E7	9540866.02674398
7.75_718.574532416667	7.75	718.57451847	C40 H81 O7 N1 P1	PC(32:1e)(rep)	M+H	C	PC(32:1e)	(32:1e)	(32:1e)						Glycerophospholipids,GP	P-Choline	PC				-0.0534559599096951	0.963625208439029	0.5431053480791	0.541263385055985	-0.5557596904194553	0.680298734063568	7.58093190404843E-6	1.49686209256454	-0.5023037305097591	0.705978556917975	1.1446545322293E-4	1.54515992020719	1.89589660895511E8	1.61724452060979E8	1.66353848201344E8	1.52650742873258E8	1.56812469074538E8	1.59265678322799E8	1.19048247120484E8	1.30735429474363E8	1.05401168409116E8	1.3009361412312E8	1.09797598956675E8	1.01298967636118E8	1.04142521173295E8	1.15704217943311E8	1.0968294237026E8	1.2354546765094E8	1.18403890345803E8
7.77_798.5402625	7.77	798.54081347	C45 H78 O7 N1 P1 Na1	PE(40:6p)(rep)(rep)	M+Na	C	PE(40:6p)	(18:0p/22:6)	(18:0p)	(22:6)					Glycerophospholipids,GP	P-Ethanol Amine	PE				-0.2028775560916366	0.868815919862128	0.141589159003551	1.14560737478806	-0.4576980058028678	0.728147178994633	0.117959578454871	0.786750834239827	-0.2548204497112327	0.8380914326595	0.406126417329334	0.567843213662118	2.36505289381694E7	2.92319068954066E7	5.10679453330003E7	5.44165112191187E7	3.78020376420537E7	2.70717229075015E7	2.9706930726354E7	3.79913301191099E7	3.31947496579514E7	3.03952734471835E7	2.62358277373806E7	2.95719669583667E7	3.05659111363052E7	2.80204036528268E7	2.20875154939789E7	2.63206327901714E7	2.11594161005593E7
7.79_744.5899965	7.79	744.59016847	C42 H83 O7 N1 P1	PC(34:2e)	M+H	C	PC(34:2e)	(34:2e)	(34:2e)						Glycerophospholipids,GP	P-Choline	PC				0.0968676358171479	1.06944896373001	0.293216697392337	0.905850864257885	-0.2881854385246003	0.818931428768399	0.0118516640375728	1.17466045895466	-0.385053074341747	0.765750827334613	0.0082878078231626	1.2737815068564	8.9894721977183E7	8.69586833465933E7	7.5031219943339E7	7.22466827111004E7	7.14380204652341E7	9.65831738936088E7	6.28651651404775E7	6.21913186697892E7	4.7121155123798E7	7.08056487561109E7	7.25617061391008E7	6.13211920101265E7	6.86446428869957E7	6.83783531501168E7	6.7151083998219E7	6.92662332511981E7	6.8515950734896E7
7.79_836.614937541667	7.79	836.61638347	C48 H87 O8 N1 P1	PC(40:5)(rep)	M+H	C	PC(40:5)	(40:5)	(40:5)						Glycerophospholipids,GP	P-Choline	PC				0.1175347083925294	1.08487942495155	0.538366029697041	0.873484052511301	1.098743724676175	2.14168117180446	8.55046089701722E-5	1.40223285288651	0.9812090162836482	1.97411907954666	6.90804791460301E-6	1.6430377048248	2.81524471018492E7	3.0210561976452E7	2.95086947730994E7	2.37774222060031E7	3.51377242205152E7	2.40737460620135E7	5.7422140110843E7	6.69855386563526E7	5.48193239118481E7	5.47949253422093E7	4.90528269876846E7	5.4224408168443E7	8.62500832520339E7	6.72496226892182E7	5.38502607563098E7	5.95820430110707E7	5.36270589695722E7
7.81_778.5744745	7.81	778.57451847	C45 H81 O7 N1 P1	PE(40:6e)	M+H	C	PE(40:6e)	(18:0e/22:6)	(18:0e)	(22:6)					Glycerophospholipids,GP	P-Ethanol Amine	PE				0.0774751219264348	1.05516975830205	0.318694766999719	1.04046170513527	0.7991201007056193	1.74003955327076	0.0192578826481136	1.13404118654217	0.7216449787791801	1.64906124306555	0.026474945150029	1.14271282315824	1.42355645791144E8	4.14513949267405E8	2.39942230310333E8	1.42946133035081E8	1.1852500791555E8	1.32963331857493E8	3.03365973558613E8	3.11018978716708E8	3.21836144794369E8	3.33708390792325E8	3.14942276098452E8	3.7956633730854E8	3.23227960984669E8	3.01422450171824E8	3.67117830000957E8	3.90387436240719E8	3.56117271403319E8
7.81_812.615594416667	7.81	812.61638347	C46 H87 O8 N1 P1	PC(38:3)	M+H	C	PC(38:3)	(38:3)	(38:3)						Glycerophospholipids,GP	P-Choline	PC				-3.2089251459234204E-5	0.999977757673189	0.957037088888862	0.573458822529112	-0.0211300152680684	0.985460523514518	0.785854410799867	0.160203809436048	-0.0210979260166096	0.98548244293708	0.785111544645025	0.262420828829469	1.42840398662051E8	1.4127837846915E8	1.25584889561742E8	1.12338174166952E8	1.39090667039534E8	1.33823886341675E8	1.52749210454505E8	1.4922992317344E8	1.24688073186486E8	1.19577310069284E8	1.17996516432824E8	1.19174536108637E8	1.21546586905819E8	1.38195038565637E8	1.46609575219463E8	1.31298790374573E8	1.27935223941924E8
7.83_720.589983541667	7.83	720.59016847	C40 H83 O7 N1 P1	PC(32:0e)	M+H	C	PC(32:0e)	(16:0e/16:0)	(16:0e)	(16:0)					Glycerophospholipids,GP	P-Choline	PC				-0.0468975352044472	0.968015776015032	0.399823905119786	0.704986920518581	-0.4863626417628631	0.713822537918735	1.75145318882763E-6	1.5274296501517	-0.4394651065584158	0.737407959255873	1.15126602491336E-5	1.59758240029315	3.32718640584966E8	3.11471870734097E8	2.82768697469181E8	3.00192041313887E8	3.04948636570538E8	3.30531231981589E8	2.32180806506046E8	2.60360975702822E8	2.182282790349E8	2.23806748587279E8	2.23331756258954E8	2.15610445963319E8	2.20563334597733E8	2.3736628356597E8	2.1410926887849E8	2.21913438818428E8	2.31993524471576E8
7.83_770.60476075	7.83	770.60581847	C44 H85 O7 N1 P1	PC(36:2p)	M+H	C	PC(36:2p)	(36:2p)	(36:2p)						Glycerophospholipids,GP	P-Choline	PC				0.1469249567462231	1.10720699048568	0.332771572831872	0.862312220368519	0.0574914606015611	1.04065470988862	0.657362182478931	0.16739257251505	-0.0894334961446716	0.939891744570838	0.67547025164237	0.399999204161622	3.67564531702549E7	3.70429526848637E7	2.54187390847394E7	2.71627749525596E7	2.81745567855596E7	4.71862367718521E7	2.98983155875962E7	2.68123657732783E7	2.28481431164683E7	3.21580841470093E7	3.81687245785187E7	3.97297378041993E7	4.54136039173024E7	3.32022948503224E7	3.13219121825989E7	3.1429774121196E7	3.82363634158939E7
7.84_800.558504916667	7.84	800.55886847	C47 H79 O7 N1 P1	PC(39:8p)	M+H	C	PC(39:8p)	(39:8p)	(39:8p)						Glycerophospholipids,GP	P-Choline	PC				-0.2515165425771842	0.840012940125972	0.198914754470763	1.21202263180441	0.3894396149379126	1.30988450747349	0.190536669948428	0.528682528243562	0.6409561575150997	1.55936229658207	0.066500013719388	0.948201035910894	5966387.77260479	3663548.63161125	1.08855200260128E7	1.56363871438198E7	8315617.35421363	3536994.59864948	1.01010168739759E7	8956338.67160156	1.44921476527896E7	1.33414633665532E7	1.32864305618544E7	1.46789408898421E7	9013272.96800184	9935823.94070752	8029942.78031407	1.27799301512434E7	7983540.62272398
7.85_674.514727166667	7.85	674.51301553	C37 H73 O7 N1 P1	PE(32:0p)	M-H	C	PE(32:0p)	(16:0p/16:0)	(16:0p)	(16:0)					Glycerophospholipids,GP	P-Ethanol Amine	PE				-0.0380935983215726	0.973941079716122	0.650031715676239	0.944986516169821	-0.7529088407529966	0.593405893048357	3.27908360284807E-7	1.56755113570956	-0.7148152424314242	0.609283154193803	7.65266475684034E-6	1.66106884175528	8892918.78388474	7997268.14884072	9422385.34634088	8988946.55260761	8912467.3290958	9062211.21012906	5201190.97692837	6378593.91402623	5488071.26275625	5427817.88922432	5311184.17258839	4653431.36206926	5758218.94447066	5674038.04693381	4850385.27290296	4751922.65707457	5270474.14617328
7.85_790.559071541667	7.85	790.55926347	C42 H81 O10 N1 P1	PS(18:0/18:1)(rep)	M+H	C	PS(36:1)	(18:0/18:1)	(18:0)	(18:1)					Glycerophospholipids,GP	P-Serine	PS				0.1272947672235738	1.09224368697888	0.298476508642074	1.20235552404089	0.5879982062313298	1.50315960911737	1.8402217047349E-4	1.43898959880244	0.4607034390077594	1.37621267766269	0.0141844569596572	1.1805946016692	3.07490245430063E8	3.24864518657265E8	2.91372784813162E8	2.79760201964072E8	2.72170002158142E8	3.94582943992782E8	4.17394944539108E8	3.29676240928246E8	3.39727517162119E8	4.41163371812414E8	4.77189591179648E8	5.68697291891876E8	4.09944372370245E8	4.40965651467426E8	4.93057425669309E8	5.23783636154862E8	4.74801338771732E8
7.85_794.569176958333	7.85	794.56943347	C45 H81 O8 N1 P1	PE(40:5)	M+H	C	PE(40:5)	(18:0/22:5)	(18:0)	(22:5)					Glycerophospholipids,GP	P-Ethanol Amine	PE				0.1216745379562686	1.08799696937649	0.618474526699864	0.881557756672707	1.7957942961445812	3.47206581738401	3.14163001911192E-5	1.42507434003185	1.6741197581883165	3.19124585372126	1.28582325137263E-8	1.68919540848222	2.34864102698042E7	2.47563801885115E7	2.69169539555661E7	2.89668935459038E7	2.86001578865518E7	2.61592299093661E7	8.6472558822222E7	9.78081323818014E7	9.3270191939316E7	7.68599166545885E7	7.13674804174643E7	8.12660906917458E7	1.46466124187514E8	9.16913365444129E7	8.37592083118474E7	7.81522929457758E7	7.95507662336827E7
7.86_860.54480925	7.86	860.54471053	C48 H79 O10 N1 P1	PS(42:7)	M-H	C	PS(42:7)	(42:7)	(42:7)						Glycerophospholipids,GP	P-Serine	PS				0.1244506791293233	1.09009258974895	0.688692574536415	0.835275532548069	2.0358081715663507	4.10052368778673	7.71202360907057E-6	1.38763086931185	1.911357492437031	3.76162880689896	1.68937967410482E-7	1.64740307828741	1811091.90016602	1803729.78221834	2137786.25825474	2678892.17658965	2071540.50192182	1578824.8502526	6560927.11233785	9743212.70169008	8831995.59761924	6560697.56304068	6361132.8576585	7389527.35843843	1.40918502623201E7	8342391.03907286	6421274.56998436	7088967.15204009	6847085.06694453
7.87_746.606537583333	7.87	746.60581847	C42 H85 O7 N1 P1	PC(34:1e)	M+H	C	PC(34:1e)	(34:1e)	(34:1e)						Glycerophospholipids,GP	P-Choline	PC				0.0264985250637784	1.01853709572093	0.538505531000165	0.570515325970193	-0.2502202043308759	0.840768075655683	0.0078725224368302	1.18886029189134	-0.2767187293946608	0.82546632733153	0.0051003994230694	1.34783141764852	5.31315474440634E8	5.21417170843611E8	4.37467878156698E8	4.46196035482766E8	4.68022760974283E8	5.62472766627981E8	4.21284110398948E8	4.22609603647686E8	4.00540929438011E8	3.86210301798178E8	3.98538534663907E8	4.19886034306846E8	4.35611763196784E8	4.16616741719925E8	4.32951268368634E8	4.05466827526416E8	4.28490319179893E8
7.88_700.529294708333	7.88	700.52866553	C39 H75 O7 N1 P1	dMePE(32:1p)	M-H	C	dMePE(32:1p)	(32:1p)	(32:1p)						Glycerophospholipids,GP	P-Ethanol Amine	dMePE				0.1168534462727685	1.08436724964129	0.243196559564633	1.13243802302643	-0.1556135583927595	0.897750490727434	0.104725073418515	0.880407394625397	-0.2724670046655258	0.827902623418784	0.0465313559439334	1.05008429838953	1.3787112842913E8	1.49982747604533E8	1.37254594622832E8	1.29975289012104E8	1.21614098781628E8	1.73521375155376E8	1.07124294668707E8	1.01293275627903E8	9.41720947890713E7	1.26480471092169E8	1.44059514597563E8	1.30769083207773E8	1.18106549822458E8	1.26684399348175E8	1.275490510187E8	1.37682759818328E8	1.2749997497573E8
7.89_794.56944	7.89	794.56943347	C45 H81 O8 N1 P1	PC(37:5)(rep)	M+H	C	PC(37:5)	(37:5)	(37:5)						Glycerophospholipids,GP	P-Choline	PC				0.1282939622567403	1.09300042520629	0.578898107253787	0.903843005717519	1.9538885451644723	3.87417344760573	6.41680565364754E-6	1.44514537596865	1.8255945829077305	3.54453059510432	3.84196495663369E-9	1.69370693523563	2.1416987302021E7	2.08130184617306E7	2.42498219599255E7	2.67480469671179E7	2.49837308456461E7	1.98322468338962E7	8.39588410377862E7	9.33129350429563E7	9.02100877472854E7	7.36182768348428E7	6.96253274638246E7	7.85751900660291E7	1.40587414633109E8	8.76577959924723E7	8.08313418884129E7	7.47412286976957E7	8.15750287738056E7
7.9_724.525169083333	7.9	724.52516347	C39 H76 O7 N1 P1 Na1	PE(34:2e)	M+Na	C	PE(34:2e)	(34:2e)	(34:2e)						Glycerophospholipids,GP	P-Ethanol Amine	PE				-0.2359862965650484	0.849104311623548	0.115350448089503	1.20263454158604	-0.7616693879611116	0.589813443946425	0.0185382064850935	1.05823587425867	-0.5256830913960617	0.694630136571395	0.0812949696585749	0.982593695582866	6422491.28759726	6669092.11877079	1.07533084189882E7	1.59828822370946E7	1.23509524632303E7	1.03453780772726E7	8202926.12884186	7251923.71428093	8260201.19384359	6285845.27132908	6819204.2678951	6611026.74316336	5296152.61768428	7051495.98404449	6259381.83448056	5342706.83236697	4593149.87636295
7.9_770.569220875	7.9	770.56943347	C43 H81 O8 N1 P1	PE(38:3)(rep)	M+H	C	PE(38:3)	(38:3)	(38:3)						Glycerophospholipids,GP	P-Ethanol Amine	PE				0.1343436733237235	1.09759337095607	0.165012510429067	1.13574954690114	0.1859342687166089	1.13755339810525	0.0667004453870612	0.913674944003749	0.0515905953928752	1.03640695015711	0.29966387304951	0.551517685005926	2.22098902906239E7	2.4005380708332E7	2.28461795108723E7	2.61518489881034E7	2.49897041832942E7	2.40182228363348E7	2.43094360704929E7	2.7522911399846E7	2.36467821510499E7	2.47651413389377E7	2.39734444693216E7	2.52541660933348E7	2.43053646944621E7	2.39841011297028E7	3.03674546241241E7	2.95890263560398E7	3.14208607072372E7
7.9_770.569466083333	7.9	770.56943347	C43 H81 O8 N1 P1	PC(35:3)	M+H	C	PC(35:3)	(35:3)	(35:3)						Glycerophospholipids,GP	P-Choline	PC				0.0232716075051653	1.01626145040673	0.72957511296159	0.312577252906903	0.0716375210720833	1.05090883375961	0.219379462320157	0.712916224955429	0.0483659135669048	1.03409298201659	0.419938010397368	0.514506977761553	2.57821440161992E7	2.4769013116211E7	2.50884249658077E7	2.46623552687071E7	2.64526002926901E7	2.70026975441011E7	2.43094360704929E7	3.05111296719861E7	2.63870842201915E7	2.73402036530978E7	2.51972581493343E7	2.52541660933348E7	2.39651150768535E7	2.58336992364242E7	2.81660080307149E7	2.85941124879096E7	2.93684122684983E7
7.91_726.545146375	7.91	726.54431553	C41 H77 O7 N1 P1	dMePE(34:2p)	M-H	C	dMePE(34:2p)	(34:2p)	(34:2p)						Glycerophospholipids,GP	P-Ethanol Amine	dMePE				0.1520374462668017	1.11113756871671	0.253367312826094	1.21546389098099	0.4965161870970428	1.41080264639372	0.0011438942636343	1.38938219698832	0.3444787408302393	1.26969214804167	0.07853162645064	0.96491313296192	1.56504011568068E8	1.77769479326201E8	1.63528318800462E8	1.52357720882047E8	1.422912574574E8	2.16672091910658E8	1.96438251285297E8	1.63058933198287E8	1.57871998428535E8	2.34081635421038E8	2.52880309365663E8	2.76944269376338E8	2.16903702364667E8	2.17972306567572E8	2.44562134836465E8	2.55094357664337E8	2.40836202714287E8
7.92_726.54597225	7.92	726.54431553	C41 H77 O7 N1 P1	PE(36:2p)(rep)(rep)	M-H	C	PE(36:2p)	(18:1p/18:1)	(18:1p)	(18:1)					Glycerophospholipids,GP	P-Ethanol Amine	PE				0.1428766787198279	1.10410446450303	0.300616410189141	1.19218377004519	0.4947705794119332	1.40909665962598	0.0016867956427087	1.36326852831445	0.3518939006921101	1.27623490795342	0.0990634863053397	0.927831216651575	1.60008937724246E8	1.81644799006746E8	1.68248103872443E8	1.48173184441247E8	1.42707062987343E8	2.21370239189093E8	1.97698854014453E8	1.58818867999046E8	1.58322406598605E8	2.4052411949871E8	2.61451541915762E8	2.87690691218845E8	2.22461948429084E8	2.12799959311161E8	2.51086150006786E8	2.51661349570511E8	2.51357014184053E8
7.92_774.543093666667	7.92	774.54321847	C45 H77 O7 N1 P1	PC(37:7p)	M+H	C	PC(37:7p)	(37:7p)	(37:7p)						Glycerophospholipids,GP	P-Choline	PC				-0.154932431162029	0.898174438032975	0.405648545223332	1.09744155108083	-0.1146344062633846	0.923616334938823	0.921416453339107	0.222062866257216	0.0402980248986458	1.02832623132937	0.697834356805383	0.102246112987737	7799028.24886249	4963492.67237268	1.09915422482401E7	1.61585652275049E7	1.1225337288775E7	7096998.62866193	9966561.32255006	1.26233176372967E7	1.26518585947544E7	9211294.12495564	7882226.54671694	7549283.1587711	9562528.8372098	8642679.73774607	7230128.4695387	7878213.20406648	9414318.14059985
7.93_838.630916708333	7.93	838.63203347	C48 H89 O8 N1 P1	PC(40:4)	M+H	C	PC(40:4)	(18:0/22:4)	(18:0)	(22:4)					Glycerophospholipids,GP	P-Choline	PC				0.0295146471213277	1.02066869357998	0.75621593191156	0.676033372430756	1.9899076720637443	3.97211577072187	6.629802911147971E-9	1.57264247634709	1.9603930249424184	3.89167983274743	1.24259041014914E-8	1.70651793019923	8.42080903257044E7	7.41008892282733E7	6.60362000988978E7	7.15207092051991E7	9.51382966544747E7	6.82435721069129E7	3.05272192465702E8	3.12851481942467E8	3.26767344243743E8	3.1356619542514E8	2.55360167116019E8	2.73427855369071E8	2.58011256230074E8	2.8773447836846E8	3.24404458380376E8	3.20669636562286E8	2.83447931002419E8
7.94_702.545255958333	7.94	702.54431553	C39 H77 O7 N1 P1	PE(34:1e)	M-H	C	PE(34:1e)	(34:1e)	(34:1e)						Glycerophospholipids,GP	P-Ethanol Amine	PE				-0.3041176032346644	0.809937447796086	0.402412759670076	0.738416592922737	-0.6939545966214132	0.618157084314334	0.010380292952015	1.19413494360209	-0.3898369933867491	0.763215833514546	0.149622365278823	0.676756546812852	1.87276486535448E7	1.95381377037856E7	1.90917081071155E7	9585608.03895885	1.750208979337E7	1.24896860384594E7	9514928.07697976	2.38600031665771E7	8053742.78877558	9825120.98489579	1.07599459970636E7	1.1968492950965E7	1.02047291107825E7	9055900.44774427	8121009.90487284	1.06171242784208E7	1.12202059182183E7
7.94_750.540723916667	7.94	750.54081347	C41 H78 O7 N1 P1 Na1	PE(36:2p)(rep)	M+Na	C	PE(36:2p)	(18:1p/18:1)	(18:1p)	(18:1)					Glycerophospholipids,GP	P-Ethanol Amine	PE				-0.1027258158987855	0.931271791157972	0.266125445748205	0.862908545251605	-0.1386119732621343	0.908392705842751	0.683296454992133	0.380480483356099	-0.0358861573633501	0.975432429573784	0.904790432993023	0.316001202531238	9602492.23213255	6506290.34256359	1.23999446068359E7	1.71180535649463E7	1.06958474047982E7	1.32597672557598E7	1.06590259182244E7	1.17387761867791E7	1.15589604961394E7	1.05972691675295E7	1.18567160616273E7	1.14621771771495E7	1.16567152094259E7	1.15240791158609E7	9180114.10325634	8848640.58473936	9339583.45529272
7.97_759.637340083333	7.97	759.63745247	C43 H88 O6 N2 P1	SM(d38:1)	M+H	C	SM(d38:1)	(d20:0/18:1)	(d20:0)	(18:1)					Sphingolipids,SP	Sphingolipids	SM				0.0082799985528089	1.00575575874402	0.920868117999694	0.215835578575486	0.0232324567653618	1.01623387226538	0.823722147059338	0.198565259003386	0.0149524582125547	1.01041814916819	0.928462838555803	0.244531792604514	1.18112254562462E8	1.10967687468186E8	1.24453072988215E8	1.27386641992439E8	1.42013325251882E8	1.26866042062559E8	1.32084558505343E8	1.13979592263002E8	1.39482272826191E8	1.01690982007379E8	1.24787000905443E8	1.45586135899977E8	1.54284455824513E8	1.3070112181595E8	1.25068203793519E8	1.15002179041126E8	1.11129175682824E8
7.97_785.653043875	7.97	785.65310247	C45 H90 O6 N2 P1	SM(d40:2)	M+H	C	SM(d40:2)	(d40:2)	(d40:2)						Sphingolipids,SP	Sphingolipids	SM				0.160387877632238	1.11758756812833	0.357791869352812	1.04289355598913	1.1876451703105846	2.27780646087111	0.0019415069674505	1.40217371646689	1.0272572926783503	2.03814584720717	0.0093660821803663	1.16567414256109	1.45366135833874E7	7865433.30656078	7858184.50436257	8720631.37190226	9539972.06664254	2.1091563949994E7	2.6395407465054E7	1.30714903601285E7	1.73663382696993E7	2.11266451619869E7	2.3911798902176E7	4.00085413343494E7	2.3222200089820106E7	2.1823858030465E7	3.03177200356063E7	2.71805353362639E7	3.07518250170477E7
7.97_798.645302625	7.97	798.64536047	C46 H88 O9 N1	CerG1(d40:2	M+H	C	CerG1(d40:2	(d40:2+O)	(d40:2+O)						Saccharolipids,SL	Neutral Glycosphingolipids	CerG1				0.2495342149259029	1.1888232324078	0.192558649345972	1.09281299556913	1.2175555332501036	2.32552352340134	7.89301215266889E-5	1.48016152597118	0.968021318324206	1.95615585228034	0.0032329352446234	1.27803763904149	1.80350250113711E7	1.57466823391468E7	1.57833937568052E7	1.69377563096475E7	1.58627376654785E7	2.97641517336378E7	4.34588028832678E7	2.50203446389547E7	2.36116922974631E7	3.74341041976684E7	3.44592059280822E7	5.53591105035652E7	4.54509391696897E7	3.38383357907666E7	4.12120094585877E7	4.86924421354491E7	4.21833949197911E7
7.98_762.600565583333	7.98	762.60073347	C42 H85 O8 N1 P1	PC(34:0)(rep)	M+H	C	PC(34:0)	(18:0/16:0)	(18:0)	(16:0)					Glycerophospholipids,GP	P-Choline	PC				0.0065388385095446	1.00454266423511	0.893331808525631	0.749297238453504	-0.0134892436865279	0.990693544395885	0.740312449904515	0.256037714379658	-0.0200280821960791	0.986213507566874	0.674770924422336	0.237412260851477	3.59364345542462E9	3.36445312162208E9	3.4875385084716E9	3.80610658719651E9	3.58592675811703E9	3.47730265118082E9	3.49801833512528E9	3.56068540595905E9	3.81378819911309E9	3.02789725221869E9	3.58870717149827E9	3.53201603056381E9	3.8869468078384E9	3.66094313318104E9	3.43850485045002E9	3.34754167934538E9	3.35611177811122E9
7.98_784.58168725	7.98	784.58267847	C42 H84 O8 N1 P1 Na1	PC(34:0)	M+Na	C	PC(34:0)	(18:0/16:0)	(18:0)	(16:0)					Glycerophospholipids,GP	P-Choline	PC				-0.0847389327074612	0.942955155813802	0.630990076691813	0.981794031652365	-0.4364445709282228	0.738953469756711	0.166529522274775	0.775784274623384	-0.3517056382207615	0.783657064920515	0.265706305208784	0.703274352569347	3.49106602822592E7	2.23725594471808E7	5.3289421089829E7	6.51780023041191E7	4.68054354850964E7	4.05318477947923E7	2.95531751743319E7	3.66631312541478E7	4.68297231761224E7	3.01598626189451E7	3.61640108520492E7	2.680080914562E7	3.89190275560051E7	3.67262018905043E7	3.10536211134327E7	2.21120073186719E7	2.87273184549769E7
7.98_784.582594625	7.98	784.58508347	C44 H83 O8 N1 P1	PC(36:3)(rep)(rep)	M+H	C	PC(36:3)	(36:3)	(36:3)						Glycerophospholipids,GP	P-Choline	PC				-0.1205033563647486	0.919866653113404	0.356882832664071	1.05210671481859	-0.4000124648013092	0.757851735431962	0.097343883131995	0.838415649370209	-0.2795091084365608	0.8238713001139	0.243241623367393	0.690916590612437	3.59444983645525E7	2.8359198035863E7	5.23326120349173E7	6.46240822745238E7	4.63457192010239E7	4.02396776988101E7	3.59821179799567E7	3.82115854174119E7	4.69749307378516E7	3.04814105828683E7	3.66441219386071E7	3.23762906113317E7	3.97809904285549E7	3.71309458000319E7	3.10033767054248E7	2.86681498628093E7	2.87273184549769E7
8_862.560553166667	8.0	862.56036053	C48 H81 O10 N1 P1	PS(42:6)	M-H	C	PS(42:6)	(42:6)	(42:6)						Glycerophospholipids,GP	P-Serine	PS				0.0192863168881399	1.01345801081938	0.737066850186452	0.672499854053961	1.982967863208335	3.95305454865068	2.45622188203649E-7	1.5934161976272	1.9636815463202024	3.90056075974441	2.20602240726305E-8	1.7021488337457	5067623.13286762	4615088.58029233	6033393.10315591	6664447.38853656	5288321.45051403	6413802.50202871	2.1984947272233E7	2.43107634679435E7	2.37057476443483E7	2.23497309788366E7	1.85914127681647E7	2.19989470750858E7	2.33420270265214E7	2.03340830727859E7	2.1645698462486E7	2.30060266789585E7	2.26788838994538E7
8.01_796.584317041667	8.01	796.58508347	C45 H83 O8 N1 P1	PE(40:4)	M+H	C	PE(40:4)	(18:0/22:4)	(18:0)	(22:4)			C21481	HMDB0009009	Glycerophospholipids,GP	P-Ethanol Amine	PE			map04216 Ferroptosis	0.0678007968428624	1.04811774445947	0.199519848762326	1.01065572319093	1.87550971112337	3.6693123295977	1.21318902591537E-11	1.59670689887847	1.8077089142805132	3.50085889585815	1.93923346578717E-11	1.70785521074841	8.56580855991146E7	8.67500370777265E7	8.33100567382281E7	9.68414960201368E7	8.26298366147083E7	9.39791802543452E7	2.9742076725284E8	3.22472104991952E8	3.03979927736261E8	3.13133570278637E8	2.77335764722106E8	3.38202788881195E8	3.11412419183477E8	3.12224875007455E8	3.23572874692293E8	3.50796276135353E8	3.34547504033275E8
8.02_788.616328416667	8.02	788.61638347	C44 H87 O8 N1 P1	PE(39:1)	M+H	C	PE(39:1)	(39:1)	(39:1)						Glycerophospholipids,GP	P-Ethanol Amine	PE				0.0976248394523878	1.07001041515808	0.045538150774076	1.57474136702449	0.1954065430332519	1.1450467826332	9.7447534929472E-5	1.43985549840491	0.0977817035808679	1.07012676363906	0.0575469315637275	1.02533345758028	6.29713395355653E9	5.97867418209616E9	5.92441199852472E9	5.96442373350103E9	6.00666815133208E9	6.56140140882113E9	6.47189745202E9	6.07632857299155E9	6.20117209563901E9	6.67567450048206E9	6.63250116024427E9	7.25108595882947E9	6.80432227668107E9	6.78270122757562E9	7.13625792726524E9	7.33848104048712E9	7.13573374338463E9
8.02_836.54140425	8.02	836.54120847	C44 H80 O10 N1 P1 Na1	PS(38:3)(rep)	M+Na	C	PS(38:3)	(38:3)	(38:3)						Glycerophospholipids,GP	P-Serine	PS				-0.0506954539551207	0.965470809646901	0.792457600381804	0.369853306016924	-0.3335474490044854	0.793582738714	0.117501177178156	0.778382156270583	-0.2828519950493651	0.821964507662572	0.140155021040044	0.95648157761313	2.31809793122325E7	2.94002428755058E7	3.61672784627716E7	3.4204517650508E7	3.42715056835686E7	2.97049970426981E7	3.16259680628486E7	1.64073294211032E7	1.87080578041407E7	2.9000778592738E7	2.68884986023547E7	3.10187992356072E7	2.88443329582007E7	2.70432330484593E7	1.58498072317764E7	1.63070168544608E7	2.44538578714184E7
8.03_810.597536125	8.03	810.59832847	C44 H86 O8 N1 P1 Na1	PC(36:1)	M+Na	C	PC(36:1)	(16:0/20:1)	(16:0)	(20:1)					Glycerophospholipids,GP	P-Choline	PC				0.101472605355537	1.07286801480185	0.325343406888895	0.843487837826759	0.0491600626346542	1.03466236779959	0.613490406456668	0.233856239228488	-0.0523125427208793	0.964389238494249	0.72371452178182	0.483689902842563	7.75203802277731E7	7.37845246566094E7	9.61488196604764E7	1.14492714843821E8	8.18958166989858E7	7.97537325382029E7	9.29553757681557E7	6.47686932981599E7	7.75490875879625E7	8.8343367442637E7	8.84383651709571E7	9.28954474816728E7	9.56986536735141E7	7.68601415901016E7	8.48187736950763E7	9.19612477736932E7	8.89280209015848E7
8.03_814.631866875	8.03	814.63203347	C46 H89 O8 N1 P1	PC(38:2)	M+H	C	PC(38:2)	(38:2)	(38:2)						Glycerophospholipids,GP	P-Choline	PC				0.07876202928737	1.05611140674997	0.324456013231528	1.04699015862964	0.2919879233135591	1.22432614361969	0.0047161702858526	1.22291163357874	0.2132258940261814	1.15927745481641	0.0390161643257687	1.0431044788585	2.09779834614137E8	2.08795278765817E8	1.7870330119975E8	1.72172400605155E8	1.76415337939079E8	2.21911172534467E8	2.3258174862222E8	1.91163214501122E8	2.07832444206849E8	2.3010772914976E8	2.31208751925237E8	2.60884037476401E8	2.38123067870885E8	2.36278446331908E8	2.11619351521839E8	2.68890219310454E8	2.46724753789849E8
8.04_810.598716875	8.04	810.60073347	C46 H85 O8 N1 P1	PC(38:4)(rep)(rep)(rep)(rep)	M+H	C	PC(38:4)	(38:4)	(38:4)						Glycerophospholipids,GP	P-Choline	PC				0.0087411040212687	1.00607726369624	0.885688049992922	0.670115528396953	0.0597876331816585	1.04231231965135	0.500010685012257	0.289272409612587	0.0510465291603842	1.03601617615528	0.53545272539505	0.284304757805426	9.18657798949743E7	7.38446141649467E7	9.61488196604764E7	1.14492714843821E8	8.18958166989858E7	7.97537325382029E7	9.52216246611788E7	8.71138780690802E7	1.01964763572128E8	9.00225596449925E7	9.04190468902244E7	9.2636360960102E7	9.73094957761503E7	9.55872718002113E7	8.54021479747134E7	9.12289583329052E7	8.81130261082285E7
8.07_720.553940375	8.07	720.55378347	C39 H79 O8 N1 P1	PE(34:0)	M+H	C	PE(34:0)	(18:0/16:0)	(18:0)	(16:0)					Glycerophospholipids,GP	P-Ethanol Amine	PE				-0.0983704829872997	0.93408744313724	0.438885383972105	0.884962001284824	-0.0600906249352706	0.959203863681558	0.510337819850266	0.339673999445156	0.0382798580520334	1.02688872517113	0.77613108997176	0.418128605522593	2.32039159690479E7	2.22401499487088E7	2.5409359981896E7	2.75013813366009E7	2.54387357106105E7	2.2156043101333E7	2.38988168738238E7	2.8782815876397E7	2.98784920327308E7	2.04507533228056E7	2.48080133013282E7	2.20550929492015E7	3.05425068814817E7	2.36554057288396E7	2.02895321123404E7	2.26321118211778E7	2.10226552467421E7
8.09_812.545635708333	8.09	812.54471053	C44 H79 O10 N1 P1	PS(38:3)	M-H	C	PS(38:3)	(38:3)	(38:3)						Glycerophospholipids,GP	P-Serine	PS				0.0884989679556279	1.06326334915491	0.197130262939018	1.1319269607396	0.2566048156327818	1.19466391658228	0.0059149746690371	1.23808737824421	0.1681058476771508	1.12358233501776	0.07022447223759	0.990105651836229	3.57019752440247E7	3.57673055439394E7	4.07627372036855E7	3.8824560541323E7	3.54591356407988E7	4.6119266282182E7	4.25661986667923E7	3.93895961999304E7	3.87652574988377E7	4.67798380267219E7	4.42594706027349E7	4.96241935524939E7	4.42591612432634E7	4.7470440933444E7	4.28076739165564E7	4.84736436630596E7	4.54887793092568E7
8.11_746.57027375	8.11	746.56943347	C41 H81 O8 N1 P1	PE(36:1)(rep)	M+H	C	PE(36:1)	(18:0/18:1)	(18:0)	(18:1)					Glycerophospholipids,GP	P-Ethanol Amine	PE				0.1015576751368623	1.07293127927268	0.191608279959265	1.18907139775079	0.2698762542884816	1.20570440517649	0.0023301929471914	1.3532286463121	0.1683185791516198	1.12374802419202	0.097214002396797	0.916206087871925	3.37028789311853E8	3.51527974691417E8	3.3215704821035E8	3.28863023268017E8	3.35254284391106E8	4.15579753234945E8	3.95573714053437E8	3.30515055343081E8	3.60585781856873E8	3.91194067865828E8	4.07511428062946E8	4.74952521464034E8	4.13226768067062E8	4.29923829493969E8	4.23284277583177E8	4.4228178351314E8	4.04504591529812E8
8.11_768.55073025	8.11	768.55137847	C41 H80 O8 N1 P1 Na1	PE(36:1)	M+Na	C	PE(36:1)	(18:0/18:1)	(18:0)	(18:1)					Glycerophospholipids,GP	P-Ethanol Amine	PE				-0.070453468713936	0.952338611388559	0.324448487389809	0.906238379169631	0.0480656942960502	1.03387781364608	0.615928085407087	0.199098865405426	0.1185191630099861	1.08561996886657	0.292091061431201	0.598752480351273	2.28585399865931E7	2.21581295967193E7	3.10518643366208E7	3.58926024159155E7	3.00481417126959E7	2.64398519693319E7	2.90816845168872E7	2.88350379873278E7	3.07800615643884E7	2.83639064335765E7	3.10602037891019E7	3.47508449943256E7	2.9814532013179E7	3.28946264375445E7	2.83216073947968E7	2.77136226208827E7	2.51666607126324E7
8.11_772.584947666667	8.11	772.58508347	C43 H83 O8 N1 P1	PE(38:2)	M+H	C	PE(38:2)	(20:1/18:1)	(20:1)	(18:1)					Glycerophospholipids,GP	P-Ethanol Amine	PE				0.3072799555333832	1.23737256801943	0.0993305410646899	1.27413192918581	1.0342676100694428	2.04807366929162	2.87083610428391E-5	1.46478188518801	0.72698765453607	1.65517946835514	0.0041875053303702	1.2679317748528	1.48202456385317E7	1.62938254606819E7	1.37531893725972E7	1.31776990629413E7	1.24787933728363E7	2.05535214732486E7	2.41923021747538E7	1.6969101701773E7	2.13890813004987E7	2.24751888741416E7	3.28646020458825E7	3.2858958491859E7	3.47739948299307E7	3.25192485451174E7	3.58638806001917E7	2.79063309552519E7	3.21558603733377E7
8.17_806.605831583333	8.17	806.60581847	C47 H85 O7 N1 P1	PE(42:6e)	M+H	C	PE(42:6e)	(42:6e)	(42:6e)						Glycerophospholipids,GP	P-Ethanol Amine	PE				-0.1539533991384374	0.898784157999152	0.384160141430629	0.775240288845762	2.0357578466674515	4.10038065351056	1.74208529869343E-7	1.54004816132948	2.1897112458058867	4.56214166328733	5.00234408433031E-7	1.64452507617917	4174433.65102682	4433095.67132415	4432770.82595896	4632299.12555547	3446906.87752377	4418283.01428868	1.48839742995498E7	2.40210189154295E7	2.29224397813563E7	1.87313339925519E7	1.50460618523166E7	2.09021830997827E7	1.2544870374499E7	1.53409925497929E7	1.97027822807419E7	1.91024395802646E7	1.84434427423163E7
8.18_734.569451555556	8.18	734.56943347	C40 H81 O8 N1 P1	PC(32:0)(rep)	M+H	C	PC(32:0)	(32:0)	(32:0)						Glycerophospholipids,GP	P-Choline	PC				-0.0689544519261017	0.953328642846407	0.268289932012399	0.981833860774351	0.0497844408678516	1.0351102521115	0.446079316291239	0.425305925742253	0.1187388927939605	1.08578532689516	0.0898125029178994	0.963244756339467	3.49998087868133E7	3.44190319491224E7	3.39843062311623E7	3.64131837047328E7	2.88282472852473E7	3.48194943659784E7	3.4924536755085E7	3.95888593878696E7	3.92739454390195E7	3.36804176507246E7	3.85105116763343E7	3.4940033369677E7	3.55403187431596E7	3.99032091743154E7	3.2850511193987E7	3.32483264645908E7	3.38892579037339E7
8.18_778.575764	8.18	778.57561553	C45 H81 O7 N1 P1	dMePE(38:4p)	M-H	C	dMePE(38:4p)	(38:4p)	(38:4p)						Glycerophospholipids,GP	P-Ethanol Amine	dMePE				0.0780287113325699	1.05557472461071	0.502545499131257	0.67374654160617	1.3802824757974992	2.60319335922627	3.71971261671552E-7	1.53106302453519	1.302253764464926	2.46613839696314	3.77215506019823E-7	1.67462749054697	4.52957368142072E7	4.90089518928101E7	4.49050155038014E7	4.12060967062849E7	3.68348438594863E7	5.46693449163829E7	1.0316322952586E8	1.12992049488844E8	1.02663719915929E8	1.2673283031346E8	1.03927012842227E8	1.21113485397341E8	9.09985723103773E7	1.36901242338172E8	1.11131625439074E8	1.31086627918858E8	1.22519439398512E8
8.18_780.591426791667	8.18	780.59126553	C45 H83 O7 N1 P1	PE(18:0e/22:4)	M-H	C	PE(40:4e)	(18:0e/22:4)	(18:0e)	(22:4)					Glycerophospholipids,GP	P-Ethanol Amine	PE				0.0991599115093703	1.07114954519645	0.515888044046457	0.406779985323166	1.7431119038724532	3.34756461737089	1.3955462913882E-8	1.55171162627486	1.6439519923630854	3.12520752343404	6.5136510465492E-4	1.47924403295013	7768125.29859736	7715241.31051368	7927785.34221959	7524811.13200639	6540307.50549732	9725095.20921472	2.64454400836311E7	2.84371681635456E7	2.3319637300206E7	3.36474508226849E7	1.08357502766915E7	2.48286168616659E7	2.46085507082427E7	2.41956897984722E7	2.33485381857455E7	3.2724018021458E7	2.80461657207238E7
8.2_804.590124416667	8.2	804.59016847	C47 H83 O7 N1 P1	PC(39:6p)	M+H	C	PC(39:6p)	(39:6p)	(39:6p)						Glycerophospholipids,GP	P-Choline	PC				0.1030855745653223	1.07406817891033	0.45731552488634	0.846442468395997	-0.0311523368284042	0.978638308718763	0.755304873803045	0.282411261083763	-0.13423791139372	0.911151012509859	0.194439804671103	0.711836901432259	1.764365167718E7	1.35819931319506E7	1.78005217274058E7	1.87760487204458E7	1.56923780657519E7	1.54442406557465E7	1.52838875316529E7	1.67923141503464E7	1.43587629363538E7	1.6568000543837E7	1.4692895183651E7	1.24523584101963E7	1.17609834962361E7	1.83379148356849E7	1.53758818125205E7	1.89831578104352E7	1.55949602019143E7
8.21_802.572414458333	8.21	802.57451847	C47 H81 O7 N1 P1	PC(39:7p)	M+H	C	PC(39:7p)	(39:7p)	(39:7p)						Glycerophospholipids,GP	P-Choline	PC				-0.0823967507718068	0.944487264972804	0.275492421800552	0.839967905139301	0.7439294482551798	1.67473107407096	1.2099098635833E-4	1.44730126419058	0.8263261990269848	1.77316427248935	1.3398638285596E-4	1.63833970213587	1.46382565004809E7	1.42839188395689E7	1.95486829967203E7	2.08123082392505E7	1.57744430156745E7	1.90830126142214E7	3.05089968609916E7	3.4122110927667E7	2.98249416327819E7	3.15338319278612E7	2.94036636173259E7	2.92648856437149E7	2.48017032576713E7	3.17509694691388E7	2.6311313661464E7	2.95032262024698E7	2.85182016854158E7
8.21_802.574167875	8.21	802.57211347	C45 H82 O7 N1 P1 Na1	PE(40:5e)	M+Na	C	PE(40:5e)	(40:5e)	(40:5e)						Glycerophospholipids,GP	P-Ethanol Amine	PE				-0.0731696272728346	0.950547332473105	0.351562574104557	0.738632092009128	0.7442612224535969	1.67511625350096	1.4094745337257E-4	1.43705384142235	0.8174308497264291	1.76226495648848	1.3607761398363E-4	1.62890562314635	1.46298481100858E7	1.42839188395689E7	1.97541061221892E7	2.09644355109638E7	1.58950293122898E7	1.91682929495896E7	3.07231678794349E7	3.42552951979873E7	2.98249416327819E7	3.18024177322012E7	2.96104213471482E7	2.82851975454931E7	2.49255399723923E7	3.19060025369558E7	2.63716448887973E7	2.91106464835876E7	2.87621729809166E7
8.21_802.574194125	8.21	802.57451847	C47 H81 O7 N1 P1	PE(42:7p)	M+H	C	PE(42:7p)	(42:7p)	(42:7p)						Glycerophospholipids,GP	P-Ethanol Amine	PE				-0.1326640901322799	0.912145520178893	0.160142267710702	1.09099053774416	0.6861897600422228	1.60902836610287	1.9450940208463E-4	1.39699932041822	0.8188538501745064	1.76400402184435	5.91743340591469E-5	1.63523686162373	1.45577580467014E7	1.50491073495625E7	1.96815651690159E7	2.08862533014479E7	1.58900579143842E7	1.89880991467028E7	2.91084413717E7	3.42559824296314E7	3.3416541974358E7	3.03635081672731E7	2.96096137818476E7	2.85595461780296E7	2.46023970540738E7	3.17509694691388E7	2.44073034235232E7	2.9258424153564E7	2.58184551102497E7
8.23_772.620805958333	8.23	772.62146847	C44 H87 O7 N1 P1	PC(36:2e)	M+H	C	PC(36:2e)	(36:2e)	(36:2e)						Glycerophospholipids,GP	P-Choline	PC				0.1104255322029932	1.07954660878096	0.354400935181094	1.1044538191509	0.3653578992255535	1.28820116274639	0.0123024683143637	1.18245638194938	0.254932367022562	1.1932798012316	0.162399641883176	0.779289321565544	2.62278692885381E7	2.96091981340359E7	2.12092277665253E7	2.16268828361282E7	2.07066416615111E7	3.05744465379817E7	2.80940524564493E7	2.55102017720038E7	2.16291029485396E7	2.93983063628861E7	3.57327179293511E7	3.85730155252348E7	3.15273645009378E7	3.16761052554689E7	3.61175248529127E7	3.25873052301384E7	3.29561605442001E7
8.26_866.663175875	8.26	866.66333347	C50 H93 O8 N1 P1	PC(42:4)	M+H	C	PC(42:4)	(42:4)	(42:4)						Glycerophospholipids,GP	P-Choline	PC				0.21113456926069	1.15759818843457	0.0547174997789742	1.45032214222879	1.9486950911776948	3.86025216174828	1.57618939974645E-9	1.57393427064782	1.7375605219170005	3.33470819176775	9.840188182440861E-9	1.67460155068089	5598028.13691752	4348397.82076699	5490078.23173259	4955440.04182986	4232726.29239128	4708092.22502706	1.65584952224466E7	1.81013351517368E7	1.34072445122991E7	1.77391979114421E7	1.43614654562998E7	1.76484659709297E7	1.68755422030188E7	1.84662414351145E7	1.96880749037002E7	2.06732937388248E7	2.12620960501912E7
8.27_702.547131125	8.27	702.54431553	C39 H77 O7 N1 P1	PE(34:0p)	M-H	C	PE(34:0p)	(18:0p/16:0)	(18:0p)	(16:0)					Glycerophospholipids,GP	P-Ethanol Amine	PE				-0.057970316290556	0.960614628568568	0.595912735612681	0.984259910362214	-0.622023390141291	0.649758996722846	7.43563999292893E-5	1.4494234568582	-0.5640530738507359	0.676399231699256	1.969043186992E-4	1.52223474464219	1.62505147258325E7	1.4088576660484E7	1.82313771947814E7	1.87101523301324E7	1.74038518576833E7	1.7933741634689E7	1.17329266982656E7	1.37323823382059E7	1.28630668571945E7	1.03240415091317E7	1.08892754789565E7	9869188.49919214	1.37729019253109E7	1.17757913506514E7	9792905.50168339	1.05207862680769E7	1.03247037608791E7
8.29_728.560735958333	8.29	728.55996553	C41 H79 O7 N1 P1	dMePE(34:1p)	M-H	C	dMePE(34:1p)	(34:1p)	(34:1p)						Glycerophospholipids,GP	P-Ethanol Amine	dMePE				0.0894511233876521	1.06396531741539	0.405432545855274	1.17075389416593	0.7847120919887366	1.72274848890447	6.58889863864153E-5	1.517612485292	0.6952609686010844	1.61917729902081	0.0010406331876517	1.39473942513045	8.54268069681953E7	9.77331772633417E7	1.00131417556272E8	9.27368052892958E7	8.19601599532087E7	1.23501273614265E8	1.45567869907159E8	1.22568466007421E8	1.23005649768293E8	1.80372569173624E8	1.85693960072324E8	1.84326310818648E8	1.5147535655932E8	1.62075911851369E8	1.72822068719307E8	1.82431671321317E8	1.71460560011676E8
8.29_748.620655833333	8.29	748.62146847	C42 H87 O7 N1 P1	PC(34:0e)	M+H	C	PC(34:0e)	(18:0e/16:0)	(18:0e)	(16:0)					Glycerophospholipids,GP	P-Choline	PC				0.0147796119936132	1.01029710037405	0.793064191153005	0.728641303957394	-0.4198882588777634	0.747482516871605	1.18603948991102E-5	1.49039104477576	-0.4346678708713841	0.739864062358345	3.92862321864058E-6	1.61596238167806	1.07680353596679E8	9.63875614848668E7	9.4374038973784E7	9.31695396203063E7	9.34115177453976E7	1.00870422151577E8	7.01438187754664E7	7.98957980457147E7	7.33802735408833E7	6.70111822302577E7	7.16272017871105E7	7.14232214926784E7	8.26111826923168E7	7.35967244305025E7	6.87161953456112E7	7.26544467453015E7	7.09525340349754E7
8.3_728.562090416667	8.3	728.55996553	C41 H79 O7 N1 P1	PE(18:0p/18:1)(rep)	M-H	C	PE(36:1p)	(18:0p/18:1)	(18:0p)	(18:1)					Glycerophospholipids,GP	P-Ethanol Amine	PE				0.0850677976235028	1.06073758821446	0.422390150421152	1.16787898492471	0.7880061265748027	1.7266864497111	6.16532534844347E-5	1.51895965070504	0.7029383289512884	1.62781678418469	9.305772378973E-4	1.40346203371919	8.57392257637619E7	9.77218806586976E7	1.00139106212391E8	9.21091724636377E7	8.22764131465507E7	1.23603614406766E8	1.49132010276252E8	1.22568466007421E8	1.23510817385212E8	1.79969561657119E8	1.85645401619091E8	1.8589475047363E8	1.50966443353515E8	1.62075911851369E8	1.73022848060409E8	1.82431671321317E8	1.71485502079014E8
8.31_752.555878333333	8.31	752.55646347	C41 H80 O7 N1 P1 Na1	PE(36:2e)	M+Na	C	PE(36:2e)	(36:2e)	(36:2e)						Glycerophospholipids,GP	P-Ethanol Amine	PE				-0.0084044170320122	0.99419143734181	0.875645789972513	0.994524581065784	-0.014539677132055	0.989972478029296	0.957163862691537	0.124572514096836	-0.0061352601000426	0.995756391421159	0.950578978069567	0.0813434877320021	2.07626783724779E7	1.73999713014552E7	2.62348755187983E7	2.77582727223945E7	2.40664022932091E7	2.46237446003718E7	2.33122048088246E7	2.3772542054983E7	2.57930643794556E7	2.28787091428084E7	2.41843701397609E7	2.03073592231891E7	2.51066994921599E7	2.49636153616005E7	2.17731311861653E7	2.08542650299903E7	1.9663876851888E7
8.31_774.636406833333	8.31	774.63711847	C44 H89 O7 N1 P1	PC(36:1e)	M+H	C	PC(36:1e)	(36:1e)	(36:1e)						Glycerophospholipids,GP	P-Choline	PC				0.1722777789104778	1.12683617052795	0.307462196773423	1.19420388290793	1.2134114836996923	2.31885318994486	5.79924045162094E-6	1.51558429335976	1.0411337047892066	2.05784412197064	0.0011271942215854	1.38798425505795	1.45929629989278E7	1.54338680639914E7	1.16101488857435E7	1.11678911502585E7	9921582.0173974	1.46220185458071E7	2.62765910556269E7	1.71169919456774E7	1.84186956777506E7	3.0459236327113E7	3.12858337465589E7	3.56137490005915E7	2.92645331963512E7	2.38024021067513E7	3.38365372665744E7	3.4336708446614E7	2.99508849003314E7
8.35_826.676638375	8.35	826.67666047	C48 H92 O9 N1	CerG1(d42:2	M+H	C	CerG1(d42:2	(d42:2+O)	(d42:2+O)						Saccharolipids,SL	Neutral Glycosphingolipids	CerG1				0.0458100997541927	1.03226265102563	0.588243923158674	1.20319724856897	0.3354071251358001	1.26173341678913	0.0106526013825088	1.23288900908313	0.2895970253816017	1.22229881661949	0.0854586621947904	0.937271448293507	2.13051958702566E8	2.28888116189339E8	2.10391025473652E8	2.04146167460631E8	1.82185203624547E8	2.87967408596878E8	2.65079413215249E8	2.04902038780334E8	2.23974172354906E8	2.89608552301821E8	2.83511793915449E8	3.54462161906499E8	2.64300604255763E8	2.65664590247129E8	2.81523607944841E8	2.94192378405292E8	2.83262449765942E8
8.38_886.654433375	8.38	886.65426053	C49 H93 O10 N1 P1	PS(43:1)	M-H	C	PS(43:1)	(43:1)	(43:1)						Glycerophospholipids,GP	P-Serine	PS				0.0735672402472848	1.05231544829237	0.638016693759461	1.06521045449575	-0.043529369921261	0.970278378966826	0.796887509302985	0.339669904841873	-0.1170966101685402	0.922041371283996	0.471230565536692	0.506796330053699	3624790.45188828	4160207.0155983	3117815.51277701	3179952.5980129	2944412.18380323	4783397.01081656	3254494.80756612	2531556.96100397	2969799.09248609	3729148.33692577	3594324.80929834	4030928.26481313	2652553.01703556	3525656.18304638	3907400.92339984	4178042.0517247	3958648.43308341
8.41_790.631785333333	8.41	790.63203347	C44 H89 O8 N1 P1	PC(36:0)	M+H	C	PC(36:0)	(20:0/16:0)	(20:0)	(16:0)					Glycerophospholipids,GP	P-Choline	PC				0.1124384017710662	1.0810538594828	0.0623468530407489	1.53969748815804	0.257470797663068	1.1953812324494	0.0035944990653055	1.24521994927382	0.1450323958919997	1.10575548291488	0.0371956479553231	1.08341085272094	4.18971651177388E7	3.77914562750889E7	4.46837520554177E7	4.42706223330323E7	4.01026902321576E7	3.5765525852833E7	4.46690553030098E7	4.22974374556867E7	4.75515451621709E7	4.32974212493705E7	4.7239615569603E7	4.53145384154466E7	4.77307921172538E7	5.14621722484948E7	4.35090551207692E7	5.33513775208283E7	4.63970635542666E7
8.41_835.66853475	8.41	835.66875247	C49 H92 O6 N2 P1	SM(d44:5)	M+H	C	SM(d44:5)	(d44:5)	(d44:5)						Sphingolipids,SP	Sphingolipids	SM				-0.0965946163111696	0.935237953871019	0.423819945139844	0.953361904955033	-0.034465665068898	0.976393323296815	0.924843540217281	0.322798516396165	0.062128951242269	1.04400523872609	0.647357977157192	0.402012616501623	8573471.01974203	7931688.62441423	1.19745654629096E7	1.29100772254149E7	1.10332565096715E7	1.24420269563546E7	9638645.34315929	9349450.51079538	1.31885637308501E7	1.10072378333526E7	1.09006800259784E7	1.36349119399228E7	1.09125927556229E7	1.07781448910141E7	1.02755777519795E7	1.00964024974117E7	9746425.48986913
8.42_787.6689055	8.42	787.66875247	C45 H92 O6 N2 P1	SM(d40:1)	M+H	C	SM(d40:1)	(d22:1/18:0)	(d22:1)	(18:0)					Sphingolipids,SP	Sphingolipids	SM				-0.038314704260429	0.973791825958501	0.77356149538627	0.515804423393252	-0.0884851077225049	0.940509806928336	0.557353745892142	0.363203850028406	-0.0501704034620754	0.965822244402796	0.7660012754018	0.238596342911294	3.1550956268051E7	3.33154528116753E7	3.04790655747114E7	2.87785904135671E7	4.68296020525137E7	2.94478547644651E7	3.74922194986792E7	2.81269132057223E7	3.19212485952589E7	2.67269030692018E7	3.11316186612721E7	3.81533446185566E7	3.15206103267095E7	3.02587427012766E7	3.46087558499766E7	2.94540472617506E7	2.97774850634509E7
8.42_816.647595791667	8.42	816.64768347	C46 H91 O8 N1 P1	PC(38:1)	M+H	C	PC(38:1)	(38:1)	(38:1)						Glycerophospholipids,GP	P-Choline	PC				0.0911764421489698	1.06523847449534	0.343563018070243	1.16039846519678	0.704864261086533	1.62999129652565	3.79696978557961E-5	1.49143637230685	0.6136878189375669	1.53016562539939	3.5121868540828E-4	1.45276538085097	1.26424583476212E8	1.45278203261842E8	1.12224420188049E8	1.12032147055381E8	1.08481208532159E8	1.43870314530324E8	1.9204293887026E8	1.59861769118508E8	1.61038974848385E8	1.93851395434378E8	2.05423711862098E8	2.32820791031518E8	1.86694680340101E8	2.01979620443837E8	2.2295774613941E8	2.22821725847501E8	2.028648972883E8
8.43_842.662266375	8.43	842.66333347	C48 H93 O8 N1 P1	PC(40:2)	M+H	C	PC(40:2)	(18:1/22:1)	(18:1)	(22:1)					Glycerophospholipids,GP	P-Choline	PC				0.0847763742941583	1.06052334164711	0.554118615996303	1.02192653074404	-0.0101965344002968	0.992957218376466	0.978100569745017	0.242172013176864	-0.0949729086944522	0.936289829165189	0.634568291182166	0.405822562027678	5.1871789248544E7	6.1323560685088E7	4.07134001999434E7	4.1530667626688E7	4.2458786653815E7	6.9287737985356E7	4.93358499427569E7	3.66824355663097E7	4.17637913296896E7	4.82504102568604E7	4.9520311105687E7	6.20622753298104E7	4.1112371920424E7	4.98116113801043E7	6.21853700815017E7	5.70141560142626E7	5.29027645862012E7
8.45_840.576325208333	8.45	840.57601053	C46 H83 O10 N1 P1	PS(40:3)	M-H	C	PS(40:3)	(40:3)	(40:3)						Glycerophospholipids,GP	P-Serine	PS				0.096606338228036	1.06925528514698	0.479542600070601	1.10852103456869	1.1394127913108447	2.20291341492535	2.0013996046567E-4	1.49472910886513	1.042806453082811	2.06023149525283	0.0011383041900019	1.38109349801253	3409867.66080567	3631554.35510824	2398445.4272492	2945356.92436223	3315011.86771757	5150286.92015829	7225834.23969478	6063466.22522003	4211161.64013033	7613547.90320104	7790424.72609287	1.00524697629169E7	6503457.04426874	7127400.33415935	7424033.775513	7945457.31949776	8912875.11270241
8.46_818.590689375	8.46	818.59056347	C44 H85 O10 N1 P1	PS(38:1)	M+H	C	PS(38:1)	(38:1)	(38:1)						Glycerophospholipids,GP	P-Serine	PS				0.1411979073974146	1.10282043644742	0.307909060869992	1.17605980169657	1.6131191669736322	3.05912522984416	9.80675917068464E-8	1.56529483685097	1.4719212595762134	2.77391053769251	1.66140342752313E-5	1.53888725968327	1.1629679052493E7	1.26345329379746E7	1.10748275274459E7	1.2108313814448E7	9063888.44995307	1.40650770102573E7	3.04345357880215E7	2.36821446009259E7	2.58151449793624E7	3.26653954827738E7	3.89635496002024E7	4.4211623958975E7	3.08586027948125E7	3.40313850275628E7	4.04044863005818E7	3.83367745175335E7	3.88843719705384E7
8.48_774.60032	8.48	774.60073347	C43 H85 O8 N1 P1	PE(38:1)	M+H	C	PE(38:1)	(18:0/20:1)	(18:0)	(20:1)					Glycerophospholipids,GP	P-Ethanol Amine	PE				0.1473944338575059	1.10756735280141	0.197319982248627	1.1912858439262	1.7852700608686476	3.44682979718299	1.08337809045918E-10	1.59706515324789	1.6378756270111463	3.11207240667108	5.43991602596963E-6	1.60423312005975	7551296.43123934	7782261.52502118	7910511.67591264	7895099.74657747	7082119.489946	8856227.47217983	2.29610116872013E7	1.88951214090357E7	2.15246445597993E7	2.41186038679038E7	2.60334886950693E7	3.29757693600391E7	2.85111234194216E7	2.58365221909564E7	2.76811017418202E7	2.83555593895856E7	2.65953745594302E7
8.51_808.61929225	8.51	808.61906347	C45 H88 O7 N1 P1 Na1	PE(40:2e)	M+Na	C	PE(40:2e)	(40:2e)	(40:2e)						Glycerophospholipids,GP	P-Ethanol Amine	PE				-0.1064077607022223	0.928898095077202	0.682083673605012	1.27267644431661	3.0575234118947963	8.32542205976349	1.91839994747718E-7	1.55766705174252	3.163931172597019	8.96268611582367	6.4874575310643E-8	1.56966785163125	1448528.91546667	1838704.70337657	1716616.21232311	2244560.98534579	1131279.78340483	1124296.38550929	1.25490421244455E7	1.41437162020688E7	1.0617479746407E7	1.30009411175931E7	1.22300783674553E7	2.26399946412791E7	1.02043630687285E7	1.25763634215057E7	1.31850858074965E7	1.67792641507715E7	1.36381995963902E7
8.52_802.67676	8.52	802.67666047	C46 H92 O9 N1	CerG1(d40:0	M+H	C	CerG1(d40:0	(d40:0+O)	(d40:0+O)						Saccharolipids,SL	Neutral Glycosphingolipids	CerG1				-0.0113863419174492	0.992138652501964	0.900091121071614	0.166721850454751	-0.1706408167546814	0.888447962403653	0.635466830775201	0.358980145245317	-0.1592544748372318	0.895487702412536	0.676273001316327	0.366934599351589	8082019.64142113	6604446.9765939	7042850.41788354	1.18481162401686E7	4484040.97577023	5103694.65036562	6550196.13318257	5181272.98046112	7457785.0870981	6223095.72777002	6172390.63443156	7069137.36153946	7665150.61291435	6011439.43475497	5901173.67848217	5475725.99716551	5783959.17207722
8.62_856.678658	8.62	856.67898347	C49 H95 O8 N1 P1	PC(41:2)	M+H	C	PC(41:2)	(41:2)	(41:2)						Glycerophospholipids,GP	P-Choline	PC				-0.0184324312912327	0.987304883774808	0.821275070263101	1.08228227683606	-0.353168832305867	0.782862675892509	0.150061075644054	0.750117052550174	-0.3347364010146352	0.792929001727768	0.136730137180425	0.826028869351647	1.194647597505E7	1.54197253186596E7	8492736.58837586	8207153.154246	1.01289628177178E7	1.46428901333405E7	9363439.75637384	7082819.57717098	7471731.52249102	1.01428104801331E7	9780855.43791315	1.07419454328309E7	5577827.95945661	7740010.39853674	1.15689552286732E7	1.10617325553616E7	9980171.78152026
8.64_801.684438416667	8.64	801.68440247	C46 H94 O6 N2 P1	SM(d41:1)	M+H	C	SM(d41:1)	(d41:1)	(d41:1)						Sphingolipids,SP	Sphingolipids	SM				0.0173768767700993	1.01211756305022	0.82364555042104	0.189565360886336	-0.2298174494494501	0.852742786237951	0.245264241078674	0.582430261106818	-0.2471943262195513	0.842533335424037	0.209709181014949	0.687447164091299	8686043.22100025	7439661.13149715	7846524.65183417	9236001.59238634	1.43301623193198E7	7749248.31420864	8623157.62428415	6823826.62457395	8028782.62336656	7384792.00734382	7473972.63873222	8247149.25514624	7900964.05363789	7253999.81859966	8990298.50239983	7160567.77295415	7430354.72088719
8.65_782.607812708333	8.65	782.60691553	C45 H85 O7 N1 P1	dMePE(38:2p)	M-H	C	dMePE(38:2p)	(38:2p)	(38:2p)						Glycerophospholipids,GP	P-Ethanol Amine	dMePE				0.180106703985844	1.13296767826181	0.209802186112424	1.24124154484594	2.5093001745694914	5.69343832784611	2.65135111731963E-9	1.59463794239431	2.329193470583645	5.0252433825658	1.52612472639176E-6	1.5872250103014	1430420.09947731	1531106.28721852	1659544.23436619	1696670.03119197	1220818.22724196	1628918.27633579	6805699.99748989	5574382.14643064	6002071.75630125	7827010.13469272	9288049.22687156	1.05715906503805E7	8676383.43005556	7960332.12442377	9123882.80937093	9403659.55607664	8950408.68792316
8.65_830.664282833333	8.65	830.66333347	C47 H93 O8 N1 P1	PC(39:1)	M+H	C	PC(39:1)	(39:1)	(39:1)						Glycerophospholipids,GP	P-Choline	PC				0.0465386712277585	1.03278408281379	0.786520052916864	1.00099428113357	0.1407189632929053	1.10245438425532	0.385120440257404	0.483295486645898	0.094180292065147	1.06745872888718	0.490447813226629	0.397031953921009	1.21810185680544E7	1.41766488376478E7	9074687.26989799	1.04193279518199E7	1.05869817029793E7	1.43636722571351E7	1.24391915205759E7	1.03550185227951E7	1.0404504728787E7	1.35907997825494E7	1.4417107158845E7	1.43719505024195E7	9690722.4401621	1.23903563696965E7	1.59527932920956E7	1.47434722114963E7	1.41209652820604E7
8.68_780.58765	8.68	780.58776347	C43 H84 O7 N1 P1 Na1	PE(38:2e)	M+Na	C	PE(38:2e)	(38:2e)	(38:2e)						Glycerophospholipids,GP	P-Ethanol Amine	PE				0.0976277761637329	1.07001259324481	0.346283726580183	1.10205636474926	2.1974374290185734	4.58663921345745	1.31131394485156E-6	1.5958793814543	2.0998096528548387	4.28652825435304	8.06959935482166E-8	1.63247564081766	4505853.3922357	4858930.92973756	5922560.2921591	6817060.44809861	4251227.05719967	4868386.55381476	2.11424652705791E7	1.73642398547592E7	1.85023972894342E7	2.30657071545895E7	2.54072535349337E7	2.83605751530177E7	2.18066540801001E7	2.4028055996211E7	2.50960489076413E7	2.40774380815962E7	2.33569558615225E7
8.68_806.603457416667	8.68	806.60341347	C45 H86 O7 N1 P1 Na1	PE(40:2p)	M+Na	C	PE(40:2p)	(18:1p/22:1)	(18:1p)	(22:1)					Glycerophospholipids,GP	P-Ethanol Amine	PE				0.1598861685986134	1.11719898545525	0.188664480723524	1.19402015281665	2.29246730599494	4.89893213472011	3.59169023639779E-8	1.58412255778086	2.132581137396324	4.38501305362699	5.02407750113555E-8	1.63109699335021	855049.004989253	1031336.46688994	1144192.03939739	1177939.38317001	778627.309362417	1039768.54493232	4322702.00373873	3620670.73528828	3573877.79287625	4314663.48273658	4727009.03045111	5869168.03121072	4739986.67852837	4479483.62190433	5514415.05277766	4736109.3076994	5497503.82464604
8.74_828.692308666667	8.74	828.69231047	C48 H94 O9 N1	CerG1(d42:1	M+H	C	CerG1(d42:1	(d42:1+O)	(d42:1+O)						Saccharolipids,SL	Neutral Glycosphingolipids	CerG1				-0.0105667926599574	0.992702415089807	0.808422560490965	0.492349314930366	-0.7366094375277266	0.600148139666671	0.0612643961266835	0.856157801793004	-0.7260426448677697	0.604559967361797	0.0671338907176917	0.92799258676844	9.28944257541851E7	5.29829528244288E7	5.97586120184311E7	1.30729442677704E8	4.04309450508111E7	4.94206043243815E7	4.09099432198041E7	4.23533906432284E7	4.51706796288723E7	4.38008358842326E7	4.27712899033028E7	4.2667585840452E7	5.06078911173264E7	4.53871706947408E7	3.71539491790131E7	3.63620255662361E7	4.03202774333597E7
8.76_914.685871291667	8.76	914.68556053	C51 H97 O10 N1 P1	PS(45:1)	M-H	C	PS(45:1)	(45:1)	(45:1)						Glycerophospholipids,GP	P-Serine	PS				0.0744110069963881	1.05293107977306	0.923954758826025	0.700273986653893	-0.3101316266241629	0.806568167308891	0.202969396557745	0.704812611216454	-0.3845426336205563	0.766021805988222	0.0506078439012345	0.986270591291387	2143558.94186039	2930935.71028107	2047381.61725374	1669777.13157235	2018270.73781387	2989632.60755027	1449873.71880833	1577124.3170685	1622012.5037558	1759043.98375192	2111718.5955814	2050988.26169601	900935.898209734	2016682.73088958	2323559.07724085	2197443.58835018	2094627.09555397
8.81_870.6937485	8.81	870.69463347	C50 H97 O8 N1 P1	PC(42:2)	M+H	C	PC(42:2)	(18:1/24:1)	(18:1)	(24:1)					Glycerophospholipids,GP	P-Choline	PC				0.0775787285959787	1.05524553769197	0.818052717075141	0.58178997330262	-0.3253551041425896	0.798101917822997	0.13194481258666	0.751009780389322	-0.4029338327385624	0.756318685382557	0.0302128395585895	1.05130441132817	2.68309677685014E7	3.69831242456191E7	2.21164942296305E7	2.31572908913286E7	2.46636889460885E7	3.46313727002259E7	1.96626159925171E7	1.93344288592921E7	1.99484467169567E7	1.91718516024068E7	2.60192947116391E7	2.32145250171837E7	1.38898188199071E7	2.27625631565929E7	3.07493531534129E7	2.55229395863108E7	2.33243008127872E7
8.83_844.677753375	8.83	844.67898347	C48 H95 O8 N1 P1	PC(40:1)	M+H	C	PC(40:1)	(18:1/22:0)	(18:1)	(22:0)					Glycerophospholipids,GP	P-Choline	PC				0.0454391655963518	1.03199727806307	0.928637367969712	0.603841549338735	0.0411072715616923	1.02890320912751	0.882723185209132	0.202366563835184	-0.0043318940346566	0.997001863278782	0.915026967961696	0.0385904584982769	3.65764427462859E7	4.86604387755154E7	3.09727143094484E7	3.30204372768702E7	3.50182917654336E7	4.72605695048879E7	3.7855785047153E7	3.46563746300925E7	3.57380596191147E7	3.95214375835001E7	4.37170362274994E7	3.93261059535571E7	2.66143433463879E7	3.92836810323451E7	5.24189472400972E7	4.47569777787985E7	4.32786920219415E7
8.86_802.632035833333	8.86	802.63203347	C45 H89 O8 N1 P1	PE(40:1)	M+H	C	PE(40:1)	(40:1)	(40:1)						Glycerophospholipids,GP	P-Ethanol Amine	PE				0.0640484227726208	1.04539518737363	0.581293761935108	0.840725155099483	0.519523035481394	1.43348125128807	6.378802230722E-4	1.33282236233699	0.4554746127087639	1.37123383444057	5.115357004996E-4	1.43968863089691	1478424.64284442	1586134.13998839	1296828.79626363	1484827.3280714	1589021.92373403	1765015.94532911	2106329.13069395	1815533.79817937	1988785.99675734	1940951.93963089	2305749.76291317	2458347.26399901	1859440.40129399	2130746.739628	2653259.56209296	2292716.09398463	2373947.80670575
8.9_788.6163428	8.9	788.61638347	C44 H87 O8 N1 P1	PC(36:1)(rep)	M+H	C	PC(36:1)	(36:1)	(36:1)						Glycerophospholipids,GP	P-Choline	PC				0.008530043141304	1.00593008912726	0.924503576083979	0.100882819438896	0.1084558473067747	1.07807372940891	0.661697793358207	0.255484509138317	0.0999258041654652	1.07171834410902	0.5514946869133	0.266618112138101	1.12857020315861E7	1.37516469083141E7	6012298.9915393	1.25571492006841E7	8631641.64558705	1.49717261900328E7	1.32720050948702E7	9296676.51192547	1.12244124306799E7	1.4882094735916E7	1.34882228914855E7	9866955.04164695	6491750.39605825	1.38368518290588E7	1.20728739103814E7	1.11152402056375E7	1.36636164871959E7
8.99_884.710277291667	8.99	884.71028347	C51 H99 O8 N1 P1	PC(43:2)	M+H	C	PC(43:2)	(43:2)	(43:2)						Glycerophospholipids,GP	P-Choline	PC				0.0446979933511208	1.03146723444723	0.9463178563603308	0.730133558884651	-0.4939405692468307	0.710082930009357	0.0480373954715539	0.928635076285608	-0.5386385625979485	0.688420248646964	0.0165133959365304	1.12186517235106	1402732.37871175	2221231.66294427	1109301.87671896	1299822.47759983	1475791.12059009	1827698.4019969	930739.226608589	880340.124831025	980457.071241471	1243878.77605645	1260952.69316877	1131121.40030176	665478.188061252	1130982.56941167	1485640.45999045	1310387.53916153	1118308.2890229
9.03_846.621765291667	9.03	846.62186347	C46 H89 O10 N1 P1	PS(40:1)	M+H	C	PS(40:1)	(40:1)	(40:1)						Glycerophospholipids,GP	P-Serine	PS				0.0504729413044262	1.03560435788075	0.845983365917174	0.727775606163182	0.1668450485832702	1.1226008436229	0.370274771332364	0.526179459367682	0.1163721072788489	1.08400552303602	0.329041592684844	0.494997322323689	1.28520452956361E7	1.33371444724224E7	1.00750169894336E7	1.00651972369985E7	1.03351226621446E7	1.54893291002678E7	1.20023093692298E7	1.16880559266771E7	1.16520637024811E7	1.3802464236138E7	1.49470665949421E7	1.41232183193592E7	9132376.2679334	1.33092779553421E7	1.71187976050795E7	1.36909489565621E7	1.57795672605243E7
9.03_858.693616041667	9.03	858.69463347	C49 H97 O8 N1 P1	PC(41:1)	M+H	C	PC(41:1)	(41:1)	(41:1)						Glycerophospholipids,GP	P-Choline	PC				0.0029308395724895	1.00203356808699	0.848518697943263	0.486544534711652	-0.2112842187395803	0.86376800366065	0.290188993344551	0.535511054360892	-0.2142150583120714	0.862015037390107	0.194854338743579	0.732152674167315	1.17100737631604E7	1.62450513995533E7	8973476.02903651	1.0760778136069E7	1.1277125677941E7	1.40455054670162E7	1.00378272821593E7	9486055.20483154	1.00789505918409E7	1.08714534858569E7	1.24221184315249E7	1.00410459414037E7	6442579.784268	1.08322185740544E7	1.41519676464972E7	1.14258910140953E7	1.15370769777754E7
9.04_812.6504745	9.04	812.65036347	C45 H92 O7 N1 P1 Na1	PE(40:0e)	M+Na	C	PE(40:0e)	(40:0e)	(40:0e)						Glycerophospholipids,GP	P-Ethanol Amine	PE				0.0430439722470294	1.03028535545516	0.709707828866061	1.12884839640356	1.5227094652289508	2.8733016596854	6.19892200642666E-7	1.53761049392673	1.479665492981919	2.78884062990105	2.49443247575184E-6	1.58957349390694	822151.959569273	982820.089649222	1034311.82450958	941949.567563163	642494.623905913	954485.355674732	2191879.59607891	1941205.76203369	2138920.4590304	2617553.66446453	3115505.30942808	2993915.31337101	2102778.93215587	2426568.19403002	2898010.66381816	2928712.89315799	2817652.28207458
9.05_786.637085	9.05	786.63711847	C45 H89 O7 N1 P1	PE(40:2e)(rep)(rep)	M+H	C	PE(40:2e)	(40:2e)	(40:2e)						Glycerophospholipids,GP	P-Ethanol Amine	PE				0.132414625133635	1.09612674389121	0.257281656499774	1.1644581734142	2.494302750698229	5.63455920030723	2.80868248747224E-7	1.59288507587628	2.361888125564591	5.14042671772129	3.86395264994528E-8	1.63059007259777	1183139.19361459	1400885.28556569	1578679.9764598	1811515.29976936	1155483.38679705	1210647.97805127	6456600.7565242	5791161.34349967	5780544.12193018	7085744.94981396	8607934.30971571	9150978.25226599	7263257.66719073	7588002.79352388	8735545.74522637	8144527.19494318	7880881.13021954
9.05_808.619102458333	9.05	808.61906347	C45 H88 O7 N1 P1 Na1	PE(40:2e)(rep)	M+Na	C	PE(40:2e)	(40:2e)	(40:2e)						Glycerophospholipids,GP	P-Ethanol Amine	PE				0.1283902020489335	1.09307333988293	0.238116373096191	1.16993479904276	2.4781895668370835	5.57197801977732	4.13883516137591E-7	1.59437353646052	2.349799364788147	5.0975335473593	2.31858121438687E-8	1.6431872235063	331230.889023069	386479.663124854	454461.640082605	487371.690818189	313286.109071544	336556.552918204	1710642.82369668	1660105.82091227	1648847.95724212	1950144.97888714	2313971.25817634	2488462.54823921	2030421.22248741	2043187.16693745	2388104.92492946	2208090.80589172	2147882.49487511
9.17_898.7258465	9.17	898.72593347	C52 H101 O8 N1 P1	PC(44:2)	M+H	C	PC(44:2)	(44:2)	(44:2)						Glycerophospholipids,GP	P-Choline	PC				0.0249205713613064	1.01742367555042	0.947221784603459	0.677565404393795	-0.3840803684825364	0.766267292319491	0.117248071735092	0.765034981726252	-0.409000939843841	0.753144742680522	0.0567756056802352	0.948318620514025	1883862.20388074	3022974.16431736	1731518.41671195	1586597.03702998	1805319.01554972	2590390.29750279	1572445.58683314	1328417.13138149	1406806.35509788	1613995.77340263	1915707.12822453	1667812.60803235	949848.607676118	1624847.52811684	2188197.29496097	1892031.11567044	1670004.69904508
9.21_872.709495375	9.21	872.71028347	C50 H99 O8 N1 P1	PC(42:1)	M+H	C	PC(42:1)	(18:1/24:0)	(18:1)	(24:0)					Glycerophospholipids,GP	P-Choline	PC				0.0099448764967537	1.00691707632835	0.884792120893504	0.438751247683394	-0.2004734566848272	0.870264917093883	0.273512627301043	0.540657469410449	-0.210418333181578	0.864286580844614	0.155294520960066	0.780835028113864	1.84479609152024E7	2.5316566372415E7	1.55230824376695E7	1.67108006958664E7	1.82871508858226E7	2.29801749515896E7	1.5884710770223E7	1.55359965799804E7	1.68126294561834E7	1.68284636994352E7	1.94958029626456E7	1.67935987726742E7	1.13553420436588E7	1.77386630312882E7	2.32683033757736E7	1.80680086789894E7	1.81051923826236E7
9.76_788.616205444445	9.76	788.61638347	C44 H87 O8 N1 P1	PC(36:1)(rep)(rep)	M+H	C	PC(36:1)	(36:1)	(36:1)						Glycerophospholipids,GP	P-Choline	PC				0.3996517184217561	1.31918940629496	0.154336312113239	1.29072253762666	0.6029463478515089	1.51881520579547	0.10710812478262	0.876813263232585	0.2032946294297483	1.15132459262326	0.488721202216065	0.3157691097132	4018311.54216444	4692357.3056045	1353384.44493359	1206651.35070189	5393862.59098825	5823908.53011665	4514619.93791529	1622712.21025422	4477678.83514226	4630819.32493207	5260198.12038718	5385506.76966084	7289400.71756138	5679599.93671723	5858780.53720887	6244626.99416276	3825347.35617066
9.94_1032.835780375	9.94	1032.83548347	C62 H115 O8 N1 P1	PC(54:5)	M+H	C	PC(54:5)	(54:5)	(54:5)						Glycerophospholipids,GP	P-Choline	PC				0.0658027778764005	1.04666718864573	0.512077015176263	0.572440487475122	-0.2438839284599729	0.844468826143642	0.0134992673061462	1.17681405264844	-0.3096867063363694	0.806816947454226	0.0234323529422356	1.17914786817133	4265479.75863375	3313064.30145131	4165738.94372793	4441454.53627782	4031175.92510928	4047900.62694544	3570485.28338584	3911402.94452255	2600350.01783463	3587068.45564398	3231366.39212132	2676590.14286083	2936762.73948099	3268633.30363045	3853442.12518401	3537941.21031699	3548134.92107722
1.79_303.232965166667	1.79	303.23295353	O2 H31 C20	FA(20:4)	M-H	D	FA(20:4)	(20:4)	(20:4)				C00219	HMDB0001043	FattyAcyls,FA	Fatty Acid	FA	Lipid metabolism	Arachidonic acid metabolism	map00590 Arachidonic acid metabolism; map00591 Linoleic acid metabolism; map01040 Biosynthesis of unsaturated fatty acids; map01100 Metabolic pathways; map04216 Ferroptosis; map04217 Necroptosis; map04270 Vascular smooth muscle contraction; map04611 Platelet activation; map04664 Fc epsilon RI signaling pathway; map04666 Fc gamma R-mediated phagocytosis; map04723 Retrograde endocannabinoid signali…	-0.0778712947865446	0.947454590821988	0.281298495035899	0.853034790990578	0.0401317681175901	1.02820773341157	0.602812162804666	0.288521335893632	0.118003062904134	1.08523167587327	0.0687068944063142	1.10242288627445	1.06084306202714E8	1.10818399280874E8	9.73473920169012E7	9.27506240817198E7	1.06340073012545E8	9.7979653866855E7	1.0911728335917E8	1.19832000784531E8	1.13049526398928E8	1.13698029750621E8	1.10760255567923E8	9.69672189184162E7	9.26268931968513E7	9.66346387724352E7	9.99802868968443E7	1.13993063235183E8	1.18294807723107E8
3.14_865.510317416667	3.14	865.51075353	C50 H73 O12	MGDG(40:11)	M+HCOO	D	MGDG(40:11)	(40:11)	(40:11)						Saccharolipids,SL	Glycoglycerolipid	MGDG				0.0636022082361633	1.04507190463869	0.305756992922592	1.11556570252157	-0.126825872317474	0.915844218584155	0.143795314648944	0.736880822759181	-0.1904280805536415	0.876345650972968	0.0329045111251013	1.09142142825514	3929040.65278212	4661997.33488873	3763888.26443949	3376506.05897369	3981253.91177106	4135986.83908121	3362220.25756587	3678995.62873156	3719737.26037468	3548284.982545	3170937.60773706	3419505.18234988	3408285.55655971	3992122.11361162	3446558.41752599	3465794.94227978	4020706.55676352
4.38_1181.75543670833	4.38	1181.75173947	C59 H109 O21 N2	GM3(d36:1)	M+H	D	GM3(d36:1)	(d36:1)	(d36:1)						Sphingolipids,SP	Glycosphingolipids	GM3				0.0868374584750979	1.06203952485948	0.179183950121845	1.31031847250617	-0.2449617762084397	0.843838153083826	0.0073288728812496	1.20395369727908	-0.3317992346835362	0.794544961210814	0.0014157028717701	1.40323719158214	1.08749224747395E7	1.08734623881871E7	1.09131843091107E7	1.02267426339719E7	1.17959170252088E7	8824569.81150759	8696080.79808069	8764457.24962903	8707935.69997751	7820920.225329	7393386.26663093	9077815.71448263	8721163.67426513	9733799.86209358	8179285.65840787	8446351.43254029	9334829.3787871
4.71_1544.86798983333	4.71	1544.86938553	C73 H130 O31 N3	GM1(d36:1)	M-H	D	GM1(d36:1)	(d36:1)	(d36:1)						Sphingolipids,SP	Glycosphingolipids	GM1				0.0777244390777012	1.05535212161743	0.254969516800592	1.00775642903545	0.1259978118034221	1.09126222189012	0.0294110887396439	1.01335207872797	0.0482733727257101	1.03402665284611	0.54536829014282	0.599269175442746	1.36802210339974E7	1.44381360307364E7	1.46019573717824E7	1.46948688243718E7	1.46749653597986E7	1.6768494230382E7	1.50038851142822E7	1.54126177022664E7	1.2680379570913E7	1.57531373188146E7	1.58411629419732E7	1.71910223954891E7	1.53068843906301E7	1.66008413360834E7	1.51102257134595E7	1.62192259320962E7	1.65371489671734E7
6.78_779.567828208333	6.78	779.56787353	C45 H79 O10	MGDG(36:3)	M-H	D	MGDG(36:3)	(36:3)	(36:3)						Saccharolipids,SL	Glycoglycerolipid	MGDG				-0.0489965913919322	0.966608380836068	0.307476527225244	1.05253650658026	-0.0503830772434627	0.965679878952044	0.629092313846655	0.303964535963683	-0.0013864858515301	0.999039422890974	0.933490066219385	0.049569449717005	2.43771997329578E8	2.42854024121616E8	3.06941829872075E8	3.37799405024297E8	2.83580893750302E8	2.72735107343358E8	2.78431856408725E8	2.93422135918118E8	3.04916256324683E8	2.69796215755951E8	2.69729763201669E8	2.69765879927695E8	2.84730574543571E8	2.75118482834215E8	2.50152977325918E8	2.63426668039982E8	2.63450121661022E8
8.74_830.707951916667	8.74	830.70796047	C48 H96 O9 N1	CerG1(d42:0	M+H	D	CerG1(d42:0	(d42:0+O)	(d42:0+O)						Saccharolipids,SL	Neutral Glycosphingolipids	CerG1				-0.0462291749732991	0.968464334523401	0.521267529207	0.597873083656505	-0.7094010371746542	0.611573992949985	0.057018115868226	0.855602696430184	-0.6631718622013563	0.631488399880984	0.0735188306655642	0.904044593463596	1.0586156781227E7	6125564.48436995	6840429.01225309	1.5716207652733E7	5272272.82798694	6234097.21674618	5489517.38358664	4897406.78175009	5174383.26531567	5760244.47171243	4969320.36928822	5772779.4518716	5814774.9223578	5337963.29191488	4993163.26159572	4909309.47083557	4385641.61281712
9.05_814.669934416667	9.05	814.66841847	C47 H93 O7 N1 P1	PE(42:2e)	M+H	D	PE(42:2e)	(42:2e)	(42:2e)						Glycerophospholipids,GP	P-Ethanol Amine	PE				0.2186336347281147	1.16363099854056	0.178555479535304	1.23251763161226	0.0733457100745334	1.05215387448831	0.552591191144732	0.39611447027569	-0.1452879246535786	0.904198904814272	0.266622133976341	0.659890113772839	1.36211346806259E7	1.38744010995218E7	1.22580801307568E7	1.31583072585801E7	1.42101213999561E7	1.54976463504618E7	9409875.37001822	1.37486542887362E7	1.40997458012824E7	1.39304378939776E7	1.45797623315298E7	8936158.36032531	1.32476134513597E7	1.48154545052709E7	1.60144128938473E7	1.53004869087035E7	1.66166875523501E7
[truncated: 1 more columns]
