# Supplementary material for: Comprehensive metagenomic and lipidomic analysis showed that baicalin could improve depressive behaviour in atherosclerotic mice by inhibiting nerve cell ferroptosis
Source: Front Immunol. 2025 Sep 5;16:1599570. doi: 10.3389/fimmu.2025.1599570 (PMC12446369; doi:10.3389/fimmu.2025.1599570)
Supplement: Supplementary file 1 [file DataSheet1.zip › ╘¡╩╝╩2╛▌╔╧┤1⁄2/4 Lipidomics/Prefrontal cortex/B Content analysis-bubble diagram/BAPvsHFP/Content analysis bubble diagram.xls]

Metabolite ID	size(log_pvalue)	X-axis(log2(Fold Change))	color(LipidSubClass)	Y-axis(Sub Class)
0.89_570.282928291667	2.29997784891586	-0.293564099576566	LPS	LPS
0.89_592.264679291667	3.12897405744406	-0.464454784445362	LPS	LPS
0.94_568.340219708333	1.87848479903901	-0.351961380087426	LPC	LPC
0.94_612.332694791667	1.50402232937223	-0.32090671998676	LPC	LPC
0.97_526.294018375	2.48090758163271	-0.443999062654968	LPE	LPE
10.76_902.816990083333	1.7771088090458	-0.264115433949083	TG	TG
5.57_754.534299833333	1.6866675949748	-0.34011539803061	PC	PC
8.47_594.582666375	1.3418713001253	-0.354260443056664	Cer	Cer
