# Supplementary material for: Comprehensive metagenomic and lipidomic analysis showed that baicalin could improve depressive behaviour in atherosclerotic mice by inhibiting nerve cell ferroptosis
Source: Front Immunol. 2025 Sep 5;16:1599570. doi: 10.3389/fimmu.2025.1599570 (PMC12446369; doi:10.3389/fimmu.2025.1599570)
Supplement: Supplementary file 1 [file DataSheet1.zip › ╘¡╩╝╩2╛▌╔╧┤1⁄2/4 Lipidomics/Prefrontal cortex/B Content analysis-bubble diagram/HFPvsNCP/Content analysis bubble diagram.xls]

Metabolite ID	size(log_pvalue)	X-axis(log2(Fold Change))	color(LipidSubClass)	Y-axis(Sub Class)
0.86_555.272917125	2.09908305026578	-0.582784688734017	LPG	LPG
0.95_468.308871083333	2.74098190750763	-0.368135526058157	LPC	LPC
1.01_502.29357575	1.40985543724424	0.31593377844021	LPE	LPE
1.19_572.371361958333	2.65022531431729	1.50131372242685	LPC	LPC
1.23_530.324276166667	4.00410218545241	2.09033823085753	LPE	LPE
1.68_508.34020775	5.737993681483	1.52492736577579	LPE	LPE
3.62_905.519791958333	1.78408005588664	-0.335881676412311	PI	PI
4_922.561282875	1.9645735980093	-0.415575692304578	PC	PC
4.03_878.569012166667	1.87960510432192	-0.483430919551448	PC	PC
4.29_804.553402708333	2.9107879223446	-0.545199841114811	PC	PC
4.37_704.522160291667	4.00158072302562	-0.442812731117119	PC	PC
4.38_1181.75543670833	2.84902788696496	-0.331799234683536	GM3	GM3
4.53_824.545222458333	1.59655634392326	-0.391359747617058	PC	PC
4.54_830.569593333333	1.71956553805446	-0.284192806453586	PC	PC
4.59_838.537194916667	2.18078827021841	-0.527989510046959	PE	PE
4.6_730.53812275	1.75994493260771	-0.489539686789342	PC	PC
4.7_880.58495425	2.12159411465446	0.494414810060524	PC	PC
4.73_806.498342166667	1.62343810339434	-0.471500152917388	PS	PS
4.75_756.552643791667	1.78158318508378	-0.634203520523541	PC	PC
4.77_736.493046125	2.66529247986274	-0.295919909091404	PE	PE
4.78_856.583872583333	2.48144761170947	-0.469279311784798	PC	PC
4.82_818.569400708333	1.49916079912791	-0.31684084509184	PC	PC
5_812.523706125	2.61159698923429	-0.342266004218948	PE	PE
5.03_814.538099458333	2.62343786018864	-0.337484074999636	PE	PE
5.26_809.518945916667	1.34740796136948	-0.301820408551809	PI	PI
5.27_772.526698958333	1.85582029750625	0.285280016548485	PE	PE
5.29_828.553691833333	1.59297618267443	-0.297459378637811	PC	PC
5.34_746.511980083333	2.04817123584293	-0.308095236699694	PE	PE
5.4_832.582713833333	1.90070007201302	-0.283285148239226	PC	PC
5.4_832.5857525	1.59489005370786	-0.349967110980991	PC	PC
5.58_732.553846291667	1.74723968669983	-0.360723990286048	PC	PC
5.71_861.550030333333	2.94126188440718	0.442069669186128	PI	PI
5.79_721.505013458333	2.80748989471206	-0.378803579382064	PG	PG
5.82_705.590453333333	1.67991008671795	-0.396570729070747	SM	SM
5.84_790.573317791667	2.51773252349899	-0.590324632628265	PC	PC
5.92_816.553733625	2.04609917769099	0.342776646937033	PC	PC
5.93_726.587844541667	1.99222128480754	0.570095837509463	CerG1	CerG1
5.99_834.601420458333	2.3058082809344	0.366989801832664	PC	PC
6_714.5100395	3.18246257920617	-0.308316195038148	PE	PE
6.01_784.58435425	1.70291681311304	-0.306283235392167	PC	PC
6.04_716.522315375	1.82626188371249	-0.268166365824597	PE	PE
6.05_716.522399041667	2.04116420695383	-0.293496215323633	PC	PC
6.11_792.588927875	3.91686923659858	-0.5562692671902	PC	PC
6.14_814.502888875	3.28932645931289	-0.422160507509376	PS	PS
6.16_746.515126166667	5.01690170727346	-0.515653975745601	PE	PE
6.21_748.526390541667	6.81526598808998	-0.517745719796618	PE	PE
6.22_818.605837833333	4.92628414987994	-0.587625298001836	PC	PC
6.25_772.528814208333	4.35207513610494	-0.292313584195486	dMePE	dMePE
6.28_772.53238775	4.33997661517148	-0.28241697964453	PE	PE
6.31_740.525876	2.31642379504075	-0.306711013084708	PE	PE
6.33_774.542675916667	4.6775966540772	-0.288771326232448	PE	PE
6.35_742.538569291667	3.03362017331982	-0.301711824583059	PE	PE
6.47_718.574504666667	2.82960699238394	-0.648278465686813	PC	PC
6.49_750.540861416667	6.76474624818735	-0.593727668352273	PE	PE
6.52_750.542511541667	6.86186283045056	-0.613449690461757	PE	PE
6.53_913.584153791667	1.66270269960131	0.740502826810217	PI	PI
6.56_768.589233	1.7464141302976	0.282512146270828	PC	PC
6.56_832.583048086957	1.64011342061591	0.683253955883947	PC	PC
6.58_776.557867541667	4.03837626079278	-0.540855225946403	PE	PE
6.58_790.504173166667	1.63494826933388	0.3604222428943	PS	PS
6.58_798.540795041667	5.46476392548307	-0.37358401517789	PE	PE
6.62_722.515387708333	1.70518497430868	0.356296151200007	PE	PE
6.63_674.511601583333	5.55090727799357	-1.43161749368304	PE	PE
6.66_746.509915125	1.83117616226548	0.344792270681811	PE	PE
6.67_724.527488625	2.33789969128418	0.384217314662073	PE	PE
6.68_698.513132875	5.0146748779758	-1.4452271584771	dMePE	dMePE
6.69_878.592008916667	2.64758872616253	-0.264021337642396	PC	PC
6.72_698.513887666667	4.26770691864013	-1.46443232465022	PE	PE
6.76_700.527093291667	3.28373907824864	-1.2516183670681	PE	PE
6.78_750.541507916667	5.68469884413127	0.695840813670586	PE	PE
6.89_744.598849875	1.80675254948077	0.448138709350246	CerG1	CerG1
6.91_724.530200625	4.63718806117343	1.12875297824661	PE	PE
6.92_724.529958916667	4.90551965846169	1.14685513133928	PE	PE
6.94_863.56707225	2.24578948589091	0.552731202192072	PI	PI
6.96_726.543031583333	4.12887948923938	1.27123138297654	PE	PE
6.96_726.543368	3.82097164476125	1.2487961821758	PE	PE
7.18_836.545527666667	7.30840450051225	2.30691936265905	PS	PS
7.32_724.528769833333	6.97239603772902	2.40324735297557	dMePE	dMePE
7.32_728.603928041667	2.06890240243308	0.531226209171923	CerG1	CerG1
7.34_750.543240625	3.3651747827213	0.595922571990175	PE	PE
7.46_818.605992833333	2.90113208524371	-0.453594753122493	PC	PC
7.51_748.584166875	1.47021876817133	0.311751900435779	PC	PC
7.55_738.541022791667	4.50853228989426	0.501189562305316	PE	PE
7.6_762.565605541667	3.80795576248906	-0.623236422778842	PC	PC
7.75_718.574532416667	3.94132556780897	-0.502303730509759	PC	PC
7.78_776.558436875	5.70834824581513	-0.354710562010151	PE	PE
7.79_744.5899965	2.08156032785797	-0.385053074341747	PC	PC
7.79_776.56119875	1.98818864113134	0.465065930052611	PE	PE
7.79_836.614937541667	5.16064465880355	0.981209016283648	PC	PC
7.81_764.581254833333	1.91117591425368	-0.301300126018921	PC	PC
7.81_778.5744745	1.5771649309774	0.72164497877918	PE	PE
7.81_788.54813275	1.6428300001428	0.443186188658201	PS	PS
7.83_720.589983541667	4.93882431164156	-0.439465106558416	PC	PC
7.83_776.563346	1.47580185756476	0.760176950235793	PE	PE
7.83_778.575685833333	1.61921826732729	0.743108590189789	PE	PE
7.85_674.514727166667	5.11618731155534	-0.714815242431424	PE	PE
7.85_790.559071541667	1.84818728615919	0.460703439007759	PS	PS
7.85_792.558101125	4.91519519954552	2.15135813188843	PE	PE
7.85_794.569176958333	7.89081872521356	1.67411975818832	PE	PE
7.86_676.527359458333	4.62105122655386	-0.643599540583615	PE	PE
7.86_860.54480925	6.77227273536778	1.91135749243703	PS	PS
7.87_746.606537583333	2.29239581205059	-0.276718729394661	PC	PC
7.88_700.529294708333	1.3322542917524	-0.272467004665526	dMePE	dMePE
7.89_700.531543208333	1.3357979839113	-0.272082559006002	PE	PE
7.89_794.56944	8.41544660074711	1.82559458290773	PC	PC
7.91_882.623128083333	8.02432119921462	1.76399010502611	PC	PC
7.93_728.559180875	1.44661070803447	0.370826000666573	PE	PE
7.93_838.630916708333	7.90567200243334	1.96039302494242	PC	PC
7.97_772.628200416667	2.51947794636278	0.748409051969727	CerG1	CerG1
7.97_785.653043875	2.02844203592795	1.02725729267835	SM	SM
7.97_798.645302625	2.49040299417729	0.968021318324206	CerG1	CerG1
8_794.573928458333	8.31630187013248	2.01690171547151	PE	PE
8_862.560553166667	7.65639008060785	1.9636815463202	PS	PS
8.01_796.584317041667	10.7123699027318	1.80770891428051	PE	PE
8.08_756.634576583333	3.52438380362163	0.834208300861487	CerG1	CerG1
8.1_770.57116825	3.08541021193862	0.755764909475598	PE	PE
8.11_772.584947666667	2.37804462713148	0.72698765453607	PE	PE
8.17_806.605831583333	6.30082643879775	2.18971124580589	PE	PE
8.18_778.575764	6.42341046322942	1.30225376446493	dMePE	dMePE
8.18_780.591426791667	3.18617551144776	1.64395199236309	PE	PE
8.19_778.579258083333	1.83132604177536	1.60746216883761	PE	PE
8.2_780.59	5.60606866428843	1.15590743359707	PE	PE
8.21_782.605721083333	4.59697901247782	1.68447541238039	PE	PE
8.21_802.572414458333	3.87293933709057	0.826326199026985	PC	PC
8.21_802.574167875	3.86621331434866	0.817430849726429	PE	PE
8.21_802.574194125	4.22786662086935	0.818853850174506	PE	PE
8.24_802.633043041667	1.7511874647148	0.470560309393051	PC	PC
8.26_686.571428666667	3.20873665630742	-0.400466740126852	DG	DG
8.26_792.6134295	3.47037053043332	-0.457067772830378	PC	PC
8.26_866.663175875	8.00699659609974	1.737560521917	PC	PC
8.27_702.547131125	3.70574475838366	-0.564053073850736	PE	PE
8.28_704.558509583333	3.06416813575681	-0.666211482609093	PE	PE
8.29_728.560735958333	2.9827023277921	0.695260968601084	dMePE	dMePE
8.29_748.620655833333	5.40575962094941	-0.434667870871384	PC	PC
8.3_728.562090416667	3.03124757460148	0.702938328951288	PE	PE
8.31_730.574778666667	2.94870307678457	0.601686819106291	PE	PE
8.31_756.589381833333	6.87554400220771	2.74064493390507	PE	PE
8.31_774.636406833333	2.94800124624716	1.04113370478921	PC	PC
8.42_816.647595791667	3.45442238697482	0.613687818937567	PC	PC
8.45_810.682512375	1.51986897124249	0.482028980029069	CerG1	CerG1
8.45_814.560504291667	3.05860466467125	1.50055887392444	PS	PS
8.45_840.576325208333	2.94374166554547	1.04280645308281	PS	PS
8.46_620.5975895	5.09506776008299	0.551164941051985	Cer	Cer
8.46_772.586964583333	5.45748108089874	1.76617252346616	PE	PE
8.46_818.590689375	4.77952489790783	1.47192125957621	PS	PS
8.47_784.665774666667	1.91675849591046	0.284138542050486	CerG1	CerG1
8.48_774.60032	5.26440780429805	1.63787562701115	PE	PE
8.51_808.61929225	7.18792547216234	3.16393117259702	PE	PE
8.51_808.622239666667	5.80450214425219	2.9314276466224	PE	PE
8.65_782.607812708333	5.81640997111894	2.32919347058365	dMePE	dMePE
8.66_690.602982375	3.71572348170044	1.09626982597226	DG	DG
8.66_782.607977291667	5.80430772657444	2.36543856056285	PE	PE
8.67_758.6055985	6.50755852095895	2.35973378112221	PE	PE
8.68_780.58765	7.0931480269024	2.09980965285484	PE	PE
8.68_784.621197666667	6.0781245379901	2.14466846646007	PE	PE
8.68_806.603457416667	7.29894366981706	2.13258113739632	PE	PE
8.81_870.6937485	1.5198084555717	-0.402933832738562	PC	PC
8.86_802.632035833333	3.29112405112303	0.455474612708764	PE	PE
8.99_884.710277291667	1.78216360603233	-0.538638562597949	PC	PC
9.03_784.622730083333	7.35860815363096	2.583934830681	PE	PE
9.04_812.6504745	5.60302824791052	1.47966549298192	PE	PE
9.05_786.636485333333	7.40633700337356	2.35910424259181	PE	PE
9.05_786.637085	7.41296820420103	2.36188812556459	PE	PE
9.05_808.619102458333	7.6347776871987	2.34979936478815	PE	PE
9.13_668.618778375	2.21939159813713	1.18060241878546	DG	DG
9.94_1032.835780375	1.63018409985706	-0.309686706336369	PC	PC
