# Supplementary material for: Comprehensive metagenomic and lipidomic analysis showed that baicalin could improve depressive behaviour in atherosclerotic mice by inhibiting nerve cell ferroptosis
Source: Front Immunol. 2025 Sep 5;16:1599570. doi: 10.3389/fimmu.2025.1599570 (PMC12446369; doi:10.3389/fimmu.2025.1599570)
Supplement: Supplementary file 1 [file DataSheet1.zip › ╘¡╩╝╩2╛▌╔╧┤1⁄2/4 Lipidomics/Prefrontal cortex/C ROC/All PE in the prefrontal cortex.xlsx]

## Sheet: Sheet 1
sample	NCP_1 expression	NCP_2 expression	NCP_3 expression	NCP_4 expression	NCP_5 expression	NCP_6 expression	HFBP_1 expression	HFBP_2 expression	HFBP_3 expression	HFBP_4 expression	HFBP_5 expression	HFBP_6 expression	BAP_1 expression	BAP_2 expression	BAP_3 expression	BAP_4 expression	BAP_5 expression	BAP_6 expression
class	NC	NC	NC	NC	NC	NC	HFB	HFB	HFB	HFB	HFB	HFB	BA	BA	BA	BA	BA	BA
PE(22:6/22:6)	7.38195e+06	8.97999e+06	6.10819e+06	6.28376e+06	6.67912e+06	6.65705e+06	4.94534e+06	5.77071e+06	6.79925e+06	5.3415e+06	7.46338e+06	4.82205e+06	6.58903e+06	5.6832e+06	5.09196e+06	5.15036e+06	5.25346e+06	5.47317e+06
PE(20:4/22:6)	5.57608e+06	5.56786e+06	4.8924e+06	5.08436e+06	4.6303e+06	5.35649e+06	3.97809e+06	4.92624e+06	5.36846e+06	4.39696e+06	5.2023e+06	4.37364e+06	5.36547e+06	4.49468e+06	4.40443e+06	3.9585e+06	4.6298e+06	4.40077e+06
PE(18:2/22:6)	3.81191e+06	4.14427e+06	3.86079e+06	3.50969e+06	3.38646e+06	3.54737e+06	3.302e+06	4.2294e+06	3.86196e+06	3.25062e+06	3.44368e+06	3.48735e+06	3.82943e+06	4.00722e+06	3.51164e+06	3.14834e+06	3.51443e+06	3.69182e+06
PE(16:1/20:4)	1.37694e+06	1.60828e+06	1.59762e+06	1.39552e+06	1.45136e+06	1.66674e+06	1.15162e+06	1.38812e+06	1.16008e+06	1.34772e+06	1.25374e+06	1.10825e+06	1.46438e+06	1.44151e+06	1.1513e+06	1.34051e+06	1.22792e+06	1.13521e+06
PE(18:2p/22:6)	2.97885e+06	3.30185e+06	2.78709e+06	2.40999e+06	2.38474e+06	2.64088e+06	119740	5.07509e+06	4.30365e+06	3.62169e+06	4.0539e+06	2.6281e+06	113550	3.49464e+06	2.97713e+06	3.11807e+06	3.59396e+06	2.47008e+06
PE(18:2p/22:6)(rep)	2.26302e+07	1.90332e+07	2.67022e+07	2.35085e+07	2.45297e+07	2.41247e+07	2.6949e+07	3.24867e+07	3.1401e+07	2.3471e+07	2.89414e+07	2.80056e+07	2.84146e+07	2.9315e+07	2.74197e+07	2.44525e+07	2.73751e+07	2.77129e+07
PE(16:1p/22:6)	5.01652e+06	5.87975e+06	4.38677e+06	4.71392e+06	4.33114e+06	5.34365e+06	4.35906e+06	3.72662e+06	4.44409e+06	3.72564e+06	4.29899e+06	3.41169e+06	3.66914e+06	3.56079e+06	3.53901e+06	3.35544e+06	3.24313e+06	3.64195e+06
PE(16:0/22:6)	1.608e+08	1.40417e+08	1.72854e+08	1.86628e+08	2.0167e+08	1.91777e+08	1.4654e+08	1.53993e+08	1.75384e+08	1.3122e+08	1.53551e+08	1.58134e+08	1.46511e+08	1.5722e+08	1.35783e+08	1.30535e+08	1.7572e+08	1.50471e+08
PE(18:1/22:6)	6.36697e+07	6.5164e+07	6.07385e+07	6.48994e+07	6.31834e+07	5.62115e+07	5.66168e+07	6.2972e+07	6.32002e+07	6.00866e+07	6.47308e+07	5.86021e+07	6.06685e+07	6.66509e+07	5.904e+07	5.50362e+07	6.05019e+07	5.99456e+07
PE(16:0/20:4)	6.5625e+07	5.98615e+07	6.96789e+07	6.77217e+07	6.39643e+07	6.8943e+07	5.99871e+07	7.0935e+07	6.24835e+07	6.67091e+07	6.45438e+07	6.39518e+07	6.45003e+07	6.86215e+07	6.12232e+07	6.80954e+07	6.91612e+07	6.75759e+07
PE(16:0/18:2)	2.74247e+06	3.35113e+06	3.32158e+06	2.84942e+06	3.0213e+06	3.10759e+06	2.53084e+06	2.26278e+06	2.3705e+06	2.74058e+06	2.37451e+06	2.57507e+06	2.97916e+06	2.50918e+06	2.12789e+06	2.86951e+06	2.55887e+06	2.40875e+06
PE(18:1/20:4)	7.27542e+07	7.12501e+07	7.08177e+07	7.16643e+07	6.49258e+07	7.30036e+07	6.53472e+07	6.97739e+07	6.74878e+07	7.68095e+07	7.22715e+07	6.85262e+07	7.74787e+07	7.32869e+07	6.94368e+07	8.21814e+07	7.43802e+07	7.25149e+07
PE(16:0p/22:6)	3.27538e+08	3.38292e+08	3.93473e+08	3.69097e+08	3.38996e+08	3.18908e+08	2.35856e+08	2.58874e+08	2.55023e+08	2.57868e+08	2.34462e+08	2.17236e+08	2.25247e+08	2.45377e+08	2.17803e+08	2.54623e+08	2.50754e+08	2.33557e+08
PE(16:0p/22:6)(rep)	1.14392e+09	1.15097e+09	1.15044e+09	1.09256e+09	1.10412e+09	1.05799e+09	8.21821e+08	8.08327e+08	7.90964e+08	7.89207e+08	7.48025e+08	7.21353e+08	7.27986e+08	6.9993e+08	7.30625e+08	7.37127e+08	7.58758e+08	7.4813e+08
PE(18:1p/22:6)	1.48537e+08	1.56101e+08	1.6258e+08	1.66227e+08	1.5961e+08	1.63932e+08	1.21283e+08	1.31962e+08	1.41738e+08	1.25766e+08	1.33858e+08	1.3224e+08	1.27287e+08	1.35608e+08	1.23945e+08	1.26688e+08	1.36351e+08	1.33058e+08
PE(18:1/18:2)	6.12427e+06	5.95716e+06	7.12134e+06	6.04643e+06	5.9585e+06	4.97564e+06	4.28517e+06	4.77548e+06	4.81862e+06	5.36972e+06	4.91344e+06	5.09117e+06	5.4955e+06	4.93165e+06	5.004e+06	5.14437e+06	5.35982e+06	5.70057e+06
PE(18:1p/22:6)(rep)	5.20483e+08	5.25566e+08	5.00896e+08	5.12783e+08	5.17641e+08	5.23406e+08	4.09928e+08	4.35147e+08	4.45037e+08	3.95045e+08	4.26493e+08	4.2664e+08	4.19146e+08	4.36846e+08	4.25773e+08	3.8765e+08	4.11048e+08	3.96701e+08
PE(18:0p/22:6)	8.8077e+06	8.93496e+06	9.27289e+06	9.04764e+06	9.23126e+06	8.45847e+06	4.00494e+06	7.82889e+06	1.04282e+07	1.08917e+07	7.80423e+06	7.65699e+06	8.15074e+06	1.04906e+07	1.06526e+07	4.67583e+06	1.03258e+07	6.00819e+06
PE(16:0p/20:4)	5.00099e+07	3.91898e+07	4.96405e+07	5.13625e+07	4.74032e+07	4.88302e+07	6.11129e+07	6.7061e+07	5.37475e+07	8.05134e+07	5.13657e+07	5.28764e+07	5.55437e+07	5.326e+07	5.67756e+07	6.31673e+07	6.55806e+07	6.18789e+07
PE(18:1p/14:0)	1.40303e+07	1.74605e+07	1.30858e+07	1.30465e+07	1.30499e+07	2.05988e+07	6.12294e+06	4.86456e+06	4.63435e+06	6.58055e+06	5.35234e+06	6.28106e+06	6.16071e+06	6.00772e+06	7.00457e+06	6.53776e+06	6.33525e+06	6.23448e+06
PE(16:0p/20:4)(rep)	1.76025e+08	1.31964e+08	1.52556e+08	1.54174e+08	1.50839e+08	1.4999e+08	2.12848e+08	2.14192e+08	1.7503e+08	2.43122e+08	1.73125e+08	1.76611e+08	1.80306e+08	1.66905e+08	2.03604e+08	2.03954e+08	2.04625e+08	1.86481e+08
PE(18:1p/16:1)	3.30219e+07	3.97719e+07	3.47326e+07	3.3796e+07	2.66267e+07	5.2886e+07	1.85286e+07	9.76961e+06	9.98867e+06	1.57122e+07	1.57812e+07	2.29654e+07	2.19648e+07	1.19086e+07	1.65396e+07	1.77629e+07	1.62926e+07	1.62864e+07
PE(18:1p/20:4)	2.34194e+08	2.11139e+08	2.40874e+08	2.37162e+08	2.11177e+08	2.36091e+08	3.76957e+08	3.37201e+08	3.26402e+08	3.79335e+08	3.86096e+08	4.14208e+08	3.91589e+08	3.60985e+08	4.27081e+08	4.00226e+08	4.02497e+08	3.86497e+08
PE(16:0p/20:3)	1.31071e+07	1.25947e+07	1.21119e+07	1.27643e+07	1.14957e+07	1.30997e+07	4.47387e+07	3.00079e+07	2.51781e+07	2.67864e+07	2.50789e+07	2.68541e+07	2.97999e+07	2.277e+07	2.99832e+07	2.68625e+07	2.56356e+07	2.96502e+07
PE(18:0/22:6)	4.81721e+08	5.61908e+08	5.72612e+08	5.82941e+08	5.4578e+08	5.63893e+08	4.91922e+08	5.20908e+08	5.75858e+08	4.64988e+08	5.50507e+08	5.24844e+08	5.2945e+08	5.1194e+08	4.65797e+08	4.67863e+08	4.79555e+08	5.07632e+08
PE(16:0/18:1)	6.86879e+07	7.46222e+07	7.57961e+07	7.36592e+07	7.34721e+07	7.93761e+07	7.23911e+07	7.18591e+07	7.42488e+07	7.62089e+07	7.72219e+07	7.89584e+07	7.81893e+07	7.95027e+07	6.95574e+07	7.62654e+07	7.6971e+07	7.50745e+07
PE(18:1/18:1)	5.27185e+07	6.13317e+07	5.9293e+07	6.17584e+07	5.4322e+07	5.69894e+07	5.27324e+07	4.89977e+07	5.39926e+07	5.77411e+07	5.98654e+07	5.998e+07	5.92507e+07	6.03592e+07	5.32781e+07	5.53061e+07	5.22412e+07	5.31334e+07
PE(18:0p/22:6)(rep)	5.30228e+08	5.57174e+08	4.79989e+08	6.23566e+08	5.63363e+08	5.87438e+08	4.51344e+08	4.46955e+08	5.07471e+08	4.58891e+08	4.64204e+08	4.5858e+08	3.7537e+08	4.59402e+08	3.43865e+08	4.49971e+08	4.59024e+08	4.54393e+08
PE(18:0p/22:6)(rep)(rep)	1.55243e+09	1.66227e+09	1.6009e+09	1.57975e+09	1.57474e+09	1.60969e+09	1.19255e+09	1.34727e+09	1.24516e+09	1.20852e+09	1.2454e+09	1.25275e+09	1.23431e+09	1.34466e+09	1.09943e+09	1.19065e+09	1.18272e+09	1.15533e+09
PE(18:0e/22:6)	1.05715e+08	9.35113e+07	1.27719e+08	8.73747e+07	1.20043e+08	1.44914e+08	1.46518e+08	1.24187e+08	1.35625e+08	1.68564e+08	1.70659e+08	1.92107e+08	1.51324e+08	1.58219e+08	1.62452e+08	1.80395e+08	1.28464e+08	1.75693e+08
PE(16:0p/22:4)	6.06581e+07	6.14357e+07	6.74202e+07	6.48221e+07	3.8986e+08	7.79286e+07	1.93666e+08	2.30634e+08	1.69856e+08	2.25667e+08	1.78275e+08	2.01197e+07	2.42592e+07	2.09669e+08	1.95679e+07	2.31634e+08	2.10431e+08	7.22789e+08
PE(18:0p/22:5)	5.10735e+07	5.2727e+07	1.61255e+08	4.9498e+07	5.29502e+07	1.44914e+08	1.47364e+08	1.24187e+08	1.35625e+08	1.38587e+08	1.67704e+08	1.54413e+08	1.55023e+08	1.60896e+08	1.64003e+08	1.45953e+08	1.28464e+08	9.25503e+06
PE(18:0p/22:5)(rep)	1.42356e+08	4.12797e+08	2.39942e+08	1.42946e+08	1.18525e+08	1.32963e+08	3.03352e+08	3.12505e+08	2.86864e+08	3.2627e+08	3.80097e+08	3.81921e+08	2.96656e+08	2.09999e+07	3.42351e+08	3.58855e+08	3.68263e+08	3.07902e+08
PE(18:0/22:5)	8.45355e+06	8.68159e+06	8.81598e+06	4.81469e+06	4.98866e+06	7.96449e+06	2.85571e+07	3.75313e+07	3.48416e+07	2.95393e+07	3.06161e+07	3.31343e+07	5.97163e+07	3.85992e+07	3.01857e+07	2.9606e+07	3.28894e+07	2.77308e+07
PE(16:0p/16:0)	1.98605e+07	1.68013e+07	1.89087e+07	2.00908e+07	2.04904e+07	2.16131e+07	1.29417e+07	1.47039e+07	1.35206e+07	1.19695e+07	1.13914e+07	1.08557e+07	1.21079e+07	1.14517e+07	1.04747e+07	1.05209e+07	1.16576e+07	1.11311e+07
PE(18:1p/16:0)	3.35082e+08	3.09515e+08	2.98595e+08	3.07097e+08	2.97953e+08	3.98208e+08	2.86783e+08	2.38653e+08	2.23725e+08	2.98676e+08	2.9132e+08	3.02602e+08	2.60569e+08	2.69501e+08	3.03969e+08	2.90599e+08	2.82947e+08	2.76326e+08
PE(18:1p/18:1)	4.0664e+08	4.2026e+08	3.90595e+08	4.10437e+08	3.70741e+08	5.46439e+08	5.61005e+08	4.22437e+08	4.23713e+08	5.75035e+08	6.04143e+08	7.04731e+08	5.4524e+08	5.53284e+08	6.46081e+08	5.88024e+08	5.77732e+08	5.93635e+08
PE(18:0/22:4)	2.55822e+07	2.23178e+07	2.82436e+07	2.97644e+07	2.39278e+07	3.05543e+07	1.01375e+08	1.20645e+08	1.05522e+08	1.17381e+08	9.73586e+07	1.0684e+08	1.02273e+08	1.03617e+08	1.0709e+08	1.20158e+08	1.15138e+08	1.13091e+08
PE(18:0/16:0)	7.80242e+06	7.96285e+06	1.01e+07	9.94942e+06	1.02363e+07	9.41918e+06	9.59029e+06	1.22822e+07	1.26026e+07	8.79219e+06	1.01272e+07	9.31449e+06	1.27686e+07	1.0104e+07	8.27155e+06	8.24892e+06	8.8257e+06	8.98943e+06
PE(18:0/18:1)	1.24927e+08	1.29511e+08	1.3429e+08	1.29896e+08	1.2106e+08	1.68949e+08	1.50605e+08	1.36137e+08	1.34203e+08	1.67003e+08	1.59496e+08	1.80214e+08	1.57298e+08	1.68606e+08	1.57674e+08	1.72877e+08	1.65084e+08	1.75515e+08
PE(20:1/18:1)	5.02073e+06	5.33421e+06	5.13862e+06	4.5877e+06	4.29131e+06	6.80249e+06	8.59386e+06	6.24537e+06	7.63307e+06	9.21861e+06	9.40812e+06	1.15409e+07	1.27756e+07	8.91226e+06	1.02522e+07	1.13096e+07	9.76994e+06	8.95898e+06
PE(20:0p/22:6)	6.50867e+06	4.91226e+06	6.4798e+06	6.92049e+06	5.42491e+06	5.37593e+06	5.60985e+06	6.85953e+06	5.41251e+06	7.02526e+06	5.34072e+06	4.81148e+06	4.56688e+06	7.03774e+06	5.86233e+06	7.23599e+06	5.89097e+06	6.41036e+06
PE(18:0p/22:4)	5.37805e+07	5.38024e+07	5.07581e+07	4.8499e+07	4.25423e+07	5.72753e+06	1.15295e+08	1.31009e+08	1.20647e+08	1.4928e+08	1.21382e+08	1.39746e+08	1.04862e+08	1.36901e+08	1.28167e+08	1.54003e+08	1.4603e+08	1.34105e+08
PE(20:0p/22:6)(rep)	1.78163e+07	1.45713e+07	2.04773e+07	1.8776e+07	1.66422e+07	1.68033e+07	1.54837e+07	1.78302e+07	1.42421e+07	1.74397e+07	1.48046e+07	1.28444e+07	1.24283e+07	1.87914e+07	1.5722e+07	1.89166e+07	1.57946e+07	1.73855e+07
PE(18:0p/22:4)(rep)	1.40973e+08	1.59748e+08	1.42191e+08	1.41249e+08	1.16728e+08	1.83381e+08	3.05625e+08	3.27062e+08	2.87126e+08	3.48002e+08	3.25559e+08	3.76998e+08	2.57355e+08	3.40114e+08	3.24345e+08	3.77101e+08	3.4991e+08	3.36988e+08
PE(18:0p/22:3)	2.16511e+07	2.03236e+07	1.89456e+07	2.16769e+07	1.63296e+07	1.90321e+07	6.9696e+07	7.03278e+07	6.47365e+07	3.70078e+07	6.4988e+07	7.23918e+07	7.27499e+07	6.32992e+07	3.40446e+07	4.00932e+07	7.67214e+07	7.22331e+07
PE(18:0p/16:0)	4.10157e+07	3.24562e+07	4.36763e+07	4.65226e+07	4.59651e+07	4.51701e+07	2.7099e+07	3.52302e+07	3.04704e+07	2.1219e+07	2.38328e+07	2.27169e+07	3.19048e+07	2.7241e+07	2.06942e+07	2.21851e+07	2.322e+07	2.50662e+07
PE(18:0p/18:1)	2.30622e+08	2.34216e+08	2.43362e+08	2.29725e+08	2.11529e+08	2.8352e+08	3.59912e+08	3.01072e+08	2.80829e+08	3.84362e+08	4.11368e+08	4.36979e+08	3.66543e+08	3.73251e+08	4.22263e+08	4.16418e+08	3.84987e+08	4.03134e+08
PE(18:1p/20:1)	2.95638e+07	3.56556e+07	4.26875e+07	3.96911e+07	2.18404e+07	2.74357e+07	2.09812e+08	1.60327e+08	1.63124e+08	2.25406e+08	2.46672e+08	3.10505e+08	2.26392e+08	2.19395e+08	2.67043e+08	2.625e+08	2.44826e+08	2.49306e+08
PE(18:0/20:1)	2.61074e+06	2.85382e+06	2.85154e+06	2.96691e+06	2.27984e+06	3.04514e+06	8.79387e+06	6.85599e+06	7.85703e+06	1.00465e+07	1.05269e+07	1.24118e+07	1.07407e+07	9.92739e+06	1.05969e+07	1.22486e+07	1.13581e+07	1.00979e+07
PE(20:0p/22:4)	1.48885e+06	1.78908e+06	1.76419e+06	2.27885e+06	1.16199e+06	1.11838e+06	1.22341e+07	1.28059e+07	1.07392e+07	1.29e+07	1.08526e+07	1.37134e+07	1.01708e+07	1.29844e+07	1.50829e+07	1.40794e+07	1.39555e+07	2.05928e+07
PE(18:0p/20:1)	2.12666e+07	2.40872e+07	2.60892e+07	2.88103e+07	1.66005e+07	2.14434e+07	1.09815e+08	8.64838e+07	8.80542e+07	1.25317e+08	1.4262e+08	1.57556e+08	1.13424e+08	1.28446e+08	1.44802e+08	1.35525e+08	1.2706e+08	1.2585e+08
PE(18:1p/22:1)	4.58112e+06	5.51322e+06	5.44984e+06	5.52046e+06	3.56633e+06	4.88089e+06	2.05265e+07	1.58175e+07	1.6871e+07	2.18108e+07	2.45914e+07	3.08813e+07	2.31457e+07	2.14507e+07	2.66448e+07	2.46957e+07	2.42677e+07	2.18729e+07
PE(18:0p/22:1)	1.18314e+06	1.40066e+06	1.57868e+06	1.81152e+06	1.15548e+06	1.21065e+06	6.424e+06	5.7816e+06	5.77399e+06	7.08251e+06	8.59788e+06	9.12916e+06	7.24547e+06	7.58275e+06	8.72608e+06	8.13341e+06	7.87775e+06	7.37177e+06
PE(20:4/22:6)(rep)	1.72657e+07	1.72737e+07	1.3498e+07	1.42467e+07	1.39642e+07	1.52705e+07	1.21414e+07	1.52498e+07	1.47606e+07	1.20167e+07	1.57862e+07	1.32057e+07	1.52926e+07	1.34876e+07	1.32147e+07	1.11631e+07	1.30741e+07	1.18838e+07
PE(18:3/20:4)	7.00899e+06	8.05863e+06	6.23362e+06	6.50402e+06	6.71302e+06	6.53519e+06	4.95552e+06	6.43487e+06	6.09372e+06	4.80589e+06	7.12306e+06	5.14232e+06	5.79768e+06	6.0142e+06	4.99826e+06	4.33457e+06	5.51315e+06	4.84988e+06
PE(16:1/20:4)(rep)	5.02364e+06	5.46155e+06	5.18062e+06	4.91671e+06	5.48466e+06	5.0415e+06	4.7672e+06	4.35281e+06	4.29414e+06	5.18963e+06	4.57311e+06	4.08612e+06	5.47838e+06	5.01472e+06	3.89666e+06	4.72911e+06	4.19813e+06	3.8697e+06
PE(20:3/22:6)	948935	1.06674e+06	867565	896801	928901	921289	618605	742405	813962	738401	851464	676297	714024	843100	745986	752343	824995	762317
PE(16:0/22:6)(rep)	9.92058e+08	1.21995e+09	9.88636e+08	9.64209e+08	1.0378e+09	1.04344e+09	8.97259e+08	9.85905e+08	1.02377e+09	8.12337e+08	1.03492e+09	9.68475e+08	9.43777e+08	1.00091e+09	8.72179e+08	8.17895e+08	8.87549e+08	8.57498e+08
PE(22:4/20:4)	6.69709e+06	4.10485e+06	5.4014e+06	5.65691e+06	4.7275e+06	5.46226e+06	5.56064e+06	6.81008e+06	5.23833e+06	6.21518e+06	4.84081e+06	5.26801e+06	6.16309e+06	5.86367e+06	5.84158e+06	6.3623e+06	5.79473e+06	5.95714e+06
PE(16:0/20:4)(rep)	2.41265e+08	2.33656e+08	2.30836e+08	2.16974e+08	2.39751e+08	2.33165e+08	2.28362e+08	2.42754e+08	2.17862e+08	2.39894e+08	2.28621e+08	2.24293e+08	2.31e+08	2.22675e+08	2.39506e+08	2.22698e+08	2.22228e+08	2.33517e+08
PE(18:1/20:4)(rep)	2.5919e+08	2.33153e+08	2.26354e+08	2.28539e+08	2.36876e+08	2.3804e+08	2.17112e+08	2.43071e+08	2.09477e+08	2.4669e+08	2.33451e+08	2.40163e+08	2.51264e+08	2.40344e+08	2.34242e+08	2.64371e+08	2.35281e+08	2.23939e+08
PE(16:0e/20:4)	2.5503e+06	1.96107e+06	2.6443e+06	3.06224e+06	2.26679e+06	2.58194e+06	4.68348e+06	7.90413e+06	4.70218e+06	5.28966e+06	5.07741e+06	5.28932e+06	5.61814e+06	4.44228e+06	5.42158e+06	8.72416e+06	5.05677e+06	5.5426e+06
PE(16:0p/20:3)(rep)	2.55057e+06	1.96112e+06	2.64652e+06	3.06329e+06	2.26679e+06	2.74606e+06	4.68348e+06	7.88079e+06	5.24887e+06	5.28966e+06	5.07741e+06	5.55329e+06	6.26103e+06	4.44228e+06	5.36766e+06	8.72873e+06	5.05677e+06	6.77927e+06
PE(18:0/22:6)(rep)	3.61985e+09	4.18312e+09	3.69261e+09	3.75737e+09	4.11139e+09	3.7591e+09	3.33192e+09	3.79658e+09	3.77415e+09	3.18561e+09	3.46734e+09	3.3638e+09	3.52774e+09	3.66942e+09	3.4993e+09	3.07149e+09	3.48648e+09	3.14168e+09
PE(16:0/16:0)	3.77497e+06	3.94445e+06	4.19396e+06	4.19628e+06	4.34104e+06	4.03897e+06	4.14387e+06	5.08638e+06	4.97106e+06	3.7489e+06	4.20666e+06	4.07239e+06	4.47985e+06	4.32106e+06	3.52791e+06	3.65534e+06	4.02476e+06	3.78548e+06
PE(16:0p/22:5)	1.48274e+07	1.50324e+07	1.15966e+07	1.13325e+07	1.26664e+07	1.20285e+07	1.83829e+07	2.39119e+07	1.98927e+07	2.11799e+07	1.54874e+07	1.82571e+07	2.75175e+07	2.18005e+07	1.94807e+07	2.12955e+07	2.14882e+07	1.59295e+07
PE(18:0/20:4)	1.79989e+09	1.47809e+09	1.68847e+09	1.81688e+09	1.76891e+09	1.7805e+09	1.71647e+09	1.84094e+09	1.60151e+09	1.80591e+09	1.56014e+09	1.73844e+09	1.64402e+09	1.71928e+09	1.74822e+09	1.82459e+09	1.77668e+09	1.65534e+09
PE(18:1p/16:0)(rep)	1.37563e+08	1.49675e+08	1.37086e+08	1.29975e+08	1.2146e+08	1.72974e+08	1.06973e+08	1.01216e+08	9.40748e+07	1.2609e+08	1.43869e+08	1.30633e+08	1.17953e+08	1.26684e+08	1.27213e+08	1.3753e+08	1.2728e+08	1.25624e+08
PE(18:0p/17:1)	1.03193e+07	1.17544e+07	9.95662e+06	1.0194e+07	9.14626e+06	1.39816e+07	1.29139e+07	9.4884e+06	1.01081e+07	1.35999e+07	1.45693e+07	1.65684e+07	1.56722e+07	1.38137e+07	1.46996e+07	1.46022e+07	1.40273e+07	1.3679e+07
PE(18:1p/22:1)(rep)	1.44995e+06	1.53119e+06	1.63286e+06	1.71212e+06	1.22857e+06	1.67286e+06	6.94129e+06	5.59993e+06	6.46005e+06	7.92398e+06	9.6894e+06	1.09357e+07	8.6839e+06	7.33651e+06	9.35893e+06	9.30822e+06	1.00435e+07	8.13027e+06
PE(18:0p/22:1)(rep)	395428	467275	581194	666316	406285	400530	2.75812e+06	2.20739e+06	2.38171e+06	3.07765e+06	3.57186e+06	3.49297e+06	3.07028e+06	3.07532e+06	3.32541e+06	3.41325e+06	3.13366e+06	3.12408e+06
PE(18:1p/24:1)	1.26824e+07	1.23856e+07	1.37163e+07	1.41584e+07	1.34578e+07	1.71641e+07	1.31049e+07	1.68234e+07	1.36224e+07	1.25377e+07	3.38411e+06	1.07945e+07	1.28797e+07	2.49678e+06	1.36301e+07	2.92076e+06	1.28164e+07	1.40114e+07
PE(44:12)(rep)	2.20921e+07	2.82761e+07	1.74805e+07	1.86774e+07	1.99315e+07	1.99431e+07	1.60394e+07	1.7314e+07	1.97243e+07	1.58332e+07	2.30227e+07	1.52188e+07	1.89027e+07	1.682e+07	1.67498e+07	1.42664e+07	1.49245e+07	1.47104e+07
PE(44:12)	3.34082e+06	4.30179e+06	2.91222e+06	3.02516e+06	3.13732e+06	2.99902e+06	2.71719e+06	2.73904e+06	3.16897e+06	2.55386e+06	3.5738e+06	2.43747e+06	3.07045e+06	2.67595e+06	2.6718e+06	2.36991e+06	2.38817e+06	2.4981e+06
PE(42:9)	2.20598e+07	2.81996e+07	1.74747e+07	1.86717e+07	1.99256e+07	1.99431e+07	1.60255e+07	1.73322e+07	1.97518e+07	1.58388e+07	2.29252e+07	1.5219e+07	1.8854e+07	1.68217e+07	1.67148e+07	1.4265e+07	1.48929e+07	1.47248e+07
PE(38:7)	1.14073e+06	1.28521e+06	1.1965e+06	1.23193e+06	1.20986e+06	1.18921e+06	811207	1.15473e+06	1.26725e+06	1.00724e+06	1.03197e+06	1.04182e+06	1.15651e+06	1.0603e+06	960751	917113	1.02334e+06	1.0933e+06
PE(44:11)	4.51749e+06	4.19035e+06	2.82725e+06	3.45301e+06	3.38349e+06	2.88744e+06	2.28443e+06	2.1803e+06	2.99067e+06	2.0909e+06	3.09026e+06	2.10701e+06	3.20951e+06	2.5869e+06	2.47019e+06	2.36311e+06	2.10596e+06	2.09463e+06
PE(40:8)	1.34656e+07	1.32972e+07	1.14483e+07	1.08821e+07	1.26468e+07	1.15685e+07	1.13632e+07	1.26776e+07	1.34834e+07	1.08074e+07	1.12581e+07	1.24663e+07	1.3357e+07	1.26053e+07	1.13273e+07	1.15994e+07	1.08434e+07	1.13471e+07
PE(38:5)	1.66037e+07	1.76892e+07	1.26596e+07	1.1237e+07	1.56794e+07	1.14633e+07	1.24302e+07	1.67876e+07	1.41848e+07	1.51312e+07	1.55497e+07	1.6257e+07	1.84755e+07	1.33051e+07	1.20816e+07	1.13337e+07	1.5431e+07	1.55456e+07
PE(46:12)	1.24636e+06	1.45095e+06	838361	824252	962586	924819	629950	692933	878769	626071	1.18823e+06	668973	957837	829597	777059	627139	665784	638329
PE(42:9)(rep)	3.6323e+06	3.90476e+06	3.11805e+06	3.14031e+06	3.41719e+06	2.87958e+06	2.47598e+06	2.79204e+06	2.84557e+06	2.47374e+06	2.81498e+06	2.49907e+06	2.36962e+06	2.78254e+06	2.70768e+06	2.63472e+06	2.63689e+06	2.20296e+06
PE(42:8)	1.35269e+06	2.83162e+06	93514.6	142389	207987	193740	152395	222961	141174	190723	55226.8	33775.7	141949	46967.1	304847	141196	69460.1	74267.6
PE(22:4/22:6)	7.72729e+07	6.46054e+07	5.81009e+07	6.6837e+07	5.50419e+07	6.07632e+07	5.97193e+07	6.77776e+07	6.51522e+07	6.57978e+07	7.45535e+07	5.45699e+07	7.17636e+07	6.76808e+07	6.53673e+07	6.70894e+07	6.63016e+07	5.92183e+07
PE(42:7)	7.80155e+07	6.46054e+07	5.79709e+07	6.68361e+07	5.51074e+07	6.07693e+07	5.97717e+07	6.78504e+07	6.52091e+07	6.57526e+07	7.2883e+07	5.45731e+07	7.17633e+07	6.76772e+07	6.53733e+07	6.70917e+07	6.29316e+07	5.92422e+07
PE(44:10)	7.4011e+06	5.64488e+06	6.8517e+06	7.903e+06	6.36037e+06	6.07458e+06	6.97655e+06	7.05847e+06	7.24008e+06	7.42761e+06	7.77212e+06	6.2594e+06	7.77836e+06	7.03769e+06	6.52751e+06	6.98099e+06	5.559e+06	7.16468e+06
PE(40:7)(rep)	2.8173e+08	2.82636e+08	2.44167e+08	2.75971e+08	2.55536e+08	2.385e+08	2.49514e+08	2.82859e+08	2.72625e+08	2.45454e+08	2.78807e+08	2.3143e+08	2.91787e+08	2.74922e+08	2.43987e+08	2.79506e+08	2.61984e+08	2.41777e+08
PE(32:1)	6.91135e+06	8.08912e+06	6.40502e+06	6.08064e+06	6.30861e+06	7.06838e+06	5.78724e+06	5.30166e+06	5.52503e+06	6.20019e+06	6.49321e+06	6.55342e+06	6.33697e+06	5.42575e+06	6.33719e+06	5.88919e+06	5.81426e+06	5.97201e+06
PE(34:2)	9.83016e+06	1.31754e+07	1.08799e+07	9.71119e+06	1.13621e+07	1.25697e+07	9.64722e+06	9.17093e+06	8.93476e+06	9.65114e+06	8.83562e+06	9.83415e+06	1.09062e+07	8.7484e+06	9.29613e+06	9.5336e+06	8.16862e+06	9.06684e+06
PE(38:6p)	4.93767e+07	4.24194e+07	7.55263e+07	8.18354e+07	6.42897e+07	6.01062e+07	6.0381e+07	5.56496e+07	5.84717e+07	5.73945e+07	5.46228e+07	5.72399e+07	5.54978e+07	5.36727e+07	5.09224e+07	4.95766e+07	4.99515e+07	6.23708e+07
PE(40:7p)	3.79749e+07	3.45104e+07	5.04546e+07	5.54015e+07	4.80054e+07	4.5092e+07	4.2654e+07	4.30779e+07	4.77498e+07	4.03163e+07	4.23416e+07	4.39398e+07	4.34823e+07	4.19677e+07	3.96236e+07	3.76527e+07	3.82255e+07	4.3926e+07
PE(36:3)	2.22792e+07	2.13084e+07	2.23603e+07	1.94463e+07	2.07753e+07	1.81753e+07	1.61511e+07	1.65205e+07	1.66826e+07	1.7535e+07	1.72065e+07	1.67839e+07	2.09668e+07	1.75244e+07	1.83879e+07	1.74332e+07	1.654e+07	1.74473e+07
PE(36:2p)	1.31015e+08	1.25932e+08	1.11748e+08	1.1718e+08	1.21651e+08	1.27149e+08	8.32897e+07	8.42953e+07	8.54266e+07	8.17914e+07	7.56074e+07	7.64066e+07	7.93754e+07	7.68797e+07	7.71369e+07	7.42573e+07	8.16746e+07	7.62964e+07
PE(38:6e)(rep)	1.33022e+08	1.29625e+08	1.15113e+08	1.18791e+08	1.26179e+08	1.30755e+08	8.31756e+07	8.53261e+07	8.53777e+07	8.17914e+07	7.69917e+07	7.98397e+07	8.0382e+07	8.03905e+07	7.78842e+07	7.74484e+07	8.38567e+07	7.77355e+07
PE(40:6p)	3.14337e+07	3.82648e+07	3.31259e+07	3.46961e+07	3.40435e+07	3.16255e+07	2.26799e+07	2.59954e+07	2.52426e+07	2.37172e+07	1.88757e+07	2.31543e+07	2.64142e+07	2.15835e+07	2.23612e+07	1.97709e+07	2.12981e+07	2.55673e+07
PE(40:6p)(rep)	4.20377e+06	3.95406e+06	4.04944e+06	4.12466e+06	4.24143e+06	4.14682e+06	3.19807e+06	3.21896e+06	3.41208e+06	3.21427e+06	2.96775e+06	3.06946e+06	3.25961e+06	3.06744e+06	2.96955e+06	3.25323e+06	3.28896e+06	3.31737e+06
PE(36:4p)	1.9047e+07	1.31011e+07	1.96624e+07	2.09381e+07	1.85441e+07	1.81611e+07	2.4692e+07	2.49564e+07	2.18255e+07	2.63899e+07	2.09636e+07	2.01753e+07	2.08796e+07	1.9565e+07	2.06029e+07	2.19317e+07	2.274e+07	2.25965e+07
PE(38:6e)	2.31921e+07	1.93749e+07	3.58728e+07	4.01607e+07	3.06613e+07	2.72302e+07	4.12433e+07	3.51247e+07	3.93978e+07	3.90726e+07	3.06075e+07	2.65856e+07	3.86941e+07	3.74807e+07	3.68168e+07	3.6296e+07	3.4142e+07	4.35349e+07
PE(34:2p)	8.56975e+06	9.76636e+06	9.75387e+06	8.733e+06	8.9981e+06	1.39956e+07	3.51689e+06	2.29166e+06	3.02372e+06	5.32916e+06	3.32741e+06	4.18741e+06	3.65316e+06	2.96122e+06	3.72865e+06	4.01361e+06	4.49349e+06	4.01094e+06
PE(36:4e)	1.38804e+07	1.21424e+07	1.2405e+07	1.15157e+07	1.10289e+07	1.3041e+07	4.47387e+07	3.00079e+07	2.51781e+07	2.67864e+07	2.50789e+07	2.68541e+07	2.97999e+07	2.277e+07	2.99832e+07	2.68625e+07	2.56356e+07	2.96502e+07
PE(38:3)	3.6233e+09	4.18475e+09	3.69022e+09	3.76123e+09	4.12289e+09	3.76459e+09	3.33192e+09	3.80051e+09	3.7642e+09	3.18561e+09	3.21784e+09	3.36822e+09	3.53047e+09	3.67018e+09	3.50203e+09	3.07298e+09	3.48802e+09	3.14422e+09
PE(32:0)	1.30352e+07	1.29198e+07	1.33882e+07	1.39265e+07	1.4767e+07	1.33123e+07	1.38342e+07	1.67931e+07	1.67557e+07	1.25209e+07	1.47929e+07	1.40779e+07	1.64586e+07	1.43881e+07	1.30771e+07	1.22966e+07	1.30787e+07	1.22345e+07
PE(34:1)(rep)	2.56599e+08	2.78255e+08	2.37981e+08	2.39441e+08	2.57446e+08	2.73232e+08	2.71106e+08	2.6193e+08	2.65865e+08	2.74825e+08	2.69586e+08	2.83213e+08	2.77826e+08	2.78389e+08	2.69376e+08	2.64479e+08	2.64509e+08	2.48415e+08
PE(34:1)	2.68633e+07	2.68233e+07	3.05072e+07	3.29167e+07	3.00202e+07	3.11261e+07	3.09769e+07	2.85375e+07	3.23867e+07	3.06347e+07	2.90969e+07	3.2167e+07	3.06876e+07	3.06606e+07	2.85518e+07	2.83716e+07	2.764e+07	2.97318e+07
PE(35:1p)	7.01576e+06	7.31708e+06	6.96982e+06	6.60132e+06	6.88053e+06	7.17839e+06	9.9525e+06	9.74472e+06	8.54364e+06	1.07247e+07	9.87633e+06	1.05516e+07	1.34936e+07	9.69706e+06	1.00277e+07	9.92824e+06	9.50847e+06	9.67381e+06
PE(36:2)(rep)	3.23474e+08	3.55852e+08	3.06306e+08	3.15202e+08	2.45922e+08	3.26123e+08	3.31711e+08	2.89544e+08	3.1252e+08	3.28317e+08	3.36963e+08	3.53513e+08	3.50087e+08	3.42135e+08	3.24553e+08	3.35723e+08	3.09673e+08	3.02042e+08
PE(36:2)	9.52656e+06	1.10405e+07	1.56592e+07	2.43813e+07	1.77598e+07	1.11885e+07	1.34741e+07	1.0874e+07	1.9671e+07	1.76506e+07	1.3356e+07	1.46961e+07	1.90426e+07	1.32141e+07	1.0863e+07	1.17631e+07	9.54087e+06	1.2529e+07
PE(40:6p)(rep)(rep)	2.36505e+07	2.92319e+07	5.10679e+07	5.44165e+07	3.7802e+07	2.70717e+07	2.97069e+07	3.79913e+07	3.31947e+07	3.03953e+07	2.62358e+07	2.9572e+07	3.05659e+07	2.80204e+07	2.20875e+07	2.63206e+07	2.11594e+07	3.43982e+07
PE(40:6e)	1.42356e+08	4.14514e+08	2.39942e+08	1.42946e+08	1.18525e+08	1.32963e+08	3.03366e+08	3.11019e+08	3.21836e+08	3.33708e+08	3.14942e+08	3.79566e+08	3.23228e+08	3.01422e+08	3.67118e+08	3.90387e+08	3.56117e+08	3.34543e+08
PE(32:0p)	8.89292e+06	7.99727e+06	9.42239e+06	8.98895e+06	8.91247e+06	9.06221e+06	5.20119e+06	6.37859e+06	5.48807e+06	5.42782e+06	5.31118e+06	4.65343e+06	5.75822e+06	5.67404e+06	4.85039e+06	4.75192e+06	5.27047e+06	5.30937e+06
PE(40:5)	2.34864e+07	2.47564e+07	2.6917e+07	2.89669e+07	2.86002e+07	2.61592e+07	8.64726e+07	9.78081e+07	9.32702e+07	7.68599e+07	7.13675e+07	8.12661e+07	1.46466e+08	9.16913e+07	8.37592e+07	7.81523e+07	7.95508e+07	7.2043e+07
PE(34:2e)	6.42249e+06	6.66909e+06	1.07533e+07	1.59829e+07	1.2351e+07	1.03454e+07	8.20293e+06	7.25192e+06	8.2602e+06	6.28585e+06	6.8192e+06	6.61103e+06	5.29615e+06	7.0515e+06	6.25938e+06	5.34271e+06	4.59315e+06	8.33467e+06
PE(38:3)(rep)	2.22099e+07	2.40054e+07	2.28462e+07	2.61518e+07	2.49897e+07	2.40182e+07	2.43094e+07	2.75229e+07	2.36468e+07	2.47651e+07	2.39734e+07	2.52542e+07	2.43054e+07	2.39841e+07	3.03675e+07	2.9589e+07	3.14209e+07	2.43925e+07
PE(36:2p)(rep)(rep)	1.60009e+08	1.81645e+08	1.68248e+08	1.48173e+08	1.42707e+08	2.2137e+08	1.97699e+08	1.58819e+08	1.58322e+08	2.40524e+08	2.61452e+08	2.87691e+08	2.22462e+08	2.128e+08	2.51086e+08	2.51661e+08	2.51357e+08	2.50945e+08
PE(34:1e)	1.87276e+07	1.95381e+07	1.90917e+07	9.58561e+06	1.75021e+07	1.24897e+07	9.51493e+06	2.386e+07	8.05374e+06	9.82512e+06	1.07599e+07	1.19685e+07	1.02047e+07	9.0559e+06	8.12101e+06	1.06171e+07	1.12202e+07	1.0702e+07
PE(36:2p)(rep)	9.60249e+06	6.50629e+06	1.23999e+07	1.71181e+07	1.06958e+07	1.32598e+07	1.0659e+07	1.17388e+07	1.1559e+07	1.05973e+07	1.18567e+07	1.14622e+07	1.16567e+07	1.15241e+07	9.18011e+06	8.84864e+06	9.33958e+06	1.2659e+07
PE(40:4)	8.56581e+07	8.675e+07	8.33101e+07	9.68415e+07	8.26298e+07	9.39792e+07	2.97421e+08	3.22472e+08	3.0398e+08	3.13134e+08	2.77336e+08	3.38203e+08	3.11412e+08	3.12225e+08	3.23573e+08	3.50796e+08	3.34548e+08	3.09131e+08
PE(39:1)	6.29713e+09	5.97867e+09	5.92441e+09	5.96442e+09	6.00667e+09	6.5614e+09	6.4719e+09	6.07633e+09	6.20117e+09	6.67567e+09	6.6325e+09	7.25109e+09	6.80432e+09	6.7827e+09	7.13626e+09	7.33848e+09	7.13573e+09	6.86318e+09
PE(34:0)	2.32039e+07	2.22401e+07	2.54094e+07	2.75014e+07	2.54387e+07	2.2156e+07	2.38988e+07	2.87828e+07	2.98785e+07	2.04508e+07	2.4808e+07	2.20551e+07	3.05425e+07	2.36554e+07	2.02895e+07	2.26321e+07	2.10227e+07	2.18532e+07
PE(36:1)(rep)	3.37029e+08	3.51528e+08	3.32157e+08	3.28863e+08	3.35254e+08	4.1558e+08	3.95574e+08	3.30515e+08	3.60586e+08	3.91194e+08	4.07511e+08	4.74953e+08	4.13227e+08	4.29924e+08	4.23284e+08	4.42282e+08	4.04505e+08	4.19253e+08
PE(36:1)	2.28585e+07	2.21581e+07	3.10519e+07	3.58926e+07	3.00481e+07	2.64399e+07	2.90817e+07	2.8835e+07	3.07801e+07	2.83639e+07	3.10602e+07	3.47508e+07	2.98145e+07	3.28946e+07	2.83216e+07	2.77136e+07	2.51667e+07	3.02448e+07
PE(38:2)	1.48202e+07	1.62938e+07	1.37532e+07	1.31777e+07	1.24788e+07	2.05535e+07	2.41923e+07	1.69691e+07	2.13891e+07	2.24752e+07	3.28646e+07	3.2859e+07	3.4774e+07	3.25192e+07	3.58639e+07	2.79063e+07	3.21559e+07	2.33137e+07
PE(42:6e)	4.17443e+06	4.4331e+06	4.43277e+06	4.6323e+06	3.44691e+06	4.41828e+06	1.4884e+07	2.4021e+07	2.29224e+07	1.87313e+07	1.50461e+07	2.09022e+07	1.25449e+07	1.5341e+07	1.97028e+07	1.91024e+07	1.84434e+07	1.95801e+07
PE(18:0e/22:4)	7.76813e+06	7.71524e+06	7.92779e+06	7.52481e+06	6.54031e+06	9.7251e+06	2.64454e+07	2.84372e+07	2.33196e+07	3.36475e+07	1.08358e+07	2.48286e+07	2.46086e+07	2.41957e+07	2.33485e+07	3.2724e+07	2.80462e+07	2.50867e+07
PE(40:5e)	1.46298e+07	1.42839e+07	1.97541e+07	2.09644e+07	1.5895e+07	1.91683e+07	3.07232e+07	3.42553e+07	2.98249e+07	3.18024e+07	2.96104e+07	2.82852e+07	2.49255e+07	3.1906e+07	2.63716e+07	2.91106e+07	2.87622e+07	3.43013e+07
PE(42:7p)	1.45578e+07	1.50491e+07	1.96816e+07	2.08863e+07	1.58901e+07	1.89881e+07	2.91084e+07	3.4256e+07	3.34165e+07	3.03635e+07	2.96096e+07	2.85595e+07	2.46024e+07	3.1751e+07	2.44073e+07	2.92584e+07	2.58185e+07	3.31955e+07
PE(34:0p)	1.62505e+07	1.40886e+07	1.82314e+07	1.87102e+07	1.74039e+07	1.79337e+07	1.17329e+07	1.37324e+07	1.28631e+07	1.0324e+07	1.08893e+07	9.86919e+06	1.37729e+07	1.17758e+07	9.79291e+06	1.05208e+07	1.03247e+07	1.049e+07
PE(18:0p/18:1)(rep)	8.57392e+07	9.77219e+07	1.00139e+08	9.21092e+07	8.22764e+07	1.23604e+08	1.49132e+08	1.22568e+08	1.23511e+08	1.7997e+08	1.85645e+08	1.85895e+08	1.50966e+08	1.62076e+08	1.73023e+08	1.82432e+08	1.71486e+08	1.6424e+08
PE(36:2e)	2.07627e+07	1.74e+07	2.62349e+07	2.77583e+07	2.40664e+07	2.46237e+07	2.33122e+07	2.37725e+07	2.57931e+07	2.28787e+07	2.41844e+07	2.03074e+07	2.51067e+07	2.49636e+07	2.17731e+07	2.08543e+07	1.96639e+07	2.7072e+07
PE(38:1)	7.5513e+06	7.78226e+06	7.91051e+06	7.8951e+06	7.08212e+06	8.85623e+06	2.2961e+07	1.88951e+07	2.15246e+07	2.41186e+07	2.60335e+07	3.29758e+07	2.85111e+07	2.58365e+07	2.76811e+07	2.83556e+07	2.65954e+07	2.52885e+07
PE(40:2e)	1.44853e+06	1.8387e+06	1.71662e+06	2.24456e+06	1.13128e+06	1.1243e+06	1.2549e+07	1.41437e+07	1.06175e+07	1.30009e+07	1.22301e+07	2.264e+07	1.02044e+07	1.25764e+07	1.31851e+07	1.67793e+07	1.36382e+07	1.27414e+07
PE(38:2e)	4.50585e+06	4.85893e+06	5.92256e+06	6.81706e+06	4.25123e+06	4.86839e+06	2.11425e+07	1.73642e+07	1.85024e+07	2.30657e+07	2.54073e+07	2.83606e+07	2.18067e+07	2.40281e+07	2.5096e+07	2.40774e+07	2.3357e+07	2.48482e+07
PE(40:2p)	855049	1.03134e+06	1.14419e+06	1.17794e+06	778627	1.03977e+06	4.3227e+06	3.62067e+06	3.57388e+06	4.31466e+06	4.72701e+06	5.86917e+06	4.73999e+06	4.47948e+06	5.51442e+06	4.73611e+06	5.4975e+06	4.55794e+06
PE(40:1)	1.47842e+06	1.58613e+06	1.29683e+06	1.48483e+06	1.58902e+06	1.76502e+06	2.10633e+06	1.81553e+06	1.98879e+06	1.94095e+06	2.30575e+06	2.45835e+06	1.85944e+06	2.13075e+06	2.65326e+06	2.29272e+06	2.37395e+06	1.87828e+06
PE(40:0e)	822152	982820	1.03431e+06	941950	642495	954485	2.19188e+06	1.94121e+06	2.13892e+06	2.61755e+06	3.11551e+06	2.99392e+06	2.10278e+06	2.42657e+06	2.89801e+06	2.92871e+06	2.81765e+06	2.27951e+06
PE(40:2e)(rep)(rep)	1.18314e+06	1.40089e+06	1.57868e+06	1.81152e+06	1.15548e+06	1.21065e+06	6.4566e+06	5.79116e+06	5.78054e+06	7.08574e+06	8.60793e+06	9.15098e+06	7.26326e+06	7.588e+06	8.73555e+06	8.14453e+06	7.88088e+06	7.38199e+06
PE(40:2e)(rep)	331231	386480	454462	487372	313286	336557	1.71064e+06	1.66011e+06	1.64885e+06	1.95014e+06	2.31397e+06	2.48846e+06	2.03042e+06	2.04319e+06	2.3881e+06	2.20809e+06	2.14788e+06	2.05016e+06
PE(42:2e)	1.36211e+07	1.38744e+07	1.22581e+07	1.31583e+07	1.42101e+07	1.54976e+07	9.40988e+06	1.37487e+07	1.40997e+07	1.39304e+07	1.45798e+07	8.93616e+06	1.32476e+07	1.48155e+07	1.60144e+07	1.53005e+07	1.66167e+07	1.0934e+07
