# Supplementary material for: Comprehensive metagenomic and lipidomic analysis showed that baicalin could improve depressive behaviour in atherosclerotic mice by inhibiting nerve cell ferroptosis
Source: Front Immunol. 2025 Sep 5;16:1599570. doi: 10.3389/fimmu.2025.1599570 (PMC12446369; doi:10.3389/fimmu.2025.1599570)
Supplement: Supplementary file 1 [file DataSheet1.zip › ╘¡╩╝╩2╛▌╔╧┤1⁄2/4 Lipidomics/Prefrontal cortex/C ROC/ROC.xlsx]

## Sheet: Sheet1
ID	roc	raw
s7	0.888889	PE(16:1p/22:6)
s14	0.805556	PE(16:0p/22:6)(rep)
s29	0.805556	PE(18:0p/22:6)(rep)(rep)
s90	0.805556	PE(38:6p)
s107	0.777778	PE(36:2)
s35	0.777778	PE(16:0p/16:0)
s102	0.75	PE(32:0)
s104	0.75	PE(34:1)
s112	0.75	PE(34:2e)
s5	0.75	PE(18:2p/22:6)
s75	0.75	PE(44:12)
s91	0.75	PE(40:7p)
s93	0.75	PE(36:2p)
s59	0.722222	PE(16:0/22:6)(rep)
s126	0.722222	PE(42:7p)
s66	0.722222	PE(16:0/16:0)
s74	0.722222	PE(44:12)(rep)
s76	0.722222	PE(42:9)
s25	0.694444	PE(18:0/22:6)
s94	0.694444	PE(38:6e)(rep)
s108	0.694444	PE(40:6p)(rep)(rep)
s121	0.694444	PE(36:1)
s28	0.694444	PE(18:0p/22:6)(rep)
s39	0.694444	PE(18:0/16:0)
s97	0.694444	PE(36:4p)
s119	0.666667	PE(34:0)
s13	0.666667	PE(16:0p/22:6)
s17	0.666667	PE(18:1p/22:6)(rep)
s56	0.666667	PE(18:3/20:4)
s82	0.666667	PE(42:9)(rep)
s80	0.638889	PE(38:5)
s116	0.638889	PE(36:2p)(rep)
s123	0.638889	PE(42:6e)
s125	0.638889	PE(40:5e)
s55	0.638889	PE(20:4/22:6)(rep)
s103	0.611111	PE(34:1)(rep)
s6	0.611111	PE(18:2p/22:6)(rep)
s8	0.611111	PE(16:0/22:6)
s86	0.611111	PE(44:10)
s89	0.611111	PE(34:2)
s115	0.583333	PE(34:1e)
s21	0.583333	PE(16:0p/20:4)(rep)
s33	0.583333	PE(18:0p/22:5)(rep)
s47	0.583333	PE(18:0p/16:0)
s61	0.583333	PE(16:0/20:4)(rep)
s95	0.583333	PE(40:6p)
s1	0.555556	PE(22:6/22:6)
s101	0.555556	PE(38:3)
s105	0.555556	PE(35:1p)
s110	0.555556	PE(32:0p)
s127	0.555556	PE(34:0p)
s57	0.555556	PE(16:1/20:4)(rep)
s65	0.555556	PE(18:0/22:6)(rep)
s73	0.555556	PE(18:1p/24:1)
s9	0.555556	PE(18:1/22:6)
s2	0.527778	PE(20:4/22:6)
s36	0.527778	PE(18:1p/16:0)
s77	0.527778	PE(38:7)
s79	0.527778	PE(40:8)
s83	0.527778	PE(42:8)
s100	0.5	PE(36:4e)
s106	0.5	PE(36:2)(rep)
s111	0.5	PE(40:5)
s124	0.5	PE(18:0e/22:4)
s129	0.5	PE(36:2e)
s24	0.5	PE(16:0p/20:3)
s27	0.5	PE(18:1/18:1)
s81	0.5	PE(46:12)
s88	0.5	PE(32:1)
s46	0.472222	PE(18:0p/22:3)
s128	0.472222	PE(18:0p/18:1)(rep)
s131	0.472222	PE(40:2e)
s135	0.472222	PE(40:0e)
s15	0.472222	PE(18:1p/22:6)
s32	0.472222	PE(18:0p/22:5)
s34	0.472222	PE(18:0/22:5)
s85	0.472222	PE(42:7)
s78	0.444444	PE(44:11)
s87	0.444444	PE(40:7)(rep)
s98	0.444444	PE(38:6e)
s18	0.444444	PE(18:0p/22:6)
s19	0.444444	PE(16:0p/20:4)
s30	0.444444	PE(18:0e/22:6)
s68	0.444444	PE(18:0/20:4)
s134	0.416667	PE(40:1)
s4	0.416667	PE(16:1/20:4)
s64	0.416667	PE(16:0p/20:3)(rep)
s84	0.416667	PE(22:4/22:6)
s3	0.416667	PE(18:2/22:6)
s31	0.416667	PE(16:0p/22:4)
s37	0.416667	PE(18:1p/18:1)
s38	0.416667	PE(18:0/22:4)
s45	0.416667	PE(18:0p/22:4)(rep)
s114	0.388889	PE(36:2p)(rep)(rep)
s26	0.388889	PE(16:0/18:1)
s43	0.388889	PE(18:0p/22:4)
s72	0.388889	PE(18:0p/22:1)(rep)
s96	0.388889	PE(40:6p)(rep)
s99	0.388889	PE(34:2p)
s11	0.388889	PE(16:0/18:2)
s132	0.361111	PE(38:2e)
s22	0.361111	PE(18:1p/16:1)
s63	0.361111	PE(16:0e/20:4)
s69	0.361111	PE(18:1p/16:0)(rep)
s10	0.333333	PE(16:0/20:4)
s42	0.333333	PE(20:0p/22:6)
s44	0.333333	PE(20:0p/22:6)(rep)
s48	0.333333	PE(18:0p/18:1)
s52	0.333333	PE(18:0p/20:1)
s58	0.333333	PE(20:3/22:6)
s62	0.333333	PE(18:1/20:4)(rep)
s71	0.333333	PE(18:1p/22:1)(rep)
s113	0.305556	PE(38:3)(rep)
s117	0.305556	PE(40:4)
s136	0.305556	PE(40:2e)(rep)(rep)
s137	0.305556	PE(40:2e)(rep)
s54	0.305556	PE(18:0p/22:1)
s60	0.305556	PE(22:4/20:4)
s67	0.305556	PE(16:0p/22:5)
s109	0.305556	PE(40:6e)
s40	0.305556	PE(18:0/18:1)
s53	0.305556	PE(18:1p/22:1)
s49	0.277778	PE(18:1p/20:1)
s20	0.25	PE(18:1p/14:0)
s41	0.25	PE(20:1/18:1)
s50	0.25	PE(18:0/20:1)
s70	0.25	PE(18:0p/17:1)
s122	0.25	PE(38:2)
s130	0.222222	PE(38:1)
s133	0.222222	PE(40:2p)
s138	0.222222	PE(42:2e)
s23	0.222222	PE(18:1p/20:4)
s120	0.194444	PE(36:1)(rep)
s51	0.194444	PE(20:0p/22:4)
s92	0.194444	PE(36:3)
s12	0.166667	PE(18:1/20:4)
s16	0.166667	PE(18:1/18:2)
s118	0.138889	PE(39:1)
