# Supplementary material for: Comprehensive metagenomic and lipidomic analysis showed that baicalin could improve depressive behaviour in atherosclerotic mice by inhibiting nerve cell ferroptosis
Source: Front Immunol. 2025 Sep 5;16:1599570. doi: 10.3389/fimmu.2025.1599570 (PMC12446369; doi:10.3389/fimmu.2025.1599570)
Supplement: Supplementary file 1 [file DataSheet1.zip › ╘¡╩╝╩2╛▌╔╧┤1⁄2/5 Correlation analysis/A Hippocampus/BAvsHF/metabo-BA-HF.xlsx]

## Sheet: Sheet 1
...1	HFB_1	HFB_2	HFB_3	HFB_4	HFB_5	HFB_6	BA_1	BA_2	BA_3	BA_4	BA_5	BA_6
PE(22:6/22:6)	9.03523e+06	8.60017e+06	7.37274e+06	8.4864e+06	8.76446e+06	8.57716e+06	7.59045e+06	9.11798e+06	7.56114e+06	7.62372e+06	7.21801e+06	7.62222e+06
PE(20:4/22:6)	7.01125e+06	6.70919e+06	5.92047e+06	6.21196e+06	6.66552e+06	6.22335e+06	6.18178e+06	6.56996e+06	6.0172e+06	5.63653e+06	5.60588e+06	6.51194e+06
PE(20:4/20:4)(rep)	4.05383e+06	3.90873e+06	3.83742e+06	3.87527e+06	4.12014e+06	3.98428e+06	4.05982e+06	3.89091e+06	3.58264e+06	3.90706e+06	3.40332e+06	3.66107e+06
PE(20:4/20:4)	9.86896e+06	10500000	11500000	10200000	10600000	11100000	11300000	10300000	9.63167e+06	11000000	8.69338e+06	10800000
PE(16:1/20:4)	2.15396e+06	2.35736e+06	2.03135e+06	2.32144e+06	2.03285e+06	2.29717e+06	2.2484e+06	2.14829e+06	1.85852e+06	1.93594e+06	2.20965e+06	1.8698e+06
PE(18:2p/22:6)(rep)	3.26035e+06	3.08513e+06	2.65576e+06	81378.1	2.49561e+06	3.19909e+06	3.05079e+06	2.67597e+06	2.82255e+06	3.13511e+06	2.3673e+06	3.22185e+06
PE(18:2p/22:6)	24000000	25600000	26300000	22800000	22500000	26600000	28900000	21900000	20600000	20600000	21000000	26400000
PE(16:0/22:6)	170000000	157000000	212000000	170000000	186000000	174000000	198000000	173000000	170000000	159000000	161000000	158000000
PE(18:1/22:6)	60900000	56200000	61000000	56300000	61400000	64500000	62900000	66400000	57300000	59500000	55100000	56600000
PE(16:0/20:4)	92400000	89700000	87000000	91700000	94000000	92000000	88900000	94000000	85000000	85100000	96500000	90000000
PE(16:0/18:2)	3.00409e+06	2.93836e+06	2.60527e+06	3.24121e+06	3.06937e+06	3.24502e+06	2.83904e+06	3.1088e+06	2.7184e+06	2.84812e+06	2.90231e+06	2.8977e+06
PE(18:1/20:4)	110000000	109000000	100000000	111000000	108000000	108000000	109000000	112000000	108000000	104000000	108000000	111000000
PE(16:0p/22:6)	327000000	295000000	311000000	307000000	310000000	311000000	294000000	309000000	297000000	274000000	284000000	306000000
PE(16:0p/22:6)(rep)	883000000	881000000	894000000	851000000	838000000	929000000	866000000	823000000	796000000	793000000	778000000	911000000
PE(18:1p/22:6)	165000000	165000000	160000000	163000000	156000000	165000000	158000000	155000000	162000000	151000000	148000000	156000000
PE(18:1/18:2)	6.17052e+06	6.58641e+06	7.03612e+06	6.36895e+06	5.9709e+06	6.26998e+06	6.45848e+06	6.67272e+06	7.01803e+06	6.32343e+06	7.49756e+06	6.37564e+06
PE(18:1p/22:6)(rep)	451000000	495000000	469000000	445000000	431000000	464000000	457000000	421000000	446000000	436000000	404000000	457000000
PE(18:0p/22:6)	14400000	15200000	13800000	21000000	17900000	10600000	10900000	5.3358e+06	5.91504e+06	9.60491e+06	4.64113e+06	10400000
PE(16:0p/20:4)	65600000	58900000	63000000	61000000	62700000	61700000	57700000	66200000	54400000	61300000	68800000	64800000
PE(18:1p/14:0)	7.33387e+06	7.33425e+06	6.00045e+06	8.37601e+06	5.46123e+06	6.63008e+06	7.02859e+06	6.31119e+06	7.55882e+06	6.50656e+06	5.64019e+06	6.71059e+06
PE(16:0p/20:4)(rep)	182000000	169000000	178000000	166000000	171000000	179000000	164000000	176000000	152000000	184000000	187000000	189000000
PE(18:1p/16:1)	17100000	17300000	24700000	17300000	14600000	16000000	16800000	13900000	20900000	19700000	17500000	20000000
PE(18:1p/20:4)	367000000	466000000	442000000	461000000	415000000	427000000	404000000	385000000	459000000	457000000	417000000	437000000
PE(16:0p/20:3)	27500000	34100000	27000000	30100000	33800000	29500000	29900000	25900000	25700000	28400000	26500000	30500000
PE(18:0/22:6)	514000000	440000000	527000000	511000000	573000000	496000000	498000000	509000000	496000000	495000000	510000000	476000000
PE(16:0p/22:5)	23400000	23300000	23600000	23100000	18300000	21100000	32500000	21400000	20200000	23300000	21300000	22300000
PE(16:0/18:1)	92000000	89300000	85900000	94400000	92800000	91000000	87500000	92300000	88500000	91900000	88000000	86900000
PE(18:0/18:2)	11900000	13400000	11700000	14900000	13000000	12100000	14400000	15600000	13800000	12400000	22100000	13800000
PE(18:0p/22:6)(rep)	540000000	481000000	550000000	413000000	559000000	544000000	534000000	573000000	495000000	486000000	492000000	551000000
PE(18:0p/22:6)(rep)(rep)	1320000000	1240000000	1420000000	1340000000	1320000000	1410000000	1430000000	1150000000	1280000000	1240000000	1190000000	1290000000
PE(18:0e/22:6)	164000000	235000000	215000000	188000000	231000000	228000000	206000000	180000000	234000000	235000000	206000000	223000000
PE(18:0p/22:5)(rep)	464000000	491000000	443000000	437000000	384000000	417000000	403000000	331000000	463000000	464000000	360000000	402000000
PE(18:0/22:5)	34200000	29900000	30600000	31300000	26800000	27500000	50200000	32700000	26400000	31900000	31500000	25900000
PE(16:0p/16:0)	18500000	13900000	16800000	13100000	14700000	15000000	15300000	13000000	13800000	12400000	14500000	13500000
PE(18:1p/16:0)	315000000	344000000	327000000	375000000	325000000	317000000	349000000	306000000	359000000	355000000	323000000	336000000
PE(18:1p/18:1)	589000000	680000000	656000000	778000000	664000000	621000000	687000000	583000000	784000000	761000000	662000000	716000000
PE(18:0/22:4)	138000000	114000000	131000000	125000000	112000000	128000000	98200000	119000000	117000000	124000000	132000000	109000000
PE(18:0/16:0)	11100000	8.09637e+06	11300000	9.02369e+06	12000000	9.75785e+06	10500000	11100000	8.63992e+06	9.10331e+06	9.47928e+06	8.73856e+06
PE(18:0/18:1)	199000000	224000000	195000000	242000000	198000000	206000000	214000000	218000000	238000000	238000000	191000000	214000000
PE(20:1/18:1)	11500000	14500000	11800000	16400000	11900000	11700000	13700000	13400000	16700000	17200000	10600000	12100000
PE(20:0p/22:6)	5.94082e+06	5.31957e+06	5.54404e+06	5.44748e+06	5.73088e+06	5.80542e+06	4.91292e+06	5.55129e+06	5.21761e+06	5.86214e+06	5.81181e+06	5.22293e+06
PE(18:0e/22:4)	18000000	27400000	27500000	27100000	24600000	28200000	31900000	14000000	16900000	35600000	27100000	22800000
PE(18:0p/22:4)	168000000	199000000	166000000	173000000	178000000	180000000	153000000	196000000	179000000	211000000	192000000	184000000
PE(18:0p/22:4)(rep)	365000000	389000000	426000000	439000000	354000000	393000000	363000000	373000000	387000000	435000000	377000000	400000000
PE(18:0p/16:0)	36100000	27100000	35100000	29300000	32600000	32800000	32900000	33000000	27900000	24800000	30200000	29300000
PE(18:0p/18:1)	372000000	410000000	395000000	464000000	402000000	393000000	376000000	388000000	497000000	500000000	409000000	408000000
PE(18:1p/20:1)	218000000	279000000	250000000	314000000	245000000	248000000	242000000	241000000	328000000	335000000	235000000	259000000
PE(18:0/20:1)	13300000	16100000	13400000	17100000	13100000	12700000	13500000	15100000	15900000	16700000	11700000	13900000
PE(20:0p/22:4)	16600000	22700000	16400000	16000000	14900000	17200000	16000000	24200000	15600000	18900000	17300000	17600000
PE(18:0p/20:1)	127000000	149000000	126000000	171000000	149000000	128000000	118000000	128000000	161000000	169000000	126000000	134000000
PE(18:1p/22:1)	25300000	33500000	25900000	33500000	26900000	25700000	26700000	25300000	32900000	33000000	24000000	26500000
PE(18:0p/22:1)	8.05447e+06	9.54185e+06	8.52626e+06	9.64662e+06	8.84794e+06	7.71889e+06	7.05565e+06	7.84919e+06	9.21309e+06	10200000	7.85984e+06	7.94003e+06
PE(20:4/22:6)(rep)	18200000	17800000	16800000	16300000	16900000	18400000	16300000	16600000	16200000	16500000	14300000	17400000
PE(16:1/20:4)(rep)	6.35972e+06	7.16577e+06	6.0888e+06	5.6378e+06	6.07685e+06	6.44807e+06	6.42945e+06	6.14624e+06	5.16153e+06	5.12707e+06	6.09561e+06	5.60141e+06
PE(20:3/22:6)	1.11245e+06	939466	1.00105e+06	996544	1.15075e+06	1.00809e+06	791299	1.12095e+06	983878	1.06327e+06	924555	1.00672e+06
PE(16:1p/22:6)	4.36707e+06	4.70406e+06	4.66647e+06	3.94003e+06	3.74671e+06	4.09532e+06	3.50393e+06	3.60522e+06	4.51577e+06	3.9539e+06	4.29522e+06	4.25775e+06
PE(16:0/22:6)(rep)	857000000	903000000	867000000	818000000	873000000	849000000	721000000	764000000	810000000	867000000	777000000	776000000
PE(22:4/20:4)	2.77523e+06	2.48182e+06	2.65553e+06	2.72866e+06	2.4454e+06	2.61864e+06	3.83954e+06	3.01228e+06	2.17437e+06	2.24277e+06	2.188e+06	2.83983e+06
PE(22:4/20:4)(rep)	10700000	8.97163e+06	9.52482e+06	8.60591e+06	8.47071e+06	10000000	9.32432e+06	9.03481e+06	8.58455e+06	9.3357e+06	8.01096e+06	9.49636e+06
PE(16:0/16:1)	1.71909e+06	1.97148e+06	1.62867e+06	2.11551e+06	1.71653e+06	1.86988e+06	1.66927e+06	1.95867e+06	1.74648e+06	1.94042e+06	2.02545e+06	1.86424e+06
PE(16:0/20:4)(rep)	268000000	282000000	267000000	254000000	259000000	271000000	254000000	249000000	246000000	261000000	264000000	274000000
PE(18:1/20:4)(rep)	311000000	334000000	278000000	306000000	295000000	309000000	330000000	308000000	311000000	275000000	270000000	292000000
PE(18:1p/14:0)(rep)	2.42234e+06	2.70302e+06	2.15837e+06	2.93045e+06	2.22026e+06	2.53687e+06	2.70467e+06	2.27886e+06	2.84094e+06	2.81094e+06	2.26016e+06	2.53112e+06
PE(16:0e/20:4)	6.29717e+06	5.98743e+06	6.39776e+06	5.97238e+06	6.23817e+06	5.8716e+06	7.23339e+06	5.8865e+06	5.7107e+06	5.74312e+06	6.49197e+06	6.45068e+06
PE(16:0p/20:3)(rep)	4.14527e+06	6.66066e+06	6.39776e+06	5.49339e+06	6.78052e+06	4.18674e+06	7.3095e+06	5.07853e+06	5.87063e+06	6.03236e+06	4.45399e+06	4.70122e+06
PE(16:0/16:0)	5.18695e+06	4.4187e+06	4.99152e+06	4.44326e+06	5.37537e+06	4.78733e+06	4.39936e+06	4.49673e+06	4.04127e+06	4.24053e+06	4.65995e+06	3.92259e+06
PE(18:0/20:4)	2180000000	2160000000	2200000000	2060000000	1980000000	2140000000	2100000000	2120000000	2070000000	2170000000	2210000000	2140000000
PE(18:0/22:5)(rep)	74200000	73000000	66400000	69000000	58000000	74100000	114000000	68000000	60800000	69800000	68700000	59700000
PE(18:1p/16:0)(rep)	156000000	150000000	149000000	190000000	156000000	156000000	168000000	160000000	181000000	178000000	164000000	159000000
PE(18:0p/17:1)	13700000	16000000	15900000	18200000	15000000	13700000	17800000	14300000	17200000	18100000	16800000	14700000
PE(18:0p/18:1)(rep)	195000000	195000000	184000000	252000000	213000000	190000000	191000000	204000000	236000000	238000000	187000000	202000000
PE(18:1p/22:1)(rep)	10000000	12900000	10100000	14200000	10700000	10100000	11100000	10800000	13400000	13500000	9.37548e+06	10500000
PE(18:0p/22:1)(rep)	3.40542e+06	3.97445e+06	3.56702e+06	4.68085e+06	4.19792e+06	3.34763e+06	3.39887e+06	3.82071e+06	4.07159e+06	4.24974e+06	3.54671e+06	3.4888e+06
PE(44:12)(rep)	22200000	21800000	21700000	21200000	23500000	22300000	20200000	23900000	20100000	22100000	18500000	21400000
PE(44:12)	3.08633e+06	2.54007e+06	2.6313e+06	2.47075e+06	2.87193e+06	2.44086e+06	2.43105e+06	2.95884e+06	2.91008e+06	2.6465e+06	2.37192e+06	2.66952e+06
PE(36:6)	755901	799390	641403	628763	669263	690721	614427	589444	767993	685925	626876	649403
PE(42:10)	1.80592e+06	3.28318e+06	6.11672e+06	1.93708e+06	2.19759e+06	2.1953e+06	4.03753e+06	2.17661e+06	2.34533e+06	2.04826e+06	3.95934e+06	5.85301e+06
PE(38:7)	5.18516e+06	5.42415e+06	5.52303e+06	4.9543e+06	5.16501e+06	5.5158e+06	4.88936e+06	4.80248e+06	4.60962e+06	5.05916e+06	4.54636e+06	4.89199e+06
PE(44:11)	3.02163e+06	3.0422e+06	3.02129e+06	2.5035e+06	2.81303e+06	2.38168e+06	2.10193e+06	2.61002e+06	2.76235e+06	3.17897e+06	2.45194e+06	2.93259e+06
PE(42:9)	2.68293e+06	2.96152e+06	2.8004e+06	2.93739e+06	3.0367e+06	2.4143e+06	2.27191e+06	2.76123e+06	2.73354e+06	2.79946e+06	2.56078e+06	2.36952e+06
PE(44:10)(rep)	87100000	99700000	71700000	80200000	101000000	77000000	86900000	96400000	73200000	77200000	64500000	83800000
PE(44:10)	9.45602e+06	8.16994e+06	8.14035e+06	8.76589e+06	8.92888e+06	8.26044e+06	8.27661e+06	8.9826e+06	9.02194e+06	8.21173e+06	7.68501e+06	8.45591e+06
PE(40:7)	234000000	237000000	236000000	218000000	240000000	237000000	228000000	223000000	225000000	247000000	206000000	236000000
PE(32:1)	5.07494e+06	6.24919e+06	5.26358e+06	6.61134e+06	5.11892e+06	5.99758e+06	5.46846e+06	4.79652e+06	6.20906e+06	6.04064e+06	6.40578e+06	6.20255e+06
PE(34:2)	8.73089e+06	9.50484e+06	8.70975e+06	9.82514e+06	9.04022e+06	9.7453e+06	8.46168e+06	8.95158e+06	8.06509e+06	8.28279e+06	8.70375e+06	9.39152e+06
PE(38:6p)	71600000	61500000	78300000	74000000	81100000	62600000	72800000	74000000	74400000	58900000	73800000	70300000
PE(40:7p)	54000000	52000000	58000000	53900000	54500000	50900000	52300000	51400000	54400000	47900000	50800000	51900000
PE(36:3)	18900000	20500000	21000000	21000000	20000000	19100000	22700000	21300000	23500000	22000000	23100000	20900000
PE(36:2p)	102000000	107000000	103000000	95200000	91300000	102000000	101000000	91900000	95900000	97600000	85700000	109000000
PE(40:6p)	29000000	28300000	23300000	26400000	22400000	28700000	30000000	26700000	27500000	23900000	26100000	31100000
PE(40:6p)(rep)	4.56696e+06	4.2112e+06	4.15375e+06	4.40685e+06	4.72804e+06	4.54689e+06	5.15864e+06	4.01567e+06	4.44665e+06	4.38678e+06	4.03236e+06	4.43907e+06
PE(38:6e)	29200000	39600000	70800000	55300000	81100000	31200000	45400000	46200000	13200000	44200000	50700000	46500000
PE(36:4p)	23200000	19500000	25100000	22500000	24800000	22600000	21500000	24300000	21100000	23200000	26300000	23800000
PE(34:2p)	3.93309e+06	5.17985e+06	4.57391e+06	5.76085e+06	4.23821e+06	4.92131e+06	5.5272e+06	4.48391e+06	6.69341e+06	6.13689e+06	4.91921e+06	5.26156e+06
PE(36:4e)	27500000	34100000	27000000	30100000	33800000	29500000	29900000	25900000	25700000	28400000	26500000	30500000
PE(40:6)	3020000000	2790000000	2860000000	2670000000	3020000000	3020000000	2710000000	2650000000	2660000000	3130000000	2690000000	2830000000
PE(38:3)	2880000000	2740000000	2740000000	2620000000	3000000000	3020000000	2700000000	2550000000	2590000000	3020000000	2670000000	2720000000
PE(32:0)	16200000	13300000	15700000	13300000	16100000	14400000	12700000	12200000	12200000	12200000	13000000	11900000
PE(34:1)(rep)	282000000	296000000	274000000	287000000	276000000	287000000	265000000	266000000	271000000	266000000	271000000	271000000
PE(34:1)	24000000	19800000	33900000	27900000	32500000	30400000	29500000	28500000	22500000	30200000	27800000	30000000
PE(35:1p)	9.07682e+06	9.70936e+06	9.74479e+06	11400000	8.79727e+06	9.91657e+06	11800000	9.28133e+06	9.41997e+06	11000000	11100000	10900000
PE(36:2)(rep)	313000000	326000000	315000000	255000000	304000000	323000000	317000000	307000000	346000000	376000000	252000000	318000000
PE(36:2)	10500000	8.02791e+06	16100000	11500000	17000000	8.61008e+06	10200000	15000000	17000000	10100000	17200000	9.83995e+06
PE(40:6p)(rep)(rep)	28600000	19100000	41400000	29300000	35700000	24500000	32100000	28500000	26500000	22900000	37300000	30800000
PE(32:0p)	8.68825e+06	6.71565e+06	7.03725e+06	6.4722e+06	6.84505e+06	6.13117e+06	7.79068e+06	7.40472e+06	6.50347e+06	5.62809e+06	6.467e+06	6.46598e+06
PE(38:4p)	14000000	10400000	17900000	15300000	19000000	12300000	16000000	15500000	13500000	11000000	19500000	14000000
PE(38:3)(rep)	24300000	24300000	27300000	26900000	25700000	25100000	22800000	23600000	23900000	29000000	57300000	29800000
PE(36:2p)(rep)(rep)	267000000	291000000	268000000	373000000	298000000	279000000	315000000	294000000	373000000	347000000	294000000	299000000
PE(36:2p)(rep)	16000000	15400000	23400000	25800000	30100000	16100000	21800000	20700000	22600000	17100000	22200000	20500000
PE(34:1e)	31200000	31000000	31300000	31400000	34700000	28300000	30100000	27700000	32400000	40300000	45800000	33000000
PE(40:4)	326000000	329000000	367000000	330000000	301000000	316000000	314000000	308000000	285000000	343000000	325000000	321000000
PE(34:0)	26900000	18500000	29500000	21600000	26200000	23100000	23600000	23100000	18500000	22700000	26100000	22100000
PE(36:1)(rep)	456000000	535000000	488000000	524000000	453000000	458000000	462000000	451000000	511000000	533000000	471000000	508000000
PE(36:1)	27700000	29400000	38000000	32900000	35900000	29100000	31400000	31800000	33300000	28600000	36100000	31100000
PE(38:2)	27300000	37600000	29300000	37200000	38500000	27500000	40600000	40800000	49200000	51600000	37600000	39500000
PE(42:6e)	25900000	28200000	22700000	19600000	20900000	29500000	18300000	29100000	28900000	34700000	19500000	21300000
PE(40:5e)	38100000	30600000	44100000	37100000	41800000	33700000	38700000	39400000	40200000	33300000	43700000	37100000
PE(42:7p)	35500000	29800000	42900000	36700000	39000000	35000000	37900000	37800000	39300000	33100000	39900000	36000000
PE(34:0p)	17900000	12500000	16900000	14600000	17800000	15900000	18000000	16100000	15500000	13200000	14500000	14900000
PE(36:2e)	26500000	22600000	30400000	31600000	34900000	28300000	28000000	30200000	32800000	32200000	33200000	27900000
PE(38:1)	31900000	39500000	30900000	39000000	32600000	28600000	33900000	33600000	36900000	40000000	29200000	35100000
PE(40:2)	10500000	12200000	10100000	11900000	10300000	7.89084e+06	10400000	9.64837e+06	12600000	11500000	10000000	9.15516e+06
PE(40:2e)	17500000	19100000	17800000	17800000	14900000	19300000	16500000	24200000	16300000	19600000	17200000	17600000
PE(38:2e)	24700000	26100000	26100000	32900000	30700000	24800000	24700000	26100000	30600000	31600000	25600000	26500000
PE(40:2p)	5.17703e+06	6.15677e+06	5.64232e+06	6.73034e+06	6.39863e+06	5.22943e+06	5.80346e+06	5.4538e+06	7.64386e+06	6.21596e+06	5.25453e+06	5.63845e+06
PE(40:1)	2.83015e+06	3.27659e+06	2.80278e+06	3.00466e+06	2.62687e+06	2.5481e+06	2.38074e+06	2.55132e+06	3.16968e+06	3.27242e+06	2.6482e+06	2.60177e+06
PE(40:2e)(rep)	2.28241e+06	2.67876e+06	2.44635e+06	2.72152e+06	2.58398e+06	2.23064e+06	2.12478e+06	2.36866e+06	2.63275e+06	2.82162e+06	2.31644e+06	2.24711e+06
PE(42:2e)	20400000	10200000	15100000	14700000	16700000	18400000	12300000	17200000	10100000	16900000	17400000	12500000
PE(42:1)	764102	840133	767741	772840	631858	591198	495293	620275	756737	776777	782727	549938
