# Supplementary material for: Comprehensive metagenomic and lipidomic analysis showed that baicalin could improve depressive behaviour in atherosclerotic mice by inhibiting nerve cell ferroptosis
Source: Front Immunol. 2025 Sep 5;16:1599570. doi: 10.3389/fimmu.2025.1599570 (PMC12446369; doi:10.3389/fimmu.2025.1599570)
Supplement: Supplementary file 1 [file DataSheet1.zip › ╘¡╩╝╩2╛▌╔╧┤1⁄2/5 Correlation analysis/A Hippocampus/BAvsHF/other-BA-HF.xlsx]

## Sheet: Sheet 1
...1	HFB_1	HFB_2	HFB_3	HFB_4	HFB_5	HFB_6	BA_1	BA_2	BA_3	BA_4	BA_5	BA_6
Helicobacter_typhlonius	31.0768	42.6926	0.962636	41.2651	42.6484	36.568	0.73221	0.405512	14.2687	0.580695	12.0911	11.4652
Duncaniella_dubosii	3.95032	1.95286	6.22566	3.31314	1.93812	4.22605	6.47561	10.3001	2.99272	3.15565	5.84382	2.05726
Muribaculum_sp_TLL-A4	2.29648	1.07558	3.65535	1.57333	0.882281	2.84513	4.56136	18.9481	2.66395	1.96304	3.41126	1.60207
Phocaeicola_vulgatus	4.51398	1.24387	5.77549	2.38583	4.1358	3.87856	0.462282	0.691372	0.388205	4.19406	1.74096	1.03877
Duncaniella_sp_C9	0.657581	0.509614	1.63565	0.587012	0.177127	0.789547	0.39451	1.80522	1.03457	1.82515	2.31549	0.218321
Helicobacter_hepaticus	0.907533	1.23792	0.632139	1.19869	1.23328	1.12293	0.508793	0.244525	0.5567	0.384591	0.39815	0.673332
Bacteroides_sp_CACC_737	0.647288	0.599411	1.76276	2.59554	0.108647	0.891214	0.377899	0.401161	0.646192	0.597424	0.206467	0.15272
Bacteroides_sp_A1C1	0.617046	0.538707	1.79292	2.58432	0.103718	0.884683	0.363946	0.390718	0.626616	0.530013	0.160738	0.120357
Escherichia_coli	0.104298	0.0851393	0.0618587	0.0424533	0.0639714	0.0814299	0.0782375	0.131835	0.165	0.11859	0.179305	1.42748
