# Supplementary material for: Comprehensive metagenomic and lipidomic analysis showed that baicalin could improve depressive behaviour in atherosclerotic mice by inhibiting nerve cell ferroptosis
Source: Front Immunol. 2025 Sep 5;16:1599570. doi: 10.3389/fimmu.2025.1599570 (PMC12446369; doi:10.3389/fimmu.2025.1599570)
Supplement: Supplementary file 1 [file DataSheet1.zip › ╘¡╩╝╩2╛▌╔╧┤1⁄2/5 Correlation analysis/A Hippocampus/BAvsHF/spearman_correlation_filter.xlsx]

## Sheet: Sheet1
from	to	value	p
Helicobacter_typhlonius	PE(34:1)(rep)	0.883442	0.000138891
Helicobacter_hepaticus	PE(34:1)(rep)	0.883442	0.000138891
Helicobacter_hepaticus	PE(18:0p/22:6)	0.832168	0.00144087
Escherichia_coli	PE(18:0p/22:6)	-0.797203	0.00316125
Duncaniella_sp_C9	PE(16:0p/20:3)	-0.797203	0.00316125
Duncaniella_sp_C9	PE(36:4e)	-0.797203	0.00316125
Phocaeicola_vulgatus	PE(40:6)	0.75354	0.00465308
Helicobacter_hepaticus	PE(16:0p/20:3)	0.734266	0.0090521
Helicobacter_hepaticus	PE(36:4e)	0.734266	0.0090521
Phocaeicola_vulgatus	PE(18:0/18:2)	-0.725045	0.00762875
Muribaculum_sp_TLL-A4	PE(16:0p/20:3)	-0.72028	0.0110205
Phocaeicola_vulgatus	PE(20:0p/22:6)	0.72028	0.0110205
Phocaeicola_vulgatus	PE(38:7)	0.72028	0.0110205
Muribaculum_sp_TLL-A4	PE(36:4e)	-0.72028	0.0110205
Helicobacter_hepaticus	PE(36:3)	-0.714537	0.00902393
Escherichia_coli	PE(18:0p/22:6)(rep)(rep)	-0.708776	0.00986519
Helicobacter_hepaticus	PE(34:2)	0.706294	0.0132861
Phocaeicola_vulgatus	PE(38:3)	0.705267	0.0104054
Muribaculum_sp_TLL-A4	PE(18:0p/20:1)	-0.702997	0.0107664
