# Supplementary material for: Comprehensive metagenomic and lipidomic analysis showed that baicalin could improve depressive behaviour in atherosclerotic mice by inhibiting nerve cell ferroptosis
Source: Front Immunol. 2025 Sep 5;16:1599570. doi: 10.3389/fimmu.2025.1599570 (PMC12446369; doi:10.3389/fimmu.2025.1599570)
Supplement: Supplementary file 1 [file DataSheet1.zip › ╘¡╩╝╩2╛▌╔╧┤1⁄2/5 Correlation analysis/A Hippocampus/HFvsNC/metabo-HF-NC.xlsx]

## Sheet: Sheet 1
...1	NC_1	NC_2	NC_3	NC_4	NC_5	NC_6	HFB_1	HFB_2	HFB_3	HFB_4	HFB_5	HFB_6
PE(22:6/22:6)	8.31352e+06	10200000	8.78192e+06	9.92188e+06	9.24332e+06	8.7194e+06	9.03523e+06	8.60017e+06	7.37274e+06	8.4864e+06	8.76446e+06	8.57716e+06
PE(20:4/22:6)	6.5738e+06	6.69002e+06	6.29077e+06	6.60462e+06	6.45405e+06	5.99698e+06	7.01125e+06	6.70919e+06	5.92047e+06	6.21196e+06	6.66552e+06	6.22335e+06
PE(20:4/20:4)(rep)	3.65139e+06	3.98244e+06	3.82612e+06	3.90601e+06	4.16161e+06	3.3014e+06	4.05383e+06	3.90873e+06	3.83742e+06	3.87527e+06	4.12014e+06	3.98428e+06
PE(20:4/20:4)	8.87277e+06	10600000	10600000	9.37055e+06	8.77419e+06	8.48943e+06	9.86896e+06	10500000	11500000	10200000	10600000	11100000
PE(16:1/20:4)	2.06922e+06	2.4793e+06	2.21677e+06	2.13154e+06	2.57317e+06	2.20055e+06	2.15396e+06	2.35736e+06	2.03135e+06	2.32144e+06	2.03285e+06	2.29717e+06
PE(18:2p/22:6)(rep)	3.12418e+06	3.05186e+06	2.50719e+06	3.97143e+06	3.9103e+06	2.40645e+06	3.26035e+06	3.08513e+06	2.65576e+06	81378.1	2.49561e+06	3.19909e+06
PE(18:2p/22:6)	21300000	19800000	21900000	20100000	19600000	19900000	24000000	25600000	26300000	22800000	22500000	26600000
PE(16:0/22:6)	167000000	187000000	171000000	166000000	171000000	171000000	170000000	157000000	212000000	170000000	186000000	174000000
PE(18:1/22:6)	54700000	54800000	56900000	54600000	51700000	54000000	60900000	56200000	61000000	56300000	61400000	64500000
PE(16:0/20:4)	84200000	90900000	80800000	84500000	92300000	89700000	92400000	89700000	87000000	91700000	94000000	92000000
PE(16:0/18:2)	2.92022e+06	4.29665e+06	4.06251e+06	3.71397e+06	4.46306e+06	4.45228e+06	3.00409e+06	2.93836e+06	2.60527e+06	3.24121e+06	3.06937e+06	3.24502e+06
PE(18:1/20:4)	103000000	104000000	95700000	106000000	106000000	106000000	110000000	109000000	100000000	111000000	108000000	108000000
PE(16:0p/22:6)	405000000	428000000	380000000	410000000	406000000	410000000	327000000	295000000	311000000	307000000	310000000	311000000
PE(16:0p/22:6)(rep)	1140000000	1210000000	1120000000	1160000000	1180000000	1120000000	883000000	881000000	894000000	851000000	838000000	929000000
PE(18:1p/22:6)	183000000	197000000	191000000	203000000	202000000	202000000	165000000	165000000	160000000	163000000	156000000	165000000
PE(18:1/18:2)	7.60399e+06	6.84571e+06	8.09381e+06	6.89744e+06	7.71539e+06	6.85853e+06	6.17052e+06	6.58641e+06	7.03612e+06	6.36895e+06	5.9709e+06	6.26998e+06
PE(18:1p/22:6)(rep)	544000000	569000000	548000000	564000000	597000000	558000000	451000000	495000000	469000000	445000000	431000000	464000000
PE(18:0p/22:6)	14100000	16300000	8.70156e+06	14900000	15300000	10600000	14400000	15200000	13800000	21000000	17900000	10600000
PE(16:0p/20:4)	55500000	50700000	43600000	51400000	44900000	40800000	65600000	58900000	63000000	61000000	62700000	61700000
PE(18:1p/14:0)	20600000	22300000	26300000	26800000	29600000	27300000	7.33387e+06	7.33425e+06	6.00045e+06	8.37601e+06	5.46123e+06	6.63008e+06
PE(16:0p/20:4)(rep)	166000000	143000000	130000000	151000000	134000000	110000000	182000000	169000000	178000000	166000000	171000000	179000000
PE(18:1p/16:1)	49100000	59200000	72600000	61500000	82300000	74800000	17100000	17300000	24700000	17300000	14600000	16000000
PE(18:1p/20:4)	241000000	232000000	236000000	252000000	252000000	238000000	367000000	466000000	442000000	461000000	415000000	427000000
PE(16:0p/20:3)	16400000	17800000	12700000	14300000	15800000	12500000	27500000	34100000	27000000	30100000	33800000	29500000
PE(18:0/22:6)	485000000	487000000	515000000	488000000	501000000	521000000	514000000	440000000	527000000	511000000	573000000	496000000
PE(16:0p/22:5)	13700000	19300000	16800000	18000000	15800000	16300000	23400000	23300000	23600000	23100000	18300000	21100000
PE(16:0/18:1)	83500000	89500000	93100000	87700000	100000000	93900000	92000000	89300000	85900000	94400000	92800000	91000000
PE(18:0/18:2)	12000000	13700000	14600000	11400000	11500000	13000000	11900000	13400000	11700000	14900000	13000000	12100000
PE(18:0p/22:6)(rep)	634000000	664000000	666000000	621000000	675000000	700000000	540000000	481000000	550000000	413000000	559000000	544000000
PE(18:0p/22:6)(rep)(rep)	1670000000	1590000000	1740000000	1560000000	1780000000	1660000000	1320000000	1240000000	1420000000	1340000000	1320000000	1410000000
PE(18:0e/22:6)	172000000	178000000	192000000	200000000	193000000	213000000	164000000	235000000	215000000	188000000	231000000	228000000
PE(18:0p/22:5)(rep)	415000000	620000000	295000000	735000000	475000000	486000000	464000000	491000000	443000000	437000000	384000000	417000000
PE(18:0/22:5)	5.96324e+06	8.34241e+06	9.37469e+06	5.98042e+06	6.67928e+06	1.0013e+06	34200000	29900000	30600000	31300000	26800000	27500000
PE(16:0p/16:0)	27100000	23900000	19600000	24500000	21000000	24500000	18500000	13900000	16800000	13100000	14700000	15000000
PE(18:1p/16:0)	476000000	459000000	515000000	554000000	511000000	574000000	315000000	344000000	327000000	375000000	325000000	317000000
PE(18:1p/18:1)	589000000	583000000	801000000	712000000	743000000	818000000	589000000	680000000	656000000	778000000	664000000	621000000
PE(18:0/22:4)	39100000	40000000	40800000	39500000	41000000	47500000	138000000	114000000	131000000	125000000	112000000	128000000
PE(18:0/16:0)	8.68818e+06	8.27222e+06	9.1349e+06	6.54861e+06	8.20878e+06	8.80701e+06	11100000	8.09637e+06	11300000	9.02369e+06	12000000	9.75785e+06
PE(18:0/18:1)	192000000	199000000	233000000	196000000	227000000	227000000	199000000	224000000	195000000	242000000	198000000	206000000
PE(20:1/18:1)	7.91696e+06	7.71532e+06	10500000	8.42077e+06	9.64189e+06	9.87267e+06	11500000	14500000	11800000	16400000	11900000	11700000
PE(20:0p/22:6)	5.85796e+06	6.3143e+06	5.80639e+06	6.06836e+06	6.89824e+06	6.18887e+06	5.94082e+06	5.31957e+06	5.54404e+06	5.44748e+06	5.73088e+06	5.80542e+06
PE(18:0e/22:4)	11300000	13000000	14900000	14800000	16400000	17000000	18000000	27400000	27500000	27100000	24600000	28200000
PE(18:0p/22:4)	82600000	92000000	108000000	103000000	118000000	122000000	168000000	199000000	166000000	173000000	178000000	180000000
PE(18:0p/22:4)(rep)	204000000	208000000	250000000	231000000	253000000	281000000	365000000	389000000	426000000	439000000	354000000	393000000
PE(18:0p/16:0)	57100000	46900000	49200000	50400000	47600000	57900000	36100000	27100000	35100000	29300000	32600000	32800000
PE(18:0p/18:1)	281000000	277000000	356000000	336000000	328000000	347000000	372000000	410000000	395000000	464000000	402000000	393000000
PE(18:1p/20:1)	39200000	36800000	54600000	45900000	35600000	50500000	218000000	279000000	250000000	314000000	245000000	248000000
PE(18:0/20:1)	3.49101e+06	4.06447e+06	4.54042e+06	4.42987e+06	4.46423e+06	4.79412e+06	13300000	16100000	13400000	17100000	13100000	12700000
PE(20:0p/22:4)	1.74485e+06	2.09167e+06	2.46741e+06	1.82718e+06	5.76906e+06	7.22285e+06	16600000	22700000	16400000	16000000	14900000	17200000
PE(18:0p/20:1)	25300000	27000000	34700000	28700000	23600000	31300000	127000000	149000000	126000000	171000000	149000000	128000000
PE(18:1p/22:1)	6.22589e+06	6.36529e+06	8.5005e+06	7.24742e+06	3.78288e+06	4.22235e+06	25300000	33500000	25900000	33500000	26900000	25700000
PE(18:0p/22:1)	1.38572e+06	1.55531e+06	1.88372e+06	1.54023e+06	1.09555e+06	1.70192e+06	8.05447e+06	9.54185e+06	8.52626e+06	9.64662e+06	8.84794e+06	7.71889e+06
PE(20:4/22:6)(rep)	17100000	17000000	17200000	18200000	17500000	14800000	18200000	17800000	16800000	16300000	16900000	18400000
PE(16:1/20:4)(rep)	5.79637e+06	7.51743e+06	6.90621e+06	5.7425e+06	7.03077e+06	6.19639e+06	6.35972e+06	7.16577e+06	6.0888e+06	5.6378e+06	6.07685e+06	6.44807e+06
PE(20:3/22:6)	1.29029e+06	1.30296e+06	1.14071e+06	1.24569e+06	1.4995e+06	1.21451e+06	1.11245e+06	939466	1.00105e+06	996544	1.15075e+06	1.00809e+06
PE(16:1p/22:6)	6.29073e+06	6.1039e+06	4.56905e+06	5.75913e+06	6.30333e+06	4.88245e+06	4.36707e+06	4.70406e+06	4.66647e+06	3.94003e+06	3.74671e+06	4.09532e+06
PE(16:0/22:6)(rep)	835000000	913000000	903000000	872000000	936000000	768000000	857000000	903000000	867000000	818000000	873000000	849000000
PE(22:4/20:4)	2.35748e+06	2.39461e+06	1.80564e+06	2.27553e+06	2.12687e+06	2.00924e+06	2.77523e+06	2.48182e+06	2.65553e+06	2.72866e+06	2.4454e+06	2.61864e+06
PE(22:4/20:4)(rep)	9.36904e+06	8.39418e+06	6.31799e+06	7.9402e+06	8.43075e+06	8.06255e+06	10700000	8.97163e+06	9.52482e+06	8.60591e+06	8.47071e+06	10000000
PE(16:0/16:1)	1.86745e+06	2.66155e+06	2.16349e+06	2.13329e+06	2.56465e+06	2.34442e+06	1.71909e+06	1.97148e+06	1.62867e+06	2.11551e+06	1.71653e+06	1.86988e+06
PE(16:0/20:4)(rep)	270000000	271000000	254000000	254000000	263000000	245000000	268000000	282000000	267000000	254000000	259000000	271000000
PE(18:1/20:4)(rep)	314000000	312000000	281000000	322000000	303000000	274000000	311000000	334000000	278000000	306000000	295000000	309000000
PE(18:1p/14:0)(rep)	7.75643e+06	8.66231e+06	9.40835e+06	10800000	10800000	11700000	2.42234e+06	2.70302e+06	2.15837e+06	2.93045e+06	2.22026e+06	2.53687e+06
PE(16:0e/20:4)	2.98581e+06	3.4222e+06	2.59741e+06	2.52535e+06	3.19273e+06	3.14373e+06	6.29717e+06	5.98743e+06	6.39776e+06	5.97238e+06	6.23817e+06	5.8716e+06
PE(16:0p/20:3)(rep)	3.32665e+06	3.49994e+06	2.86834e+06	2.60891e+06	3.19334e+06	2.79725e+06	4.14527e+06	6.66066e+06	6.39776e+06	5.49339e+06	6.78052e+06	4.18674e+06
PE(16:0/16:0)	4.24972e+06	4.49323e+06	3.85309e+06	3.73075e+06	4.05004e+06	4.14783e+06	5.18695e+06	4.4187e+06	4.99152e+06	4.44326e+06	5.37537e+06	4.78733e+06
PE(18:0/20:4)	2340000000	2260000000	1930000000	2080000000	2120000000	2010000000	2180000000	2160000000	2200000000	2060000000	1980000000	2140000000
PE(18:0/22:5)(rep)	30600000	32300000	34900000	32100000	34400000	33900000	74200000	73000000	66400000	69000000	58000000	74100000
PE(18:1p/16:0)(rep)	214000000	224000000	248000000	261000000	255000000	261000000	156000000	150000000	149000000	190000000	156000000	156000000
PE(18:0p/17:1)	12900000	13800000	18100000	17400000	14900000	17900000	13700000	16000000	15900000	18200000	15000000	13700000
PE(18:0p/18:1)(rep)	120000000	141000000	166000000	158000000	174000000	171000000	195000000	195000000	184000000	252000000	213000000	190000000
PE(18:1p/22:1)(rep)	2.299e+06	2.50574e+06	2.95075e+06	2.75612e+06	2.36402e+06	2.85498e+06	10000000	12900000	10100000	14200000	10700000	10100000
PE(18:0p/22:1)(rep)	532986	729132	843691	616846	502851	738404	3.40542e+06	3.97445e+06	3.56702e+06	4.68085e+06	4.19792e+06	3.34763e+06
PE(44:12)(rep)	21500000	28800000	24900000	24500000	25400000	23000000	22200000	21800000	21700000	21200000	23500000	22300000
PE(44:12)	3.31648e+06	2.83146e+06	2.94458e+06	3.36007e+06	3.61431e+06	3.41347e+06	3.08633e+06	2.54007e+06	2.6313e+06	2.47075e+06	2.87193e+06	2.44086e+06
PE(36:6)	563406	589048	566839	623195	646727	592576	755901	799390	641403	628763	669263	690721
PE(42:10)	1.82859e+06	2.53927e+06	5.53579e+06	1.8243e+06	1.9696e+06	1.91545e+06	1.80592e+06	3.28318e+06	6.11672e+06	1.93708e+06	2.19759e+06	2.1953e+06
PE(38:7)	5.19015e+06	6.07536e+06	5.83072e+06	5.98796e+06	6.01285e+06	5.01508e+06	5.18516e+06	5.42415e+06	5.52303e+06	4.9543e+06	5.16501e+06	5.5158e+06
PE(44:11)	3.53998e+06	3.95853e+06	3.70187e+06	3.98083e+06	4.00443e+06	3.30513e+06	3.02163e+06	3.0422e+06	3.02129e+06	2.5035e+06	2.81303e+06	2.38168e+06
PE(42:9)	3.57053e+06	3.3872e+06	3.28075e+06	3.29013e+06	3.93627e+06	3.35366e+06	2.68293e+06	2.96152e+06	2.8004e+06	2.93739e+06	3.0367e+06	2.4143e+06
PE(44:10)(rep)	94600000	101000000	81000000	92000000	96500000	101000000	87100000	99700000	71700000	80200000	101000000	77000000
PE(44:10)	8.85766e+06	8.17569e+06	8.09241e+06	8.19676e+06	8.18855e+06	8.71948e+06	9.45602e+06	8.16994e+06	8.14035e+06	8.76589e+06	8.92888e+06	8.26044e+06
PE(40:7)	230000000	221000000	232000000	239000000	236000000	206000000	234000000	237000000	236000000	218000000	240000000	237000000
PE(32:1)	5.97543e+06	7.29344e+06	8.31832e+06	6.93893e+06	8.17191e+06	7.27992e+06	5.07494e+06	6.24919e+06	5.26358e+06	6.61134e+06	5.11892e+06	5.99758e+06
PE(34:2)	11300000	12000000	12400000	12600000	13400000	11400000	8.73089e+06	9.50484e+06	8.70975e+06	9.82514e+06	9.04022e+06	9.7453e+06
PE(38:6p)	77500000	63100000	67600000	61400000	65500000	88500000	71600000	61500000	78300000	74000000	81100000	62600000
PE(40:7p)	58900000	52500000	55600000	53900000	56600000	66300000	54000000	52000000	58000000	53900000	54500000	50900000
PE(36:3)	22500000	23600000	26200000	20200000	23000000	20500000	18900000	20500000	21000000	21000000	20000000	19100000
PE(36:2p)	144000000	170000000	141000000	143000000	151000000	136000000	102000000	107000000	103000000	95200000	91300000	102000000
PE(40:6p)	41000000	43900000	37900000	41300000	41300000	36300000	29000000	28300000	23300000	26400000	22400000	28700000
PE(40:6p)(rep)	5.55226e+06	5.83145e+06	5.33483e+06	4.90821e+06	5.1762e+06	5.48962e+06	4.56696e+06	4.2112e+06	4.15375e+06	4.40685e+06	4.72804e+06	4.54689e+06
PE(38:6e)	18900000	29300000	18000000	17500000	18100000	18900000	29200000	39600000	70800000	55300000	81100000	31200000
PE(36:4p)	22300000	16700000	16700000	18300000	16700000	16100000	23200000	19500000	25100000	22500000	24800000	22600000
PE(34:2p)	13600000	16100000	21600000	19600000	20100000	22500000	3.93309e+06	5.17985e+06	4.57391e+06	5.76085e+06	4.23821e+06	4.92131e+06
PE(36:4e)	17300000	17400000	12700000	14300000	16300000	12500000	27500000	34100000	27000000	30100000	33800000	29500000
PE(40:6)	3090000000	3070000000	3260000000	2970000000	3370000000	2930000000	3020000000	2790000000	2860000000	2670000000	3020000000	3020000000
PE(38:3)	2930000000	3000000000	3230000000	2850000000	3250000000	2980000000	2880000000	2740000000	2740000000	2620000000	3000000000	3020000000
PE(32:0)	12300000	13000000	12400000	10900000	11300000	12000000	16200000	13300000	15700000	13300000	16100000	14400000
PE(34:1)(rep)	268000000	284000000	292000000	287000000	320000000	288000000	282000000	296000000	274000000	287000000	276000000	287000000
PE(34:1)	24000000	27400000	32300000	19500000	22500000	25900000	24000000	19800000	33900000	27900000	32500000	30400000
PE(35:1p)	7.33739e+06	6.93768e+06	6.67628e+06	6.78785e+06	6.7279e+06	5.51833e+06	9.07682e+06	9.70936e+06	9.74479e+06	11400000	8.79727e+06	9.91657e+06
PE(36:2)(rep)	345000000	337000000	362000000	287000000	377000000	343000000	313000000	326000000	315000000	255000000	304000000	323000000
PE(36:2)	14100000	7.88259e+06	9.43479e+06	8.0346e+06	8.05511e+06	17300000	10500000	8.02791e+06	16100000	11500000	17000000	8.61008e+06
PE(40:6p)(rep)(rep)	28400000	36800000	30000000	18600000	20100000	33300000	28600000	19100000	41400000	29300000	35700000	24500000
PE(32:0p)	12900000	12200000	10400000	11700000	10700000	11700000	8.68825e+06	6.71565e+06	7.03725e+06	6.4722e+06	6.84505e+06	6.13117e+06
PE(38:4p)	12300000	8.77788e+06	8.82457e+06	6.72607e+06	6.59806e+06	10400000	14000000	10400000	17900000	15300000	19000000	12300000
PE(38:3)(rep)	23200000	26200000	29700000	21500000	22500000	24400000	24300000	24300000	27300000	26900000	25700000	25100000
PE(36:2p)(rep)(rep)	251000000	275000000	342000000	325000000	355000000	352000000	267000000	291000000	268000000	373000000	298000000	279000000
PE(36:2p)(rep)	19400000	14500000	20600000	16200000	15700000	26200000	16000000	15400000	23400000	25800000	30100000	16100000
PE(34:1e)	59800000	39300000	41700000	60100000	42200000	73600000	31200000	31000000	31300000	31400000	34700000	28300000
PE(40:4)	115000000	98900000	117000000	102000000	113000000	139000000	326000000	329000000	367000000	330000000	301000000	316000000
PE(34:0)	19500000	19800000	22200000	17500000	18300000	21100000	26900000	18500000	29500000	21600000	26200000	23100000
PE(36:1)(rep)	409000000	412000000	517000000	479000000	495000000	523000000	456000000	535000000	488000000	524000000	453000000	458000000
PE(36:1)	28800000	33000000	28800000	31200000	30900000	39900000	27700000	29400000	38000000	32900000	35900000	29100000
PE(38:2)	23600000	18100000	25400000	22400000	23100000	31000000	27300000	37600000	29300000	37200000	38500000	27500000
PE(42:6e)	5.52377e+06	12700000	14500000	12100000	12200000	6.39596e+06	25900000	28200000	22700000	19600000	20900000	29500000
PE(40:5e)	25400000	21800000	24300000	22800000	27000000	36100000	38100000	30600000	44100000	37100000	41800000	33700000
PE(42:7p)	25400000	21500000	24500000	23300000	27400000	35700000	35500000	29800000	42900000	36700000	39000000	35000000
PE(34:0p)	23800000	23400000	21800000	22000000	22900000	25300000	17900000	12500000	16900000	14600000	17800000	15900000
PE(36:2e)	27000000	24400000	29600000	25300000	28600000	33000000	26500000	22600000	30400000	31600000	34900000	28300000
PE(38:1)	9.5895e+06	9.02255e+06	11700000	10700000	9.45873e+06	10900000	31900000	39500000	30900000	39000000	32600000	28600000
PE(40:2)	9.31299e+06	7.6383e+06	9.04703e+06	10100000	9.46841e+06	11100000	10500000	12200000	10100000	11900000	10300000	7.89084e+06
PE(40:2e)	2.18147e+06	2.09167e+06	2.78763e+06	6.17237e+06	5.76906e+06	7.22285e+06	17500000	19100000	17800000	17800000	14900000	19300000
PE(38:2e)	5.55266e+06	6.11219e+06	7.72615e+06	5.80783e+06	5.02643e+06	6.96578e+06	24700000	26100000	26100000	32900000	30700000	24800000
PE(40:2p)	1.38629e+06	1.41174e+06	1.95372e+06	1.54916e+06	1.42065e+06	1.23198e+06	5.17703e+06	6.15677e+06	5.64232e+06	6.73034e+06	6.39863e+06	5.22943e+06
PE(40:1)	2.08005e+06	1.89559e+06	1.87073e+06	2.29026e+06	2.21465e+06	2.21427e+06	2.83015e+06	3.27659e+06	2.80278e+06	3.00466e+06	2.62687e+06	2.5481e+06
PE(40:2e)(rep)	397699	445862	553198	440967	319688	535928	2.28241e+06	2.67876e+06	2.44635e+06	2.72152e+06	2.58398e+06	2.23064e+06
PE(42:2e)	21100000	19800000	15200000	22900000	18900000	12600000	20400000	10200000	15100000	14700000	16700000	18400000
PE(42:1)	826592	762853	893438	1.04098e+06	1.02272e+06	999560	764102	840133	767741	772840	631858	591198
