# Supplementary material for: Comprehensive metagenomic and lipidomic analysis showed that baicalin could improve depressive behaviour in atherosclerotic mice by inhibiting nerve cell ferroptosis
Source: Front Immunol. 2025 Sep 5;16:1599570. doi: 10.3389/fimmu.2025.1599570 (PMC12446369; doi:10.3389/fimmu.2025.1599570)
Supplement: Supplementary file 1 [file DataSheet1.zip › ╘¡╩╝╩2╛▌╔╧┤1⁄2/5 Correlation analysis/A Hippocampus/HFvsNC/other-HF-NC.xlsx]

## Sheet: Sheet 1
...1	NC_1	NC_2	NC_3	NC_4	NC_5	NC_6	HFB_1	HFB_2	HFB_3	HFB_4	HFB_5	HFB_6
Helicobacter_typhlonius	0.0521514	0.161004	0.219065	0.499581	19.0628	27.4058	31.0768	42.6926	0.962636	41.2651	42.6484	36.568
Duncaniella_dubosii	20.3527	6.86538	4.07144	6.98161	12.782	11.8028	3.95032	1.95286	6.22566	3.31314	1.93812	4.22605
Muribaculum_sp_TLL-A4	6.23234	2.52652	4.86284	7.01803	5.45036	4.19705	2.29648	1.07558	3.65535	1.57333	0.882281	2.84513
Phocaeicola_vulgatus	0.331136	2.54717	2.1788	0.573566	0.322622	0.214944	4.51398	1.24387	5.77549	2.38583	4.1358	3.87856
Duncaniella_sp_C9	8.20701	2.00223	0.858496	1.62475	4.42372	5.13271	0.657581	0.509614	1.63565	0.587012	0.177127	0.789547
Helicobacter_hepaticus	0.387338	0.751352	0.0967042	0.321558	1.17893	1.72968	0.907533	1.23792	0.632139	1.19869	1.23328	1.12293
Bacteroides_sp_CACC_737	0.0551893	0.127978	0.146043	0.103394	0.0793559	0.0722193	0.647288	0.599411	1.76276	2.59554	0.108647	0.891214
Bacteroides_sp_A1C1	0.0597462	0.24357	0.0986777	0.0799959	0.0924051	0.0786855	0.617046	0.538707	1.79292	2.58432	0.103718	0.884683
Escherichia_coli	0.95999	2.09718	1.31833	0.108045	0.20815	0.252962	0.104298	0.0851393	0.0618587	0.0424533	0.0639714	0.0814299
