# Supplementary material for: Comprehensive metagenomic and lipidomic analysis showed that baicalin could improve depressive behaviour in atherosclerotic mice by inhibiting nerve cell ferroptosis
Source: Front Immunol. 2025 Sep 5;16:1599570. doi: 10.3389/fimmu.2025.1599570 (PMC12446369; doi:10.3389/fimmu.2025.1599570)
Supplement: Supplementary file 1 [file DataSheet1.zip › ╘¡╩╝╩2╛▌╔╧┤1⁄2/5 Correlation analysis/A Hippocampus/HFvsNC/spearman_correlation_filter.xlsx]

## Sheet: Sheet1
from	to	value	p
Helicobacter_typhlonius	PE(18:0p/22:4)	0.951049	0
Helicobacter_typhlonius	PE(18:0p/18:1)(rep)	0.91769	2.58817e-05
Bacteroides_sp_A1C1	PE(18:0/22:5)	0.916084	0
Escherichia_coli	PE(18:1p/20:4)	-0.914187	3.16859e-05
Bacteroides_sp_CACC_737	PE(18:0/22:5)	0.909091	0
Duncaniella_dubosii	PE(18:0p/20:1)	-0.907182	4.63469e-05
Duncaniella_dubosii	PE(18:0p/22:1)(rep)	-0.902098	0
Duncaniella_dubosii	PE(18:0p/22:1)	-0.895105	5.94154e-06
Escherichia_coli	PE(40:6p)(rep)	0.895105	5.94154e-06
Duncaniella_dubosii	PE(40:2e)(rep)	-0.895105	5.94154e-06
Phocaeicola_vulgatus	PE(32:0)	0.889669	0.0001067
Bacteroides_sp_A1C1	PE(16:0p/22:5)	0.888112	9.16586e-05
Duncaniella_sp_C9	PE(40:2p)	-0.888112	9.16586e-05
Duncaniella_sp_C9	PE(18:0p/20:1)	-0.886166	0.000123989
Duncaniella_dubosii	PE(18:1p/22:1)	-0.886166	0.000123989
Duncaniella_dubosii	PE(18:1p/22:1)(rep)	-0.886166	0.000123989
Escherichia_coli	PE(18:0p/22:4)(rep)	-0.881119	0.000192153
Phocaeicola_vulgatus	PE(18:1p/14:0)(rep)	-0.875658	0.000189298
Phocaeicola_vulgatus	PE(18:1/22:6)	0.874126	0.000308861
Bacteroides_sp_CACC_737	PE(16:0p/22:5)	0.874126	0.000308861
