# Supplementary material for: Comprehensive metagenomic and lipidomic analysis showed that baicalin could improve depressive behaviour in atherosclerotic mice by inhibiting nerve cell ferroptosis
Source: Front Immunol. 2025 Sep 5;16:1599570. doi: 10.3389/fimmu.2025.1599570 (PMC12446369; doi:10.3389/fimmu.2025.1599570)
Supplement: Supplementary file 1 [file DataSheet1.zip › ╘¡╩╝╩2╛▌╔╧┤1⁄2/5 Correlation analysis/B Prefrontal cortex/BAvsHF/spearman_correlation_filter.xlsx]

## Sheet: Sheet1
from	to	value	p
Escherichia_coli	PE(36:2).2	-0.783217	0.00411545002029303
Escherichia_coli	PE(42:4p)	0.769230769230769	0.0052529205777348
Duncaniella_sp_C9	PE(36:2p).3	-0.755245	0.00659654322080617
