# Supplementary material for: Comprehensive metagenomic and lipidomic analysis showed that baicalin could improve depressive behaviour in atherosclerotic mice by inhibiting nerve cell ferroptosis
Source: Front Immunol. 2025 Sep 5;16:1599570. doi: 10.3389/fimmu.2025.1599570 (PMC12446369; doi:10.3389/fimmu.2025.1599570)
Supplement: Supplementary file 1 [file DataSheet1.zip › ╘¡╩╝╩2╛▌╔╧┤1⁄2/5 Correlation analysis/B Prefrontal cortex/HFvsNC/metabo-HF-NC.xlsx]

## Sheet: Sheet 1
...1	NC_1	NC_2	NC_3	NC_4	NC_5	NC_6	HFB_1	HFB_2	HFB_3	HFB_4	HFB_5	HFB_6
PE(44:12)	7.38195e+06	8.97999e+06	6.10819e+06	6.28376e+06	6.67912e+06	6.65705e+06	4.94534e+06	5.77071e+06	6.79925e+06	5.3415e+06	7.46338e+06	4.82205e+06
PE(42:10)	5.57608e+06	5.56786e+06	4.8924e+06	5.08436e+06	4.6303e+06	5.35649e+06	3.97809e+06	4.92624e+06	5.36846e+06	4.39696e+06	5.2023e+06	4.37364e+06
PE(40:8)	3.81191e+06	4.14427e+06	3.86079e+06	3.50969e+06	3.38646e+06	3.54737e+06	3.302e+06	4.2294e+06	3.86196e+06	3.25062e+06	3.44368e+06	3.48735e+06
PE(36:5)	1.37694e+06	1.60828e+06	1.59762e+06	1.39552e+06	1.45136e+06	1.66674e+06	1.15162e+06	1.38812e+06	1.16008e+06	1.34772e+06	1.25374e+06	1.10825e+06
PE(40:8p)	2.97885e+06	3.30185e+06	2.78709e+06	2.40999e+06	2.38474e+06	2.64088e+06	119740	5.07509e+06	4.30365e+06	3.62169e+06	4.0539e+06	2.6281e+06
PE(40:8p)	2.26302e+07	1.90332e+07	2.67022e+07	2.35085e+07	2.45297e+07	2.41247e+07	2.6949e+07	3.24867e+07	3.1401e+07	2.3471e+07	2.89414e+07	2.80056e+07
PE(38:7p)	5.01652e+06	5.87975e+06	4.38677e+06	4.71392e+06	4.33114e+06	5.34365e+06	4.35906e+06	3.72662e+06	4.44409e+06	3.72564e+06	4.29899e+06	3.41169e+06
PE(38:6)	1.608e+08	1.40417e+08	1.72854e+08	1.86628e+08	2.0167e+08	1.91777e+08	1.4654e+08	1.53993e+08	1.75384e+08	1.3122e+08	1.53551e+08	1.58134e+08
PE(40:7)	6.36697e+07	6.5164e+07	6.07385e+07	6.48994e+07	6.31834e+07	5.62115e+07	5.66168e+07	6.2972e+07	6.32002e+07	6.00866e+07	6.47308e+07	5.86021e+07
PE(36:4)	6.5625e+07	5.98615e+07	6.96789e+07	6.77217e+07	6.39643e+07	6.8943e+07	5.99871e+07	7.0935e+07	6.24835e+07	6.67091e+07	6.45438e+07	6.39518e+07
PE(34:2)	2.74247e+06	3.35113e+06	3.32158e+06	2.84942e+06	3.0213e+06	3.10759e+06	2.53084e+06	2.26278e+06	2.3705e+06	2.74058e+06	2.37451e+06	2.57507e+06
PE(38:5)	7.27542e+07	7.12501e+07	7.08177e+07	7.16643e+07	6.49258e+07	7.30036e+07	6.53472e+07	6.97739e+07	6.74878e+07	7.68095e+07	7.22715e+07	6.85262e+07
PE(38:6p)	3.27538e+08	3.38292e+08	3.93473e+08	3.69097e+08	3.38996e+08	3.18908e+08	2.35856e+08	2.58874e+08	2.55023e+08	2.57868e+08	2.34462e+08	2.17236e+08
PE(38:6p)	1.14392e+09	1.15097e+09	1.15044e+09	1.09256e+09	1.10412e+09	1.05799e+09	8.21821e+08	8.08327e+08	7.90964e+08	7.89207e+08	7.48025e+08	7.21353e+08
PE(40:7p)	1.48537e+08	1.56101e+08	1.6258e+08	1.66227e+08	1.5961e+08	1.63932e+08	1.21283e+08	1.31962e+08	1.41738e+08	1.25766e+08	1.33858e+08	1.3224e+08
PE(36:3)	6.12427e+06	5.95716e+06	7.12134e+06	6.04643e+06	5.9585e+06	4.97564e+06	4.28517e+06	4.77548e+06	4.81862e+06	5.36972e+06	4.91344e+06	5.09117e+06
PE(40:7p)	5.20483e+08	5.25566e+08	5.00896e+08	5.12783e+08	5.17641e+08	5.23406e+08	4.09928e+08	4.35147e+08	4.45037e+08	3.95045e+08	4.26493e+08	4.2664e+08
PE(40:6p)	8.8077e+06	8.93496e+06	9.27289e+06	9.04764e+06	9.23126e+06	8.45847e+06	4.00494e+06	7.82889e+06	1.04282e+07	1.08917e+07	7.80423e+06	7.65699e+06
PE(36:4p)	5.00099e+07	3.91898e+07	4.96405e+07	5.13625e+07	4.74032e+07	4.88302e+07	6.11129e+07	6.7061e+07	5.37475e+07	8.05134e+07	5.13657e+07	5.28764e+07
PE(32:1p)	1.40303e+07	1.74605e+07	1.30858e+07	1.30465e+07	1.30499e+07	2.05988e+07	6.12294e+06	4.86456e+06	4.63435e+06	6.58055e+06	5.35234e+06	6.28106e+06
PE(36:4p)	1.76025e+08	1.31964e+08	1.52556e+08	1.54174e+08	1.50839e+08	1.4999e+08	2.12848e+08	2.14192e+08	1.7503e+08	2.43122e+08	1.73125e+08	1.76611e+08
PE(34:2p)	3.30219e+07	3.97719e+07	3.47326e+07	3.3796e+07	2.66267e+07	5.2886e+07	1.85286e+07	9.76961e+06	9.98867e+06	1.57122e+07	1.57812e+07	2.29654e+07
PE(38:5p)	2.34194e+08	2.11139e+08	2.40874e+08	2.37162e+08	2.11177e+08	2.36091e+08	3.76957e+08	3.37201e+08	3.26402e+08	3.79335e+08	3.86096e+08	4.14208e+08
PE(36:3p)	1.31071e+07	1.25947e+07	1.21119e+07	1.27643e+07	1.14957e+07	1.30997e+07	4.47387e+07	3.00079e+07	2.51781e+07	2.67864e+07	2.50789e+07	2.68541e+07
PE(40:6)	4.81721e+08	5.61908e+08	5.72612e+08	5.82941e+08	5.4578e+08	5.63893e+08	4.91922e+08	5.20908e+08	5.75858e+08	4.64988e+08	5.50507e+08	5.24844e+08
PE(34:1)	6.86879e+07	7.46222e+07	7.57961e+07	7.36592e+07	7.34721e+07	7.93761e+07	7.23911e+07	7.18591e+07	7.42488e+07	7.62089e+07	7.72219e+07	7.89584e+07
PE(36:2)	5.27185e+07	6.13317e+07	5.9293e+07	6.17584e+07	5.4322e+07	5.69894e+07	5.27324e+07	4.89977e+07	5.39926e+07	5.77411e+07	5.98654e+07	5.998e+07
PE(40:6p)	5.30228e+08	5.57174e+08	4.79989e+08	6.23566e+08	5.63363e+08	5.87438e+08	4.51344e+08	4.46955e+08	5.07471e+08	4.58891e+08	4.64204e+08	4.5858e+08
PE(40:6p)	1.55243e+09	1.66227e+09	1.6009e+09	1.57975e+09	1.57474e+09	1.60969e+09	1.19255e+09	1.34727e+09	1.24516e+09	1.20852e+09	1.2454e+09	1.25275e+09
PE(40:6e)	1.05715e+08	9.35113e+07	1.27719e+08	8.73747e+07	1.20043e+08	1.44914e+08	1.46518e+08	1.24187e+08	1.35625e+08	1.68564e+08	1.70659e+08	1.92107e+08
PE(38:4p)	6.06581e+07	6.14357e+07	6.74202e+07	6.48221e+07	3.8986e+08	7.79286e+07	1.93666e+08	2.30634e+08	1.69856e+08	2.25667e+08	1.78275e+08	2.01197e+07
PE(40:5p)	5.10735e+07	5.2727e+07	1.61255e+08	4.9498e+07	5.29502e+07	1.44914e+08	1.47364e+08	1.24187e+08	1.35625e+08	1.38587e+08	1.67704e+08	1.54413e+08
PE(40:5p)	1.42356e+08	4.12797e+08	2.39942e+08	1.42946e+08	1.18525e+08	1.32963e+08	3.03352e+08	3.12505e+08	2.86864e+08	3.2627e+08	3.80097e+08	3.81921e+08
PE(40:5)	8.45355e+06	8.68159e+06	8.81598e+06	4.81469e+06	4.98866e+06	7.96449e+06	2.85571e+07	3.75313e+07	3.48416e+07	2.95393e+07	3.06161e+07	3.31343e+07
PE(32:0p)	1.98605e+07	1.68013e+07	1.89087e+07	2.00908e+07	2.04904e+07	2.16131e+07	1.29417e+07	1.47039e+07	1.35206e+07	1.19695e+07	1.13914e+07	1.08557e+07
PE(34:1p)	3.35082e+08	3.09515e+08	2.98595e+08	3.07097e+08	2.97953e+08	3.98208e+08	2.86783e+08	2.38653e+08	2.23725e+08	2.98676e+08	2.9132e+08	3.02602e+08
PE(36:2p)	4.0664e+08	4.2026e+08	3.90595e+08	4.10437e+08	3.70741e+08	5.46439e+08	5.61005e+08	4.22437e+08	4.23713e+08	5.75035e+08	6.04143e+08	7.04731e+08
PE(40:4)	2.55822e+07	2.23178e+07	2.82436e+07	2.97644e+07	2.39278e+07	3.05543e+07	1.01375e+08	1.20645e+08	1.05522e+08	1.17381e+08	9.73586e+07	1.0684e+08
PE(34:0)	7.80242e+06	7.96285e+06	1.01e+07	9.94942e+06	1.02363e+07	9.41918e+06	9.59029e+06	1.22822e+07	1.26026e+07	8.79219e+06	1.01272e+07	9.31449e+06
PE(36:1)	1.24927e+08	1.29511e+08	1.3429e+08	1.29896e+08	1.2106e+08	1.68949e+08	1.50605e+08	1.36137e+08	1.34203e+08	1.67003e+08	1.59496e+08	1.80214e+08
PE(38:2)	5.02073e+06	5.33421e+06	5.13862e+06	4.5877e+06	4.29131e+06	6.80249e+06	8.59386e+06	6.24537e+06	7.63307e+06	9.21861e+06	9.40812e+06	1.15409e+07
PE(42:6p)	6.50867e+06	4.91226e+06	6.4798e+06	6.92049e+06	5.42491e+06	5.37593e+06	5.60985e+06	6.85953e+06	5.41251e+06	7.02526e+06	5.34072e+06	4.81148e+06
PE(40:4p)	5.37805e+07	5.38024e+07	5.07581e+07	4.8499e+07	4.25423e+07	5.72753e+06	1.15295e+08	1.31009e+08	1.20647e+08	1.4928e+08	1.21382e+08	1.39746e+08
PE(42:6p)	1.78163e+07	1.45713e+07	2.04773e+07	1.8776e+07	1.66422e+07	1.68033e+07	1.54837e+07	1.78302e+07	1.42421e+07	1.74397e+07	1.48046e+07	1.28444e+07
PE(40:4p)	1.40973e+08	1.59748e+08	1.42191e+08	1.41249e+08	1.16728e+08	1.83381e+08	3.05625e+08	3.27062e+08	2.87126e+08	3.48002e+08	3.25559e+08	3.76998e+08
PE(40:3p)	2.16511e+07	2.03236e+07	1.89456e+07	2.16769e+07	1.63296e+07	1.90321e+07	6.9696e+07	7.03278e+07	6.47365e+07	3.70078e+07	6.4988e+07	7.23918e+07
PE(34:0p)	4.10157e+07	3.24562e+07	4.36763e+07	4.65226e+07	4.59651e+07	4.51701e+07	2.7099e+07	3.52302e+07	3.04704e+07	2.1219e+07	2.38328e+07	2.27169e+07
PE(36:1p)	2.30622e+08	2.34216e+08	2.43362e+08	2.29725e+08	2.11529e+08	2.8352e+08	3.59912e+08	3.01072e+08	2.80829e+08	3.84362e+08	4.11368e+08	4.36979e+08
PE(38:2p)	2.95638e+07	3.56556e+07	4.26875e+07	3.96911e+07	2.18404e+07	2.74357e+07	2.09812e+08	1.60327e+08	1.63124e+08	2.25406e+08	2.46672e+08	3.10505e+08
PE(38:1)	2.61074e+06	2.85382e+06	2.85154e+06	2.96691e+06	2.27984e+06	3.04514e+06	8.79387e+06	6.85599e+06	7.85703e+06	1.00465e+07	1.05269e+07	1.24118e+07
PE(42:4p)	1.48885e+06	1.78908e+06	1.76419e+06	2.27885e+06	1.16199e+06	1.11838e+06	1.22341e+07	1.28059e+07	1.07392e+07	1.29e+07	1.08526e+07	1.37134e+07
PE(38:1p)	2.12666e+07	2.40872e+07	2.60892e+07	2.88103e+07	1.66005e+07	2.14434e+07	1.09815e+08	8.64838e+07	8.80542e+07	1.25317e+08	1.4262e+08	1.57556e+08
PE(40:2p)	4.58112e+06	5.51322e+06	5.44984e+06	5.52046e+06	3.56633e+06	4.88089e+06	2.05265e+07	1.58175e+07	1.6871e+07	2.18108e+07	2.45914e+07	3.08813e+07
PE(40:1p)	1.18314e+06	1.40066e+06	1.57868e+06	1.81152e+06	1.15548e+06	1.21065e+06	6.424e+06	5.7816e+06	5.77399e+06	7.08251e+06	8.59788e+06	9.12916e+06
PE(42:10)	1.72657e+07	1.72737e+07	1.3498e+07	1.42467e+07	1.39642e+07	1.52705e+07	1.21414e+07	1.52498e+07	1.47606e+07	1.20167e+07	1.57862e+07	1.32057e+07
PE(38:7)	7.00899e+06	8.05863e+06	6.23362e+06	6.50402e+06	6.71302e+06	6.53519e+06	4.95552e+06	6.43487e+06	6.09372e+06	4.80589e+06	7.12306e+06	5.14232e+06
PE(36:5)	5.02364e+06	5.46155e+06	5.18062e+06	4.91671e+06	5.48466e+06	5.0415e+06	4.7672e+06	4.35281e+06	4.29414e+06	5.18963e+06	4.57311e+06	4.08612e+06
PE(42:9)	948935	1.06674e+06	867565	896801	928901	921289	618605	742405	813962	738401	851464	676297
PE(38:6)	9.92058e+08	1.21995e+09	9.88636e+08	9.64209e+08	1.0378e+09	1.04344e+09	8.97259e+08	9.85905e+08	1.02377e+09	8.12337e+08	1.03492e+09	9.68475e+08
PE(42:8)	6.69709e+06	4.10485e+06	5.4014e+06	5.65691e+06	4.7275e+06	5.46226e+06	5.56064e+06	6.81008e+06	5.23833e+06	6.21518e+06	4.84081e+06	5.26801e+06
PE(36:4)	2.41265e+08	2.33656e+08	2.30836e+08	2.16974e+08	2.39751e+08	2.33165e+08	2.28362e+08	2.42754e+08	2.17862e+08	2.39894e+08	2.28621e+08	2.24293e+08
PE(38:5)	2.5919e+08	2.33153e+08	2.26354e+08	2.28539e+08	2.36876e+08	2.3804e+08	2.17112e+08	2.43071e+08	2.09477e+08	2.4669e+08	2.33451e+08	2.40163e+08
PE(36:4e)	2.5503e+06	1.96107e+06	2.6443e+06	3.06224e+06	2.26679e+06	2.58194e+06	4.68348e+06	7.90413e+06	4.70218e+06	5.28966e+06	5.07741e+06	5.28932e+06
PE(36:3p)	2.55057e+06	1.96112e+06	2.64652e+06	3.06329e+06	2.26679e+06	2.74606e+06	4.68348e+06	7.88079e+06	5.24887e+06	5.28966e+06	5.07741e+06	5.55329e+06
PE(40:6)	3.61985e+09	4.18312e+09	3.69261e+09	3.75737e+09	4.11139e+09	3.7591e+09	3.33192e+09	3.79658e+09	3.77415e+09	3.18561e+09	3.46734e+09	3.3638e+09
PE(32:0)	3.77497e+06	3.94445e+06	4.19396e+06	4.19628e+06	4.34104e+06	4.03897e+06	4.14387e+06	5.08638e+06	4.97106e+06	3.7489e+06	4.20666e+06	4.07239e+06
PE(38:5p)	1.48274e+07	1.50324e+07	1.15966e+07	1.13325e+07	1.26664e+07	1.20285e+07	1.83829e+07	2.39119e+07	1.98927e+07	2.11799e+07	1.54874e+07	1.82571e+07
PE(38:4)	1.79989e+09	1.47809e+09	1.68847e+09	1.81688e+09	1.76891e+09	1.7805e+09	1.71647e+09	1.84094e+09	1.60151e+09	1.80591e+09	1.56014e+09	1.73844e+09
PE(34:1p)	1.37563e+08	1.49675e+08	1.37086e+08	1.29975e+08	1.2146e+08	1.72974e+08	1.06973e+08	1.01216e+08	9.40748e+07	1.2609e+08	1.43869e+08	1.30633e+08
PE(35:1p)	1.03193e+07	1.17544e+07	9.95662e+06	1.0194e+07	9.14626e+06	1.39816e+07	1.29139e+07	9.4884e+06	1.01081e+07	1.35999e+07	1.45693e+07	1.65684e+07
PE(40:2p)	1.44995e+06	1.53119e+06	1.63286e+06	1.71212e+06	1.22857e+06	1.67286e+06	6.94129e+06	5.59993e+06	6.46005e+06	7.92398e+06	9.6894e+06	1.09357e+07
PE(40:1p)	395428	467275	581194	666316	406285	400530	2.75812e+06	2.20739e+06	2.38171e+06	3.07765e+06	3.57186e+06	3.49297e+06
PE(42:2p)	1.26824e+07	1.23856e+07	1.37163e+07	1.41584e+07	1.34578e+07	1.71641e+07	1.31049e+07	1.68234e+07	1.36224e+07	1.25377e+07	3.38411e+06	1.07945e+07
PE(44:12)	2.20921e+07	2.82761e+07	1.74805e+07	1.86774e+07	1.99315e+07	1.99431e+07	1.60394e+07	1.7314e+07	1.97243e+07	1.58332e+07	2.30227e+07	1.52188e+07
PE(44:12)	3.34082e+06	4.30179e+06	2.91222e+06	3.02516e+06	3.13732e+06	2.99902e+06	2.71719e+06	2.73904e+06	3.16897e+06	2.55386e+06	3.5738e+06	2.43747e+06
PE(42:9)	2.20598e+07	2.81996e+07	1.74747e+07	1.86717e+07	1.99256e+07	1.99431e+07	1.60255e+07	1.73322e+07	1.97518e+07	1.58388e+07	2.29252e+07	1.5219e+07
PE(38:7)	1.14073e+06	1.28521e+06	1.1965e+06	1.23193e+06	1.20986e+06	1.18921e+06	811207	1.15473e+06	1.26725e+06	1.00724e+06	1.03197e+06	1.04182e+06
PE(44:11)	4.51749e+06	4.19035e+06	2.82725e+06	3.45301e+06	3.38349e+06	2.88744e+06	2.28443e+06	2.1803e+06	2.99067e+06	2.0909e+06	3.09026e+06	2.10701e+06
PE(40:8)	1.34656e+07	1.32972e+07	1.14483e+07	1.08821e+07	1.26468e+07	1.15685e+07	1.13632e+07	1.26776e+07	1.34834e+07	1.08074e+07	1.12581e+07	1.24663e+07
PE(38:5)	1.66037e+07	1.76892e+07	1.26596e+07	1.1237e+07	1.56794e+07	1.14633e+07	1.24302e+07	1.67876e+07	1.41848e+07	1.51312e+07	1.55497e+07	1.6257e+07
PE(46:12)	1.24636e+06	1.45095e+06	838361	824252	962586	924819	629950	692933	878769	626071	1.18823e+06	668973
PE(42:9)	3.6323e+06	3.90476e+06	3.11805e+06	3.14031e+06	3.41719e+06	2.87958e+06	2.47598e+06	2.79204e+06	2.84557e+06	2.47374e+06	2.81498e+06	2.49907e+06
PE(42:8)	1.35269e+06	2.83162e+06	93514.6	142389	207987	193740	152395	222961	141174	190723	55226.8	33775.7
PE(44:10)	7.72729e+07	6.46054e+07	5.81009e+07	6.6837e+07	5.50419e+07	6.07632e+07	5.97193e+07	6.77776e+07	6.51522e+07	6.57978e+07	7.45535e+07	5.45699e+07
PE(42:7)	7.80155e+07	6.46054e+07	5.79709e+07	6.68361e+07	5.51074e+07	6.07693e+07	5.97717e+07	6.78504e+07	6.52091e+07	6.57526e+07	7.2883e+07	5.45731e+07
PE(44:10)	7.4011e+06	5.64488e+06	6.8517e+06	7.903e+06	6.36037e+06	6.07458e+06	6.97655e+06	7.05847e+06	7.24008e+06	7.42761e+06	7.77212e+06	6.2594e+06
PE(40:7)	2.8173e+08	2.82636e+08	2.44167e+08	2.75971e+08	2.55536e+08	2.385e+08	2.49514e+08	2.82859e+08	2.72625e+08	2.45454e+08	2.78807e+08	2.3143e+08
PE(32:1)	6.91135e+06	8.08912e+06	6.40502e+06	6.08064e+06	6.30861e+06	7.06838e+06	5.78724e+06	5.30166e+06	5.52503e+06	6.20019e+06	6.49321e+06	6.55342e+06
PE(34:2)	9.83016e+06	1.31754e+07	1.08799e+07	9.71119e+06	1.13621e+07	1.25697e+07	9.64722e+06	9.17093e+06	8.93476e+06	9.65114e+06	8.83562e+06	9.83415e+06
PE(38:6p)	4.93767e+07	4.24194e+07	7.55263e+07	8.18354e+07	6.42897e+07	6.01062e+07	6.0381e+07	5.56496e+07	5.84717e+07	5.73945e+07	5.46228e+07	5.72399e+07
PE(40:7p)	3.79749e+07	3.45104e+07	5.04546e+07	5.54015e+07	4.80054e+07	4.5092e+07	4.2654e+07	4.30779e+07	4.77498e+07	4.03163e+07	4.23416e+07	4.39398e+07
PE(36:3)	2.22792e+07	2.13084e+07	2.23603e+07	1.94463e+07	2.07753e+07	1.81753e+07	1.61511e+07	1.65205e+07	1.66826e+07	1.7535e+07	1.72065e+07	1.67839e+07
PE(36:2p)	1.31015e+08	1.25932e+08	1.11748e+08	1.1718e+08	1.21651e+08	1.27149e+08	8.32897e+07	8.42953e+07	8.54266e+07	8.17914e+07	7.56074e+07	7.64066e+07
PE(38:6e)	1.33022e+08	1.29625e+08	1.15113e+08	1.18791e+08	1.26179e+08	1.30755e+08	8.31756e+07	8.53261e+07	8.53777e+07	8.17914e+07	7.69917e+07	7.98397e+07
PE(40:6p)	3.14337e+07	3.82648e+07	3.31259e+07	3.46961e+07	3.40435e+07	3.16255e+07	2.26799e+07	2.59954e+07	2.52426e+07	2.37172e+07	1.88757e+07	2.31543e+07
PE(40:6p)	4.20377e+06	3.95406e+06	4.04944e+06	4.12466e+06	4.24143e+06	4.14682e+06	3.19807e+06	3.21896e+06	3.41208e+06	3.21427e+06	2.96775e+06	3.06946e+06
PE(36:4p)	1.9047e+07	1.31011e+07	1.96624e+07	2.09381e+07	1.85441e+07	1.81611e+07	2.4692e+07	2.49564e+07	2.18255e+07	2.63899e+07	2.09636e+07	2.01753e+07
PE(38:6e)	2.31921e+07	1.93749e+07	3.58728e+07	4.01607e+07	3.06613e+07	2.72302e+07	4.12433e+07	3.51247e+07	3.93978e+07	3.90726e+07	3.06075e+07	2.65856e+07
PE(34:2p)	8.56975e+06	9.76636e+06	9.75387e+06	8.733e+06	8.9981e+06	1.39956e+07	3.51689e+06	2.29166e+06	3.02372e+06	5.32916e+06	3.32741e+06	4.18741e+06
PE(36:4e)	1.38804e+07	1.21424e+07	1.2405e+07	1.15157e+07	1.10289e+07	1.3041e+07	4.47387e+07	3.00079e+07	2.51781e+07	2.67864e+07	2.50789e+07	2.68541e+07
PE(38:3)	3.6233e+09	4.18475e+09	3.69022e+09	3.76123e+09	4.12289e+09	3.76459e+09	3.33192e+09	3.80051e+09	3.7642e+09	3.18561e+09	3.21784e+09	3.36822e+09
PE(32:0)	1.30352e+07	1.29198e+07	1.33882e+07	1.39265e+07	1.4767e+07	1.33123e+07	1.38342e+07	1.67931e+07	1.67557e+07	1.25209e+07	1.47929e+07	1.40779e+07
PE(34:1)	2.56599e+08	2.78255e+08	2.37981e+08	2.39441e+08	2.57446e+08	2.73232e+08	2.71106e+08	2.6193e+08	2.65865e+08	2.74825e+08	2.69586e+08	2.83213e+08
PE(34:1)	2.68633e+07	2.68233e+07	3.05072e+07	3.29167e+07	3.00202e+07	3.11261e+07	3.09769e+07	2.85375e+07	3.23867e+07	3.06347e+07	2.90969e+07	3.2167e+07
PE(35:1p)	7.01576e+06	7.31708e+06	6.96982e+06	6.60132e+06	6.88053e+06	7.17839e+06	9.9525e+06	9.74472e+06	8.54364e+06	1.07247e+07	9.87633e+06	1.05516e+07
PE(36:2)	3.23474e+08	3.55852e+08	3.06306e+08	3.15202e+08	2.45922e+08	3.26123e+08	3.31711e+08	2.89544e+08	3.1252e+08	3.28317e+08	3.36963e+08	3.53513e+08
PE(36:2)	9.52656e+06	1.10405e+07	1.56592e+07	2.43813e+07	1.77598e+07	1.11885e+07	1.34741e+07	1.0874e+07	1.9671e+07	1.76506e+07	1.3356e+07	1.46961e+07
PE(40:6p)	2.36505e+07	2.92319e+07	5.10679e+07	5.44165e+07	3.7802e+07	2.70717e+07	2.97069e+07	3.79913e+07	3.31947e+07	3.03953e+07	2.62358e+07	2.9572e+07
PE(40:6e)	1.42356e+08	4.14514e+08	2.39942e+08	1.42946e+08	1.18525e+08	1.32963e+08	3.03366e+08	3.11019e+08	3.21836e+08	3.33708e+08	3.14942e+08	3.79566e+08
PE(32:0p)	8.89292e+06	7.99727e+06	9.42239e+06	8.98895e+06	8.91247e+06	9.06221e+06	5.20119e+06	6.37859e+06	5.48807e+06	5.42782e+06	5.31118e+06	4.65343e+06
PE(40:5)	2.34864e+07	2.47564e+07	2.6917e+07	2.89669e+07	2.86002e+07	2.61592e+07	8.64726e+07	9.78081e+07	9.32702e+07	7.68599e+07	7.13675e+07	8.12661e+07
PE(34:2e)	6.42249e+06	6.66909e+06	1.07533e+07	1.59829e+07	1.2351e+07	1.03454e+07	8.20293e+06	7.25192e+06	8.2602e+06	6.28585e+06	6.8192e+06	6.61103e+06
PE(38:3)	2.22099e+07	2.40054e+07	2.28462e+07	2.61518e+07	2.49897e+07	2.40182e+07	2.43094e+07	2.75229e+07	2.36468e+07	2.47651e+07	2.39734e+07	2.52542e+07
PE(36:2p)	1.60009e+08	1.81645e+08	1.68248e+08	1.48173e+08	1.42707e+08	2.2137e+08	1.97699e+08	1.58819e+08	1.58322e+08	2.40524e+08	2.61452e+08	2.87691e+08
PE(34:1e)	1.87276e+07	1.95381e+07	1.90917e+07	9.58561e+06	1.75021e+07	1.24897e+07	9.51493e+06	2.386e+07	8.05374e+06	9.82512e+06	1.07599e+07	1.19685e+07
PE(36:2p)	9.60249e+06	6.50629e+06	1.23999e+07	1.71181e+07	1.06958e+07	1.32598e+07	1.0659e+07	1.17388e+07	1.1559e+07	1.05973e+07	1.18567e+07	1.14622e+07
PE(40:4)	8.56581e+07	8.675e+07	8.33101e+07	9.68415e+07	8.26298e+07	9.39792e+07	2.97421e+08	3.22472e+08	3.0398e+08	3.13134e+08	2.77336e+08	3.38203e+08
PE(39:1)	6.29713e+09	5.97867e+09	5.92441e+09	5.96442e+09	6.00667e+09	6.5614e+09	6.4719e+09	6.07633e+09	6.20117e+09	6.67567e+09	6.6325e+09	7.25109e+09
PE(34:0)	2.32039e+07	2.22401e+07	2.54094e+07	2.75014e+07	2.54387e+07	2.2156e+07	2.38988e+07	2.87828e+07	2.98785e+07	2.04508e+07	2.4808e+07	2.20551e+07
PE(36:1)	3.37029e+08	3.51528e+08	3.32157e+08	3.28863e+08	3.35254e+08	4.1558e+08	3.95574e+08	3.30515e+08	3.60586e+08	3.91194e+08	4.07511e+08	4.74953e+08
PE(36:1)	2.28585e+07	2.21581e+07	3.10519e+07	3.58926e+07	3.00481e+07	2.64399e+07	2.90817e+07	2.8835e+07	3.07801e+07	2.83639e+07	3.10602e+07	3.47508e+07
PE(38:2)	1.48202e+07	1.62938e+07	1.37532e+07	1.31777e+07	1.24788e+07	2.05535e+07	2.41923e+07	1.69691e+07	2.13891e+07	2.24752e+07	3.28646e+07	3.2859e+07
PE(42:6e)	4.17443e+06	4.4331e+06	4.43277e+06	4.6323e+06	3.44691e+06	4.41828e+06	1.4884e+07	2.4021e+07	2.29224e+07	1.87313e+07	1.50461e+07	2.09022e+07
PE(40:4e)	7.76813e+06	7.71524e+06	7.92779e+06	7.52481e+06	6.54031e+06	9.7251e+06	2.64454e+07	2.84372e+07	2.33196e+07	3.36475e+07	1.08358e+07	2.48286e+07
PE(40:5e)	1.46298e+07	1.42839e+07	1.97541e+07	2.09644e+07	1.5895e+07	1.91683e+07	3.07232e+07	3.42553e+07	2.98249e+07	3.18024e+07	2.96104e+07	2.82852e+07
PE(42:7p)	1.45578e+07	1.50491e+07	1.96816e+07	2.08863e+07	1.58901e+07	1.89881e+07	2.91084e+07	3.4256e+07	3.34165e+07	3.03635e+07	2.96096e+07	2.85595e+07
PE(34:0p)	1.62505e+07	1.40886e+07	1.82314e+07	1.87102e+07	1.74039e+07	1.79337e+07	1.17329e+07	1.37324e+07	1.28631e+07	1.0324e+07	1.08893e+07	9.86919e+06
PE(36:1p)	8.57392e+07	9.77219e+07	1.00139e+08	9.21092e+07	8.22764e+07	1.23604e+08	1.49132e+08	1.22568e+08	1.23511e+08	1.7997e+08	1.85645e+08	1.85895e+08
PE(36:2e)	2.07627e+07	1.74e+07	2.62349e+07	2.77583e+07	2.40664e+07	2.46237e+07	2.33122e+07	2.37725e+07	2.57931e+07	2.28787e+07	2.41844e+07	2.03074e+07
PE(38:1)	7.5513e+06	7.78226e+06	7.91051e+06	7.8951e+06	7.08212e+06	8.85623e+06	2.2961e+07	1.88951e+07	2.15246e+07	2.41186e+07	2.60335e+07	3.29758e+07
PE(40:2e)	1.44853e+06	1.8387e+06	1.71662e+06	2.24456e+06	1.13128e+06	1.1243e+06	1.2549e+07	1.41437e+07	1.06175e+07	1.30009e+07	1.22301e+07	2.264e+07
PE(38:2e)	4.50585e+06	4.85893e+06	5.92256e+06	6.81706e+06	4.25123e+06	4.86839e+06	2.11425e+07	1.73642e+07	1.85024e+07	2.30657e+07	2.54073e+07	2.83606e+07
PE(40:2p)	855049	1.03134e+06	1.14419e+06	1.17794e+06	778627	1.03977e+06	4.3227e+06	3.62067e+06	3.57388e+06	4.31466e+06	4.72701e+06	5.86917e+06
PE(40:1)	1.47842e+06	1.58613e+06	1.29683e+06	1.48483e+06	1.58902e+06	1.76502e+06	2.10633e+06	1.81553e+06	1.98879e+06	1.94095e+06	2.30575e+06	2.45835e+06
PE(40:0e)	822152	982820	1.03431e+06	941950	642495	954485	2.19188e+06	1.94121e+06	2.13892e+06	2.61755e+06	3.11551e+06	2.99392e+06
PE(40:2e)	1.18314e+06	1.40089e+06	1.57868e+06	1.81152e+06	1.15548e+06	1.21065e+06	6.4566e+06	5.79116e+06	5.78054e+06	7.08574e+06	8.60793e+06	9.15098e+06
PE(40:2e)	331231	386480	454462	487372	313286	336557	1.71064e+06	1.66011e+06	1.64885e+06	1.95014e+06	2.31397e+06	2.48846e+06
PE(42:2e)	1.36211e+07	1.38744e+07	1.22581e+07	1.31583e+07	1.42101e+07	1.54976e+07	9.40988e+06	1.37487e+07	1.40997e+07	1.39304e+07	1.45798e+07	8.93616e+06
