# Supplementary material for: Comprehensive metagenomic and lipidomic analysis showed that baicalin could improve depressive behaviour in atherosclerotic mice by inhibiting nerve cell ferroptosis
Source: Front Immunol. 2025 Sep 5;16:1599570. doi: 10.3389/fimmu.2025.1599570 (PMC12446369; doi:10.3389/fimmu.2025.1599570)
Supplement: Supplementary file 1 [file DataSheet1.zip › ╘¡╩╝╩2╛▌╔╧┤1⁄2/5 Correlation analysis/B Prefrontal cortex/HFvsNC/spearman_correlation_filter.xlsx]

## Sheet: Sheet1
from	to	value	p
Escherichia_coli	PE(38:6p)	0.916083916083916	0
Duncaniella_sp_C9	PE(36:2p)	0.909090909090909	0
Duncaniella_sp_C9	PE(38:6e)	0.909090909090909	0
Duncaniella_sp_C9	PE(40:1p)	-0.867133	0.000443302209472018
Duncaniella_sp_C9	PE(40:1p)	-0.86014	0.000597084260510472
Duncaniella_dubosii	PE(36:2p)	0.86013986013986	0.000597084260510472
Duncaniella_dubosii	PE(38:6e)	0.86013986013986	0.000597084260510472
Duncaniella_dubosii	PE(40:6p)	0.86013986013986	0.000597084260510472
Duncaniella_sp_C9	PE(40:2e)	-0.86014	0.000597084260510472
Duncaniella_sp_C9	PE(40:2e)	-0.86014	0.000597084260510472
Duncaniella_sp_C9	PE(40:7p)	0.853146853146853	0.000771902003950585
Duncaniella_sp_C9	PE(40:6p)	0.853146853146853	0.000771902003950585
Escherichia_coli	PE(42:7p)	-0.846154	0.00096954014644495
Duncaniella_dubosii	PE(40:0e)	-0.846154	0.00096954014644495
Escherichia_coli	PE(34:2p)	0.839160839160839	0.0011918743865398
Escherichia_coli	PE(36:4e)	-0.839161	0.0011918743865398
Escherichia_coli	PE(36:3p)	-0.839161	0.0011918743865398
Duncaniella_sp_C9	PE(40:2p)	-0.839161	0.0011918743865398
Escherichia_coli	PE(40:6p)	0.832167832167832	0.00144087257368034
Escherichia_coli	PE(36:4p)	-0.825175	0.00171859567294698
