# Supplementary material for: Comprehensive metagenomic and lipidomic analysis showed that baicalin could improve depressive behaviour in atherosclerotic mice by inhibiting nerve cell ferroptosis
Source: Front Immunol. 2025 Sep 5;16:1599570. doi: 10.3389/fimmu.2025.1599570 (PMC12446369; doi:10.3389/fimmu.2025.1599570)
Supplement: Supplementary file 1 [file DataSheet1.zip › ╘¡╩╝╩2╛▌╔╧┤1⁄2/6 Cell experiments/A cck8/cck8.xlsx]

## Sheet: Sheet1
NC	Erastin	BAL	BAM	BAH
1.5073	0.9616	0.9906	1.1016	1.2001
1.5165	0.8773	1.0003	1.0303	1.1309
1.5125	0.9265	1.0271	1.0911	1.114
