# Supplementary material for: Comprehensive metagenomic and lipidomic analysis showed that baicalin could improve depressive behaviour in atherosclerotic mice by inhibiting nerve cell ferroptosis
Source: Front Immunol. 2025 Sep 5;16:1599570. doi: 10.3389/fimmu.2025.1599570 (PMC12446369; doi:10.3389/fimmu.2025.1599570)
Supplement: Supplementary file 1 [file DataSheet1.zip › ╘¡╩╝╩2╛▌╔╧┤1⁄2/6 Cell experiments/B ROS/ROS.xlsx]

## Sheet: Sheet1
Control	Erastin	BAL	BAM	BAH
1210.7	5448.8	4651.7	3541	2625.4
1209.2	5544.2	4397.7	3908.5	2786.8
1375.1	5873.5	4833.1	3911	2598.8
