# Supplementary material for: Comprehensive metagenomic and lipidomic analysis showed that baicalin could improve depressive behaviour in atherosclerotic mice by inhibiting nerve cell ferroptosis
Source: Front Immunol. 2025 Sep 5;16:1599570. doi: 10.3389/fimmu.2025.1599570 (PMC12446369; doi:10.3389/fimmu.2025.1599570)
Supplement: Supplementary file 1 [file DataSheet1.zip › ╘¡╩╝╩2╛▌╔╧┤1⁄2/6 Cell experiments/C GSH/GSH.xlsx]

## Sheet: Sheet1
NC	Erastin	BAL	BAM	BAH
67.338	44.0455	50.8757	54.2907	63.1349
68.3012	40.4553	47.8109	56.3047	61.9965
70.7531	41.5061	49.4746	53.4151	58.4063
