# Supplementary material for: Comprehensive metagenomic and lipidomic analysis showed that baicalin could improve depressive behaviour in atherosclerotic mice by inhibiting nerve cell ferroptosis
Source: Front Immunol. 2025 Sep 5;16:1599570. doi: 10.3389/fimmu.2025.1599570 (PMC12446369; doi:10.3389/fimmu.2025.1599570)
Supplement: Supplementary file 1 [file DataSheet1.zip › ╘¡╩╝╩2╛▌╔╧┤1⁄2/6 Cell experiments/DEF WB/WB.xlsx]

## Sheet: SCL7A11
Control	Erastin	BAL	BAM	BAH
0.47	0.2	0.24	0.34	0.45
0.47	0.16	0.24	0.39	0.47
0.5	0.21	0.27	0.37	0.43

## Sheet: GPX4
Control	Erastin	BAL	BAM	BAH
0.43	0.18	0.17	0.26	0.32
0.42	0.14	0.22	0.31	0.34
0.39	0.13	0.21	0.31	0.38

## Sheet: ACSL4
Control	Erastin	BAL	BAM	BAH
0.12	0.54	0.51	0.4	0.31
0.17	0.54	0.51	0.41	0.28
0.27	0.5	0.48	0.45	0.33
